# Supplementary material for: Extremely High Mutation Rate of HIV-1 In Vivo
Source: PLoS Biol. 2015 Sep 16;13(9):e1002251. doi: 10.1371/journal.pbio.1002251 (PMC4574155; doi:10.1371/journal.pbio.1002251)
Supplement: S5 Data — Each library containing at least two stops was analyzed by sequencing the nef gene of each of the five clones (i.e., limiting-dilution PCRs) constituting the library by the Sanger method. The patient, library, and number of stop codons found in each clone are shown. The observed number of clones with zero stops is compared with the number expected under a Poisson model, and a p-value is provided for each library. Sequences are available from Genbank accessions KT205403–KT205555. (XLSX) [file pbio.1002251.s005.xlsx]

## Sheet: Genome_map
P6					R3					R4					R5					R6					R7					R8					R9					R11					R14
gene	codon	TAA	TAG	TGA	gene	codon	TAA	TAG	TGA	gene	codon	TAA	TAG	TGA	gene	codon	TAA	TAG	TGA	gene	codon	TAA	TAG	TGA	gene	codon	TAA	TAG	TGA	gene	codon	TAA	TAG	TGA	gene	codon	TAA	TAG	TGA	gene	codon	TAA	TAG	TGA	gene	codon	TAA	TAG	TGA
gag	ATG	0	0	0	gag	ATG	0	0	0	gag	GAG	0	0	0	gag	ATG	0	0	0	gag	ATG	0	0	0	gag	ATG	0	0	0	gag	ATG	0	0	0	gag	ATG	0	0	0	gag	ATG	0	0	0	gag	ATG	0	0	0
gag	GGT	0	0	0	gag	GGT	0	0	0	gag	CTG	0	0	0	gag	GGT	0	0	0	gag	GGT	0	0	0	gag	GGT	0	0	0	gag	GGT	0	0	0	gag	GGT	0	0	0	gag	GGT	0	0	0	gag	GGT	0	0	0
gag	GCG	0	0	0	gag	GCG	0	0	0	gag	AGC	0	0	0	gag	GCG	0	0	0	gag	GCG	0	0	0	gag	GCG	0	0	0	gag	GCG	0	0	0	gag	GCG	0	0	0	gag	GCG	0	0	0	gag	GCG	0	0	0
gag	AGA	0	0	0	gag	AGA	0	0	0	gag	GAC	0	0	0	gag	AGA	0	0	0	gag	AGA	0	0	0	gag	AGA	0	0	0	gag	AGA	0	0	0	gag	AGA	0	0	0	gag	AGA	0	0	0	gag	AGA	0	0	0
gag	GCG	0	0	0	gag	GCG	0	0	0	gag	AAG	0	0	0	gag	GCG	0	0	0	gag	GCG	0	0	0	gag	GCG	0	0	0	gag	GCG	0	0	0	gag	GCG	0	0	0	gag	GCG	0	0	0	gag	GCG	0	0	0
gag	TCA	0	0	0	gag	TCA	0	0	0	gag	GAA	0	0	0	gag	TCA	0	0	0	gag	TCA	0	0	0	gag	TCA	0	0	0	gag	TCA	0	0	0	gag	TCA	0	0	0	gag	TCA	0	0	0	gag	TCA	0	0	0
gag	ATA	0	0	0	gag	GTA	0	0	0	gag	CTG	0	0	0	gag	GTA	0	0	0	gag	GTA	0	0	0	gag	GTA	0	0	0	gag	GTA	0	0	0	gag	GTA	0	0	0	gag	GTA	0	0	0	gag	GTA	0	0	0
gag	TTA	0	0	0	gag	TTA	0	0	0	gag	TAT	0	0	0	gag	ATA	0	0	0	gag	TTA	0	0	0	gag	TTA	0	0	0	gag	TTA	0	0	0	gag	TTA	0	0	0	gag	TTA	0	0	0	gag	TTA	0	0	0
gag	ACC	0	0	0	gag	AGC	0	0	0	gag	CCT	0	0	0	gag	AGC	0	0	0	gag	AGC	0	0	0	gag	AGC	0	0	0	gag	AGC	0	0	0	gag	AGT	0	0	0	gag	AGC	0	0	0	gag	AGC	0	0	0
gag	GGG	0	0	0	gag	GGG	0	0	0	gag	TTG	0	0	0	gag	GGG	0	0	0	gag	GGG	0	0	0	gag	GGG	0	0	0	gag	GGG	0	0	0	gag	GCG	0	0	0	gag	GGG	0	0	0	gag	GGG	0	0	0
gag	GGA	0	0	0	gag	GGA	0	0	0	gag	GAT	0	0	0	gag	GGA	0	0	0	gag	GGA	0	0	0	gag	GGA	0	0	0	gag	GGA	0	0	0	gag	GGG	0	0	0	gag	GGA	0	0	0	gag	GGA	0	0	0
gag	AAA	0	0	0	gag	GAA	0	0	0	gag	TCC	0	0	0	gag	GAA	0	0	0	gag	GAA	0	0	0	gag	GAA	0	0	0	gag	GAA	0	0	0	gag	GAA	0	0	0	gag	GAT	0	0	0	gag	GAA	0	0	0
gag	TTA	0	0	0	gag	TTA	0	0	0	gag	CTC	0	0	0	gag	TTA	0	0	0	gag	TTA	0	0	0	gag	TTG	0	0	0	gag	TTA	0	0	0	gag	TTA	0	0	0	gag	TTA	0	0	0	gag	TTA	0	0	0
gag	GAT	0	0	0	gag	GAT	0	0	0	gag	AGA	0	0	0	gag	GAT	0	0	0	gag	GAT	0	0	0	gag	GAT	0	0	0	gag	GAT	0	0	0	gag	GAT	0	0	0	gag	GAT	0	0	0	gag	GAT	0	0	0
gag	GAG	0	0	0	gag	AGG	0	0	0	gag	TCA	0	0	0	gag	AGA	0	0	0	gag	AGA	0	0	0	gag	AGG	0	0	0	gag	AGA	0	0	0	gag	AAA	0	0	0	gag	AGA	0	0	0	gag	AGA	0	0	0
gag	TGG	0	0	0	gag	TGG	1	2	0	gag	CTC	0	0	0	gag	TGG	1	2	0	gag	TGG	0	2	1	gag	TGG	0	3	2	gag	TGG	1	5	0	gag	TTG	1	0	0	gag	TGG	0	3	0	gag	TGG	3	5	1
gag	GAG	0	0	0	gag	GAA	0	0	0	gag	TTT	0	0	0	gag	GAA	0	0	0	gag	GAA	0	0	0	gag	GAA	0	0	0	gag	GAG	0	0	0	gag	GAA	0	0	0	gag	GAG	0	0	0	gag	GAA	0	0	0
gag	AAA	0	0	0	gag	AAA	0	0	0	gag	GGC	0	0	0	gag	AAA	0	0	0	gag	AAA	0	0	0	gag	AAA	0	0	0	gag	AAA	0	0	0	gag	AGA	0	0	0	gag	AAA	0	0	0	gag	AAA	0	0	0
gag	ATT	0	0	0	gag	ATT	0	0	0	gag	AGC	0	0	0	gag	ATT	0	0	0	gag	ATT	0	0	0	gag	ATT	0	0	0	gag	ATT	0	0	0	gag	ATT	0	0	0	gag	ATT	0	0	0	gag	ATT	0	0	0
gag	CGG	0	0	0	gag	CGG	0	0	0	gag	GAC	0	0	0	gag	CGG	0	0	0	gag	CGG	0	0	0	gag	CGG	0	0	0	gag	CGG	0	0	0	gag	CGG	0	0	0	gag	CGG	0	0	0	gag	CGG	0	0	0
gag	TTA	0	0	0	gag	TTA	0	0	0	gag	CCC	0	0	0	gag	TTG	0	0	0	gag	TTA	0	0	0	gag	TTA	0	0	0	gag	TTA	0	0	0	gag	TTA	0	0	0	gag	TTA	0	0	0	gag	TTA	0	0	0
gag	AGG	0	0	0	gag	AGG	0	0	0	gag	TCG	0	0	0	gag	AGG	0	0	0	gag	AGG	0	0	0	gag	AGG	0	0	0	gag	AGG	0	0	0	gag	AGG	0	0	0	gag	AGG	0	0	0	gag	CGG	0	0	0
gag	CCA	0	0	0	gag	CCA	0	0	0	gag	TCA	0	0	0	gag	CCA	0	0	0	gag	CCA	0	0	0	gag	CCA	0	0	0	gag	CCA	0	0	0	gag	CCA	0	0	0	gag	CCA	0	0	0	gag	CCA	0	0	0
gag	GGA	0	0	0	gag	GGG	0	0	0	gag	ACA	0	0	0	gag	GGG	0	0	0	gag	GGG	0	0	0	gag	GGA	0	0	0	gag	GGG	0	0	0	gag	GGG	0	0	0	gag	GGG	0	0	0	gag	GGG	0	0	0
gag	GGA	0	0	0	gag	GGC	0	0	0	gag	ATG	0	0	0	gag	GGA	0	0	0	gag	GGA	0	0	0	gag	GGA	0	0	0	gag	GGA	0	0	0	gag	GGA	0	0	0	gag	GGA	0	0	0	gag	GGA	0	0	0
gag	AAT	0	0	0	gag	AAG	0	0	0	gag	GGT	0	0	0	gag	CAT	0	0	0	gag	AGG	0	0	0	gag	AAG	0	0	0	gag	AAG	0	0	0	gag	AGC	0	0	0	gag	AAG	0	0	0	gag	AAG	0	0	0
gag	AAA	0	0	0	gag	AAA	0	0	0	gag	GCG	0	0	0	gag	AAA	0	0	0	gag	AAA	0	0	0	gag	AAA	0	0	0	gag	AAA	0	0	0	gag	AAA	0	0	0	gag	AAA	0	0	0	gag	AAA	0	0	0
gag	AAA	0	0	0	gag	CAA	0	0	0	gag	AGA	0	0	0	gag	AAA	0	0	0	gag	CAA	0	0	0	gag	CAA	0	0	0	gag	AAA	0	0	0	gag	AAA	0	0	0	gag	AAA	0	0	0	gag	AAA	0	0	0
gag	TAT	0	0	0	gag	TAT	0	0	0	gag	GCG	0	0	0	gag	TAT	0	0	0	gag	TAT	0	0	0	gag	TAT	0	0	0	gag	TAT	0	0	0	gag	TAC	0	0	0	gag	TAT	0	0	0	gag	TAT	0	0	0
gag	AGA	0	0	0	gag	AGA	0	0	0	gag	TCA	0	0	0	gag	AAA	0	0	0	gag	AAA	0	0	0	gag	AAA	0	0	0	gag	AGG	0	0	0	gag	AGA	0	0	0	gag	AAA	0	0	0	gag	AGA	0	0	0
gag	CTA	0	0	0	gag	TTA	0	0	0	gag	GTA	0	0	0	gag	TTA	0	0	0	gag	TTA	0	0	0	gag	CTA	0	0	0	gag	TTA	0	0	0	gag	TTA	0	0	0	gag	TTA	0	0	0	gag	TTA	0	0	0
gag	AAA	0	0	0	gag	AAA	0	0	0	gag	TTA	0	0	0	gag	AAA	0	0	0	gag	AAA	0	0	0	gag	AAA	0	0	0	gag	AAA	0	0	0	gag	AAA	0	0	0	gag	AAA	0	0	0	gag	AAA	0	0	0
gag	CAT	0	0	0	gag	CAT	0	0	0	gag	AGC	0	0	0	gag	CAT	0	0	0	gag	CAT	0	0	0	gag	CAT	0	0	0	gag	CAT	0	0	0	gag	CAT	0	0	0	gag	CAT	0	0	0	gag	CAT	0	0	0
gag	CTA	0	0	0	gag	ATA	0	0	0	gag	GGG	0	0	0	gag	ATA	0	0	0	gag	ATA	0	0	0	gag	ATA	0	0	0	gag	ATA	0	0	0	gag	ATA	0	0	0	gag	ATA	0	0	0	gag	GTA	0	0	0
gag	GTA	0	0	0	gag	GTA	0	0	0	gag	GGC	0	0	0	gag	ATA	0	0	0	gag	GTA	0	0	0	gag	GTA	0	0	0	gag	GTA	0	0	0	gag	GTA	0	0	0	gag	GTA	0	0	0	gag	GTA	0	0	0
gag	TGG	0	0	0	gag	TGG	0	0	0	gag	GAC	0	0	0	gag	TGG	0	2	0	gag	TGG	0	1	0	gag	TGG	0	1	0	gag	TGG	0	3	0	gag	TGG	0	0	0	gag	TGG	0	2	0	gag	TGG	1	5	0
gag	GCA	0	0	0	gag	GCA	0	0	0	gag	TTA	0	0	0	gag	GCA	0	0	0	gag	GCA	0	0	0	gag	GCA	0	0	0	gag	GCA	0	0	0	gag	ACA	0	0	0	gag	GCA	0	0	0	gag	GCA	0	0	0
gag	AGC	0	0	0	gag	AGC	0	0	0	gag	GAT	0	0	0	gag	AGC	0	0	0	gag	AGC	0	0	0	gag	AGC	0	0	0	gag	AGC	0	0	0	gag	AGC	0	0	0	gag	AGC	0	0	0	gag	AGC	0	0	0
gag	AGG	0	0	0	gag	AGG	0	0	0	gag	AAA	0	0	0	gag	AGG	0	0	0	gag	AGG	0	0	0	gag	AGG	0	0	0	gag	AGG	0	0	0	gag	AGG	0	0	0	gag	AGG	0	0	0	gag	AGG	0	0	0
gag	GAG	0	0	0	gag	GAG	0	0	0	gag	TGG	0	4	0	gag	GAG	0	0	0	gag	GAA	0	0	0	gag	GAG	0	0	0	gag	GAG	0	0	0	gag	GAG	0	0	0	gag	GAG	0	0	0	gag	GAG	0	0	0
gag	CTA	0	0	0	gag	CTA	0	0	0	gag	GAA	0	0	0	gag	CTA	0	0	0	gag	CTA	0	0	0	gag	CTA	0	0	0	gag	CTA	0	0	0	gag	CTA	0	0	0	gag	CTA	0	0	0	gag	CTA	0	0	0
gag	GAA	0	0	0	gag	GAA	0	0	0	gag	AAA	0	0	0	gag	GAA	0	0	0	gag	GAA	0	0	0	gag	GAA	0	0	0	gag	GAA	0	0	0	gag	GAA	0	0	0	gag	GAA	0	0	0	gag	GAA	0	0	0
gag	CGA	0	0	0	gag	CGA	0	0	0	gag	ATT	0	0	0	gag	CGA	0	0	0	gag	CGA	0	0	0	gag	CGA	0	0	0	gag	CGA	0	0	0	gag	CGA	0	0	0	gag	CGA	0	0	0	gag	CGA	0	0	0
gag	TTT	0	0	0	gag	TTC	0	0	0	gag	CGG	0	0	0	gag	TTC	0	0	0	gag	TTT	0	0	0	gag	TTC	0	0	0	gag	TTC	0	0	0	gag	TTC	0	0	0	gag	TTC	0	0	0	gag	TTC	0	0	0
gag	GCA	0	0	0	gag	GCA	0	0	0	gag	TTA	0	0	0	gag	GCA	0	0	0	gag	GCA	0	0	0	gag	GCA	0	0	0	gag	GCA	0	0	0	gag	GCA	0	0	0	gag	GCA	0	0	0	gag	GCA	0	0	0
gag	GTT	0	0	0	gag	GTT	0	0	0	gag	AGG	0	0	0	gag	GTT	0	0	0	gag	GTT	0	0	0	gag	GTT	0	0	0	gag	GTC	0	0	0	gag	GTT	0	0	0	gag	GTT	0	0	0	gag	GTC	0	0	0
gag	AAT	0	0	0	gag	AAC	0	0	0	gag	CCA	0	0	0	gag	AAT	0	0	0	gag	AAT	0	0	0	gag	AAT	0	0	0	gag	AAT	0	0	0	gag	AAT	0	0	0	gag	AAC	0	0	0	gag	AAT	0	0	0
gag	CCT	0	0	0	gag	CCT	0	0	0	gag	GGG	0	0	0	gag	CCT	0	0	0	gag	CCT	0	0	0	gag	CCT	0	0	0	gag	CCT	0	0	0	gag	CCT	0	0	0	gag	CCC	0	0	0	gag	CCT	0	0	0
gag	GGC	0	0	0	gag	GGC	0	0	0	gag	GGA	0	0	0	gag	GGC	0	0	0	gag	GGA	0	0	0	gag	GGC	0	0	0	gag	GGC	0	0	0	gag	GGC	0	0	0	gag	AGC	0	0	0	gag	GGC	0	0	0
gag	CTG	0	0	0	gag	CTG	0	0	0	gag	AAG	0	0	0	gag	CTG	0	0	0	gag	CTG	0	0	0	gag	CTG	0	0	0	gag	CTT	0	0	0	gag	CTC	0	0	0	gag	CTG	0	0	0	gag	CTA	0	0	0
gag	TTA	0	0	0	gag	TTA	0	0	0	gag	AAA	0	0	0	gag	TTA	0	0	0	gag	TTA	0	0	0	gag	TTA	0	0	0	gag	TTG	0	0	0	gag	TTA	0	0	0	gag	TTA	0	0	0	gag	TTA	0	0	0
gag	GAA	0	0	0	gag	GAA	0	0	0	gag	AAA	0	0	0	gag	GAA	0	0	0	gag	GAA	0	0	0	gag	GAA	0	0	0	gag	GAG	0	0	0	gag	GAA	0	0	0	gag	GAA	0	0	0	gag	GAA	0	0	0
gag	ACA	0	0	0	gag	ACA	0	0	0	gag	TAT	0	0	0	gag	ACA	0	0	0	gag	ACA	0	0	0	gag	ACA	0	0	0	gag	ACA	0	0	0	gag	ACA	0	0	0	gag	ACA	0	0	0	gag	TCA	0	0	0
gag	GCA	0	0	0	gag	TCA	0	0	0	gag	AAA	0	0	0	gag	GCA	0	0	0	gag	GCA	0	0	0	gag	TCA	0	0	0	gag	TCA	0	0	0	gag	GCA	0	0	0	gag	TCA	0	0	0	gag	TCA	0	0	0
gag	GAA	0	0	0	gag	GAA	0	0	0	gag	TTA	0	0	0	gag	GAA	0	0	0	gag	GAA	0	0	0	gag	GAA	0	0	0	gag	GAA	0	0	0	gag	GAG	0	0	0	gag	GAA	0	0	0	gag	GAA	0	0	0
gag	GGC	0	0	0	gag	GGC	0	0	0	gag	AAA	0	0	0	gag	GGC	0	0	0	gag	GGC	0	0	0	gag	GGC	0	0	0	gag	GGC	0	0	0	gag	GGC	0	0	0	gag	GGC	0	0	0	gag	GGC	0	0	0
gag	TGT	0	0	0	gag	TGT	0	0	0	gag	CAT	0	0	0	gag	TGT	0	0	0	gag	TGT	0	0	0	gag	TGT	0	0	0	gag	TGC	0	0	0	gag	TGT	0	0	0	gag	TGT	0	0	0	gag	TGT	0	0	0
gag	AGA	0	0	0	gag	AAA	0	0	0	gag	ATA	0	0	0	gag	AGA	0	0	0	gag	AGA	0	0	0	gag	AGA	0	0	0	gag	AGA	0	0	0	gag	AGA	0	0	0	gag	AGA	0	0	0	gag	AGA	0	0	0
gag	CAA	0	0	0	gag	CAA	0	0	0	gag	GTA	0	0	0	gag	CAA	0	0	0	gag	CAA	0	0	0	gag	CAA	0	0	0	gag	CAA	0	0	0	gag	CAA	0	0	0	gag	CAA	0	0	0	gag	CAA	0	0	0
gag	ATA	0	0	0	gag	ATA	0	0	0	gag	TGG	0	1	0	gag	ATA	0	0	0	gag	ATA	0	0	0	gag	ATA	0	0	0	gag	ATA	0	0	0	gag	ATA	0	0	0	gag	ATA	0	0	0	gag	ATA	0	0	0
gag	CTG	0	0	0	gag	ATA	0	0	0	gag	GCA	0	0	0	gag	CTG	0	0	0	gag	ATG	0	0	0	gag	CTG	0	0	0	gag	CTG	0	0	0	gag	TTG	0	0	0	gag	CTG	0	0	0	gag	CTA	0	0	0
gag	GGG	0	0	0	gag	CAA	0	0	0	gag	AGC	0	0	0	gag	AGA	0	0	0	gag	GGA	0	0	0	gag	GGA	0	0	0	gag	GGA	0	0	0	gag	GAA	0	0	0	gag	AGA	0	0	0	gag	GAA	0	0	0
gag	CAG	0	0	0	gag	CAG	0	0	0	gag	AGG	0	0	0	gag	CAG	0	0	0	gag	CAA	0	0	0	gag	CAG	0	0	0	gag	CAG	0	0	0	gag	CAG	0	0	0	gag	CAG	0	0	0	gag	CAG	0	0	0
gag	TTA	0	0	0	gag	CTA	0	0	0	gag	GAG	0	0	0	gag	TTA	0	0	0	gag	TTA	0	0	0	gag	TTA	0	0	0	gag	TTA	0	0	0	gag	CTA	0	0	0	gag	CTA	0	0	0	gag	CTA	0	0	0
gag	CAA	0	0	0	gag	CAA	0	0	0	gag	TTA	0	0	0	gag	CAA	0	0	0	gag	CAC	0	0	0	gag	CAA	0	0	0	gag	CAA	0	0	0	gag	CAA	0	0	0	gag	CAA	0	0	0	gag	CAA	0	0	0
gag	CCA	0	0	0	gag	CCA	0	0	0	gag	GAA	0	0	0	gag	CCA	0	0	0	gag	CCA	0	0	0	gag	CCA	0	0	0	gag	CCG	0	0	0	gag	CCA	0	0	0	gag	CCA	0	0	0	gag	CCT	0	0	0
gag	GCC	0	0	0	gag	TCC	0	0	0	gag	CGA	0	0	0	gag	TCC	0	0	0	gag	TCC	0	0	0	gag	GCC	0	0	0	gag	TCC	0	0	0	gag	ACC	0	0	0	gag	TCC	0	0	0	gag	TCT	0	0	0
gag	CTT	0	0	0	gag	CTT	0	0	0	gag	TTT	0	0	0	gag	CTT	0	0	0	gag	CTT	0	0	0	gag	CTT	0	0	0	gag	CTT	0	0	0	gag	CTT	0	0	0	gag	CTT	0	0	0	gag	CTT	0	0	0
gag	CAG	0	0	0	gag	CAG	0	0	0	gag	GCA	0	0	0	gag	GAG	0	0	0	gag	CAA	0	0	0	gag	CAG	0	0	0	gag	CAG	0	0	0	gag	CCA	0	0	0	gag	CAG	0	0	0	gag	CAG	0	0	0
gag	ACA	0	0	0	gag	ACA	0	0	0	gag	GTC	0	0	0	gag	ACA	0	0	0	gag	ACA	0	0	0	gag	ACA	0	0	0	gag	ACA	0	0	0	gag	ACA	0	0	0	gag	ACA	0	0	0	gag	ACA	0	0	0
gag	GGA	0	0	0	gag	GGA	0	0	0	gag	AAT	0	0	0	gag	GGA	0	0	0	gag	GGA	0	0	0	gag	GGA	0	0	0	gag	GGA	0	0	0	gag	GGA	0	0	0	gag	GGA	0	0	0	gag	GGA	0	0	0
gag	TCA	0	0	0	gag	TCA	0	0	0	gag	CCT	0	0	0	gag	TCA	0	0	0	gag	TCA	0	0	0	gag	TCA	0	0	0	gag	TCA	0	0	0	gag	TCA	0	0	0	gag	TCA	0	0	0	gag	TCA	0	0	0
gag	GAA	0	0	0	gag	GAA	0	0	0	gag	GGC	0	0	0	gag	GAA	0	0	0	gag	GAA	0	0	0	gag	GAA	0	0	0	gag	GAA	0	0	0	gag	GAA	0	0	0	gag	GAA	0	0	0	gag	GAA	0	0	0
gag	GAA	0	0	0	gag	GAA	0	0	0	gag	CTG	0	0	0	gag	GAA	0	0	0	gag	GAA	0	0	0	gag	GAA	0	0	0	gag	GAA	0	0	0	gag	GAA	0	0	0	gag	GAA	0	0	0	gag	GAA	0	0	0
gag	CTT	0	0	0	gag	CTT	0	0	0	gag	TTA	0	0	0	gag	CTT	0	0	0	gag	CTC	0	0	0	gag	CTT	0	0	0	gag	CTT	0	0	0	gag	ATT	0	0	0	gag	CTT	0	0	0	gag	CTT	0	0	0
gag	AAA	0	0	0	gag	AGA	0	0	0	gag	GAA	0	0	0	gag	AAA	0	0	0	gag	AAA	0	0	0	gag	AAA	0	0	0	gag	AGA	0	0	0	gag	AGA	0	0	0	gag	AAA	0	0	0	gag	AGA	0	0	0
gag	TCA	0	0	0	gag	TCA	0	0	0	gag	ACA	0	0	0	gag	TCA	0	0	0	gag	TCA	0	0	0	gag	TCA	0	0	0	gag	TCA	0	0	0	gag	TCA	0	0	0	gag	TCA	0	0	0	gag	TCA	0	0	0
gag	TTA	0	0	0	gag	TTA	0	0	0	gag	TCA	0	0	0	gag	TTA	0	0	0	gag	CTA	0	0	0	gag	TTA	0	0	0	gag	CTA	0	0	0	gag	GTA	0	0	0	gag	TTA	0	0	0	gag	TTA	0	0	0
gag	TAT	0	0	0	gag	TAT	0	0	0	gag	GGA	0	0	0	gag	TTT	0	0	0	gag	TAT	0	0	0	gag	TAT	0	0	0	gag	TAT	0	0	0	gag	TTT	0	0	0	gag	TAT	0	0	0	gag	TAT	0	0	0
gag	AAT	0	0	0	gag	AAT	0	0	0	gag	GGC	0	0	0	gag	AAT	0	0	0	gag	AAT	0	0	0	gag	AAT	0	0	0	gag	AAT	0	0	0	gag	AAT	0	0	0	gag	AAT	0	0	0	gag	AAT	0	0	0
gag	ACA	0	0	0	gag	ACA	0	0	0	gag	TGT	0	0	0	gag	ACA	0	0	0	gag	ACA	0	0	0	gag	ACA	0	0	0	gag	ACA	0	0	0	gag	ACC	0	0	0	gag	ACA	0	0	0	gag	ACA	0	0	0
gag	GTA	0	0	0	gag	GTA	0	0	0	gag	AAA	0	0	0	gag	ATA	0	0	0	gag	GTA	0	0	0	gag	GTA	0	0	0	gag	GTA	0	0	0	gag	GTA	0	0	0	gag	GTA	0	0	0	gag	ATA	0	0	0
gag	GCA	0	0	0	gag	GCA	0	0	0	gag	CAG	0	0	0	gag	GCA	0	0	0	gag	GCA	0	0	0	gag	GCA	0	0	0	gag	GCA	0	0	0	gag	GCT	0	0	0	gag	GCA	0	0	0	gag	GCA	0	0	0
gag	ACC	0	0	0	gag	ACA	0	0	0	gag	ATA	0	0	0	gag	GTC	0	0	0	gag	GTC	0	0	0	gag	GTC	0	0	0	gag	ACC	0	0	0	gag	GTC	0	0	0	gag	ACC	0	0	0	gag	ACC	0	0	0
gag	CTC	0	0	0	gag	CTC	0	0	0	gag	CTG	0	0	0	gag	CTC	0	0	0	gag	CTC	0	0	0	gag	CTC	0	0	0	gag	CTC	0	0	0	gag	ATC	0	0	0	gag	CTC	0	0	0	gag	CTC	0	0	0
gag	TAT	0	0	0	gag	TAT	0	0	0	gag	GGA	0	0	0	gag	TAT	0	0	0	gag	TAT	0	0	0	gag	TAT	0	0	0	gag	TAT	0	0	0	gag	TAT	0	0	0	gag	TAT	0	0	0	gag	TAT	0	0	0
gag	TGT	0	0	0	gag	TGT	0	0	0	gag	CAG	0	0	0	gag	TGT	0	0	0	gag	TGT	0	0	0	gag	TGT	0	0	0	gag	TGT	0	0	0	gag	TGT	0	0	0	gag	TGT	0	0	0	gag	TGT	0	0	0
gag	GTA	0	0	0	gag	GTG	0	0	0	gag	CTA	0	0	0	gag	GTG	0	0	0	gag	GTA	0	0	0	gag	GTA	0	0	0	gag	GTA	0	0	0	gag	GTG	0	0	0	gag	GTG	0	0	0	gag	GTG	0	0	0
gag	CAT	0	0	0	gag	CAT	0	0	0	gag	CAA	0	0	0	gag	CAT	0	0	0	gag	CAT	0	0	0	gag	CAT	0	0	0	gag	CAT	0	0	0	gag	CAT	0	0	0	gag	CAG	0	0	0	gag	CAT	0	0	0
gag	CAA	0	0	0	gag	CAA	0	0	0	gag	CCG	0	0	0	gag	CAA	0	0	0	gag	CAA	0	0	0	gag	CAA	0	0	0	gag	CAA	0	0	0	gag	AGC	0	0	0	gag	CAA	0	0	0	gag	CGA	0	0	0
gag	AAG	0	0	0	gag	AGG	0	0	0	gag	TCC	0	0	0	gag	AGG	0	0	0	gag	AAG	0	0	0	gag	AGG	0	0	0	gag	AAG	0	0	0	gag	AAG	0	0	0	gag	AGG	0	0	0	gag	AAG	0	0	0
gag	ATA	0	0	0	gag	ATA	0	0	0	gag	CTT	0	0	0	gag	ATA	0	0	0	gag	ATA	0	0	0	gag	ATA	0	0	0	gag	ATA	0	0	0	gag	ATA	0	0	0	gag	ATA	0	0	0	gag	ATA	0	0	0
gag	GAG	0	0	0	gag	AAG	0	0	0	gag	CAG	0	0	0	gag	GAG	0	0	0	gag	GAG	0	0	0	gag	GAT	0	0	0	gag	GAT	0	0	0	gag	GAG	0	0	0	gag	GAT	0	0	0	gag	GAT	0	0	0
gag	ATA	0	0	0	gag	GTA	0	0	0	gag	ACA	0	0	0	gag	GTA	0	0	0	gag	GTA	0	0	0	gag	ATA	0	0	0	gag	GTA	0	0	0	gag	GTA	0	0	0	gag	GTA	0	0	0	gag	GTA	0	0	0
gag	AAA	0	0	0	gag	GCA	0	0	0	gag	GGA	0	0	0	gag	AAG	0	0	0	gag	AGA	0	0	0	gag	AAA	0	0	0	gag	AAA	0	0	0	gag	AGA	0	0	0	gag	AAA	0	0	0	gag	CAA	0	0	0
gag	GAC	0	0	0	gag	GAC	0	0	0	gag	TCA	0	0	0	gag	GAC	0	0	0	gag	GAC	0	0	0	gag	GAC	0	0	0	gag	GAC	0	0	0	gag	GAC	0	0	0	gag	GAC	0	0	0	gag	GAC	0	0	0
gag	ACC	0	0	0	gag	ACC	0	0	0	gag	GAA	0	0	0	gag	ACC	0	0	0	gag	ACC	0	0	0	gag	ACC	0	0	0	gag	ACC	0	0	0	gag	ACC	0	0	0	gag	ACC	0	0	0	gag	ACC	0	0	0
gag	AAG	0	0	0	gag	AAG	0	0	0	gag	GAA	0	0	0	gag	AAG	0	0	0	gag	AAG	0	0	0	gag	AAG	0	0	0	gag	AAG	0	0	0	gag	AAA	0	0	0	gag	AAG	0	0	0	gag	AAG	0	0	0
gag	GAA	0	0	0	gag	GAA	0	0	0	gag	CTT	0	0	0	gag	GAA	0	0	0	gag	GAA	0	0	0	gag	GAA	0	0	0	gag	GAA	0	0	0	gag	GAA	0	0	0	gag	GAA	0	0	0	gag	GAA	0	0	0
gag	GCT	0	0	0	gag	GCT	0	0	0	gag	AAA	0	0	0	gag	GCT	0	0	0	gag	GCC	0	0	0	gag	GCT	0	0	0	gag	GCT	0	0	0	gag	GCT	0	0	0	gag	GCT	0	0	0	gag	GCT	0	0	0
gag	TTA	0	0	0	gag	TTA	0	0	0	gag	TCA	0	0	0	gag	TTA	0	0	0	gag	TTA	0	0	0	gag	TTA	0	0	0	gag	TTA	0	0	0	gag	TTA	0	0	0	gag	TTA	0	0	0	gag	TTA	0	0	0
gag	GAT	0	0	0	gag	GAG	0	0	0	gag	TTA	0	0	0	gag	GAG	0	0	0	gag	GAT	0	0	0	gag	GAT	0	0	0	gag	GAC	0	0	0	gag	GAG	0	0	0	gag	GAC	0	0	0	gag	GAT	0	0	0
gag	AGG	0	0	0	gag	AAG	0	0	0	gag	TAT	0	0	0	gag	AAG	0	0	0	gag	AGG	0	0	0	gag	AAG	0	0	0	gag	AAG	0	0	0	gag	AAG	0	0	0	gag	AAG	0	0	0	gag	AAG	0	0	0
gag	ATA	0	0	0	gag	ATA	0	0	0	gag	AAT	0	0	0	gag	ATA	0	0	0	gag	GTA	0	0	0	gag	ATA	0	0	0	gag	GTA	0	0	0	gag	GTA	0	0	0	gag	ATA	0	0	0	gag	GTA	0	0	0
gag	GAG	0	0	0	gag	GAG	0	0	0	gag	ACA	0	0	0	gag	GAG	0	0	0	gag	GAG	0	0	0	gag	GAG	0	0	0	gag	GAG	0	0	0	gag	GAG	0	0	0	gag	GAG	0	0	0	gag	GAG	0	0	0
gag	GAA	0	0	0	gag	GAA	0	0	0	gag	GTA	0	0	0	gag	GAA	0	0	0	gag	GAA	0	0	0	gag	GAA	0	0	0	gag	GAA	0	0	0	gag	GAA	0	0	0	gag	GAA	0	0	0	gag	GAA	0	0	0
gag	GAA	0	0	0	gag	GAG	0	0	0	gag	GCA	0	0	0	gag	GAG	0	0	0	gag	GAG	0	0	0	gag	GAG	0	0	0	gag	GAG	0	0	0	gag	GAA	0	0	0	gag	GTA	0	0	0	gag	GAG	0	0	0
gag	CAA	0	0	0	gag	CAA	0	0	0	gag	GTC	0	0	0	gag	CAA	0	0	0	gag	CAA	0	0	0	gag	CAG	0	0	0	gag	CAA	0	0	0	gag	CAA	0	0	0	gag	CAA	0	0	0	gag	CAA	0	0	0
gag	AAC	0	0	0	gag	AAC	0	0	0	gag	CTC	0	0	0	gag	AAC	0	0	0	gag	AAC	0	0	0	gag	AAT	0	0	0	gag	AAC	0	0	0	gag	AAC	0	0	0	gag	AAC	0	0	0	gag	AAC	0	0	0
gag	AAA	0	0	0	gag	AAA	0	0	0	gag	TAT	0	0	0	gag	AAA	0	0	0	gag	AAA	0	0	0	gag	AAG	0	0	0	gag	AAA	0	0	0	gag	AAA	0	0	0	gag	AAA	0	0	0	gag	AAA	0	0	0
gag	TGC	0	0	0	gag	AGT	0	0	0	gag	TGT	0	0	0	gag	AGT	0	0	0	gag	TGT	0	0	0	gag	CAG	0	0	0	gag	AGC	0	0	0	gag	AGT	0	0	0	gag	AGT	0	0	0	gag	AGT	0	0	0
gag	AAG	0	0	0	gag	AAG	0	0	0	gag	GTA	0	0	0	gag	AAG	0	0	0	gag	AAG	0	0	0	gag	AAC	0	0	0	gag	AAG	0	0	0	gag	AAG	0	0	0	gag	AAG	0	0	0	gag	AAG	0	0	0
gag	AAA	0	0	0	gag	AAA	0	0	0	gag	CAT	0	0	0	gag	GCA	0	0	0	gag	AAA	0	0	0	gag	AAG	0	0	0	gag	AAA	0	0	0	gag	AAA	0	0	0	gag	GAA	0	0	0	gag	AAA	0	0	0
gag	AGG	0	0	0	gag	AAG	0	0	0	gag	CAA	0	0	0	gag	AAA	0	0	0	gag	AAA	0	0	0	gag	AAA	0	0	0	gag	AGG	0	0	0	gag	AAG	0	0	0	gag	AAG	0	0	0	gag	AAA	0	0	0
gag	GCA	0	0	0	gag	GCA	0	0	0	gag	AGG	0	0	0	gag	GCA	0	0	0	gag	GCA	0	0	0	gag	AAG	0	0	0	gag	GCA	0	0	0	gag	ACA	0	0	0	gag	GCA	0	0	0	gag	GCA	0	0	0
gag	CAG	0	0	0	gag	CAA	0	0	0	gag	ATA	0	0	0	gag	CAG	0	0	0	gag	GAG	0	0	0	gag	GCA	0	0	0	gag	CAG	0	0	0	gag	CAG	0	0	0	gag	CAG	0	0	0	gag	CAG	0	0	0
gag	CAA	0	0	0	gag	CAA	0	0	0	gag	GAT	0	0	0	gag	CAA	0	0	0	gag	CAA	0	0	0	gag	CAG	0	0	0	gag	CAA	0	0	0	gag	CAA	0	0	0	gag	CAA	0	0	0	gag	CAA	0	0	0
gag	GCA	0	0	0	gag	GCA	0	0	0	gag	GTA	0	0	0	gag	GCA	0	0	0	gag	GCA	0	0	0	gag	CAA	0	0	0	gag	GCT	0	0	0	gag	GCA	0	0	0	gag	GCA	0	0	0	gag	GCA	0	0	0
gag	GCA	0	0	0	gag	GTA	0	0	0	gag	GCA	0	0	0	gag	GCA	0	0	0	gag	GCG	0	0	0	gag	GCA	0	0	0	gag	GCA	0	0	0	gag	GCA	0	0	0	gag	GCA	0	0	0	gag	GCA	0	0	0
gag	GCA	0	0	0	gag	GCT	0	0	0	gag	GAC	0	0	0	gag	ACT	0	0	0	gag	GCT	0	0	0	gag	GCA	0	0	0	gag	GCT	0	0	0	gag	GCT	0	0	0	gag	GCT	0	0	0	gag	GCT	0	0	0
gag	GCT	0	0	0	gag	GAC	0	0	0	gag	ACC	0	0	0	gag	GAC	0	0	0	gag	GCC	0	0	0	gag	GCA	0	0	0	gag	GGC	0	0	0	gag	AAC	0	0	0	gag	GAC	0	0	0	gag	GCT	0	0	0
gag	GCT	0	0	0	gag	ACA	0	0	0	gag	AAG	0	0	0	gag	ACA	0	0	0	gag	ACA	0	0	0	gag	GCT	0	0	0	gag	ACA	0	0	0	gag	ACA	0	0	0	gag	ACA	0	0	0	gag	AAC	0	0	0
gag	GAC	0	0	0	gag	GGA	0	0	0	gag	GAA	0	0	0	gag	GGA	0	0	0	gag	GGA	0	0	0	gag	GAC	0	0	0	gag	GGA	0	0	0	gag	GGA	0	0	0	gag	GGA	0	0	0	gag	ACG	0	0	0
gag	GCA	0	0	0	gag	AAC	0	0	0	gag	GCT	0	0	0	gag	AAC	0	0	0	gag	AGC	0	0	0	gag	GCA	0	0	0	gag	AAC	0	0	0	gag	AAC	0	0	0	gag	AAC	0	0	0	gag	GGA	0	0	0
gag	GGA	0	0	0	gag	AGC	0	0	0	gag	TTA	0	0	0	gag	AGC	0	0	0	gag	AGC	0	0	0	gag	GGA	0	0	0	gag	AGC	0	0	0	gag	AGC	0	0	0	gag	AGC	0	0	0	gag	AGC	0	0	0
gag	AGC	0	0	0	gag	AGC	0	0	0	gag	GAA	0	0	0	gag	AAA	0	0	0	gag	AGT	0	0	0	gag	ACC	0	0	0	gag	AAC	0	0	0	gag	AGC	0	0	0	gag	AGC	0	0	0	gag	AGC	0	0	0
gag	AGC	0	0	0	gag	AAG	0	0	0	gag	AAG	0	0	0	gag	CAG	0	0	0	gag	CAG	0	0	0	gag	AGC	0	0	0	gag	CAG	0	0	0	gag	CAG	0	0	0	gag	CAG	0	0	0	gag	AGT	0	0	0
gag	AGC	0	0	0	gag	GAC	0	0	0	gag	ATA	0	0	0	gag	GTC	0	0	0	gag	GTC	0	0	0	gag	AAC	0	0	0	gag	GTC	0	0	0	gag	GTC	0	0	0	gag	GTC	0	0	0	gag	CAG	0	0	0
gag	CAG	0	0	0	gag	AGC	0	0	0	gag	GAG	0	0	0	gag	AGT	0	0	0	gag	AGC	0	0	0	gag	CAG	0	0	0	gag	AGC	0	0	0	gag	AGC	0	0	0	gag	AAC	0	0	0	gag	ACC	0	0	0
gag	GCC	0	0	0	gag	CAG	0	0	0	gag	GAA	0	0	0	gag	CAA	0	0	0	gag	CAG	0	0	0	gag	GTC	0	0	0	gag	GTC	0	0	0	gag	CAC	0	0	0	gag	AAC	0	0	0	gag	AGT	0	0	0
gag	AGC	0	0	0	gag	GTC	0	0	0	gag	GAG	0	0	0	gag	AAT	0	0	0	gag	AAT	0	0	0	gag	AGC	0	0	0	gag	AGC	0	0	0	gag	AAT	0	0	0	gag	AGC	0	0	0	gag	CAA	0	0	0
gag	CAA	0	0	0	gag	AGC	0	0	0	gag	CAA	0	0	0	gag	TAC	0	0	0	gag	TAC	0	0	0	gag	CAA	0	0	0	gag	CAA	0	0	0	gag	TTT	0	0	0	gag	CAG	0	0	0	gag	AAT	0	0	0
gag	AAT	0	0	0	gag	CAA	0	0	0	gag	AAT	0	0	0	gag	CCT	0	0	0	gag	CCT	0	0	0	gag	AAT	0	0	0	gag	AAT	0	0	0	gag	CCT	0	0	0	gag	GTT	0	0	0	gag	TAC	0	0	0
gag	TAC	0	0	0	gag	AAT	0	0	0	gag	AAA	0	0	0	gag	ATA	0	0	0	gag	ATA	0	0	0	gag	TAC	0	0	0	gag	TAC	0	0	0	gag	ATA	0	0	0	gag	AGC	0	0	0	gag	CCT	0	0	0
gag	CCT	0	0	0	gag	TAC	0	0	0	gag	AGT	0	0	0	gag	GTG	0	0	0	gag	GTA	0	0	0	gag	CCT	0	0	0	gag	CCT	0	0	0	gag	GTG	0	0	0	gag	CAA	0	0	0	gag	ATA	0	0	0
gag	ATA	0	0	0	gag	CCT	0	0	0	gag	AAA	0	0	0	gag	CAG	0	0	0	gag	CAG	0	0	0	gag	ATA	0	0	0	gag	ATA	0	0	0	gag	CAG	0	0	0	gag	GTC	0	0	0	gag	GTG	0	0	0
gag	GTA	0	0	0	gag	ATA	0	0	0	gag	GAA	0	0	0	gag	AAC	0	0	0	gag	AAC	0	0	0	gag	GTG	0	0	0	gag	GTG	0	0	0	gag	AAC	0	0	0	gag	AGC	0	0	0	gag	CAG	0	0	0
gag	CAA	0	0	0	gag	GTA	0	0	0	gag	AAA	0	0	0	gag	CTG	0	0	0	gag	CTT	0	0	0	gag	CAG	0	0	0	gag	CAG	0	0	0	gag	ATA	0	0	0	gag	CAA	0	0	0	gag	AAC	0	0	0
gag	AAC	0	0	0	gag	CAG	0	0	0	gag	GCA	0	0	0	gag	CAG	0	0	0	gag	CAG	0	0	0	gag	AAC	0	0	0	gag	AAC	0	0	0	gag	CAG	0	0	0	gag	AAT	0	0	0	gag	ATT	0	0	0
gag	CTA	0	0	0	gag	AAC	0	0	0	gag	CAG	0	0	0	gag	GGG	0	0	0	gag	GGG	0	0	0	gag	CAT	0	0	0	gag	CTT	0	0	0	gag	GGG	0	0	0	gag	TAC	0	0	0	gag	CAG	0	0	0
gag	CAG	0	0	0	gag	CTT	0	0	0	gag	CAA	0	0	0	gag	CAA	0	0	0	gag	CAA	0	0	0	gag	CAG	0	0	0	gag	CAG	0	0	0	gag	CAA	0	0	0	gag	CCT	0	0	0	gag	GGG	0	0	0
gag	GGG	0	0	0	gag	CAG	0	0	0	gag	GCA	0	0	0	gag	ATG	0	0	0	gag	ATG	0	0	0	gag	GGG	0	0	0	gag	GGG	0	0	0	gag	ATG	0	0	0	gag	ATA	0	0	0	gag	CAA	0	0	0
gag	CAA	0	0	0	gag	GGG	0	0	0	gag	GCA	0	0	0	gag	GTA	0	0	0	gag	GTA	0	0	0	gag	CAA	0	0	0	gag	CAA	0	0	0	gag	GTA	0	0	0	gag	GTG	0	0	0	gag	ATG	0	0	0
gag	ATG	0	0	0	gag	CAA	0	0	0	gag	AAG	0	0	0	gag	CAT	0	0	0	gag	CAT	0	0	0	gag	ATG	0	0	0	gag	ATG	0	0	0	gag	CAT	0	0	0	gag	CAG	0	0	0	gag	GTA	0	0	0
gag	GTA	0	0	0	gag	ATG	0	0	0	gag	CAA	0	0	0	gag	CAG	0	0	0	gag	CAG	0	0	0	gag	GTA	0	0	0	gag	GTA	0	0	0	gag	CAG	0	0	0	gag	AAT	0	0	0	gag	CAT	0	0	0
gag	CAT	0	0	0	gag	GTA	0	0	0	gag	GCA	0	0	0	gag	GCC	0	0	0	gag	GCC	0	0	0	gag	CAT	0	0	0	gag	CAT	0	0	0	gag	GCC	0	0	0	gag	CTC	0	0	0	gag	CAG	0	0	0
gag	CAG	0	0	0	gag	CAT	0	0	0	gag	GCA	0	0	0	gag	ATA	0	0	0	gag	CTA	0	0	0	gag	CAA	0	0	0	gag	CAG	0	0	0	gag	ATA	0	0	0	gag	CAG	0	0	0	gag	GCA	0	0	0
gag	GCC	0	0	0	gag	CAG	0	0	0	gag	GCT	0	0	0	gag	TCA	0	0	0	gag	TCA	0	0	0	gag	GCC	0	0	0	gag	GCC	0	0	0	gag	TCA	0	0	0	gag	GGA	0	0	0	gag	ATA	0	0	0
gag	ATA	0	0	0	gag	GCC	0	0	0	gag	AAC	0	0	0	gag	CCT	0	0	0	gag	CCT	0	0	0	gag	CTA	0	0	0	gag	ATA	0	0	0	gag	CCT	0	0	0	gag	CAA	0	0	0	gag	TCA	0	0	0
gag	TCA	0	0	0	gag	ATA	0	0	0	gag	ACA	0	0	0	gag	AGA	0	0	0	gag	AGA	0	0	0	gag	TCA	0	0	0	gag	TCA	0	0	0	gag	AGA	0	0	0	gag	ATG	0	0	0	gag	CCT	0	0	0
gag	CCT	0	0	0	gag	TCA	0	0	0	gag	GGA	0	0	0	gag	ACT	0	0	0	gag	ACT	0	0	0	gag	CCT	0	0	0	gag	CCT	0	0	0	gag	ACT	0	0	0	gag	GTA	0	0	0	gag	AGA	0	0	0
gag	AGA	0	0	0	gag	CCT	0	0	0	gag	AAT	0	0	0	gag	TTA	0	0	0	gag	TTA	0	0	0	gag	AGA	0	0	0	gag	AGA	0	0	0	gag	TTA	0	0	0	gag	CAT	0	0	0	gag	ACT	0	0	0
gag	ACT	0	0	0	gag	AGA	0	0	0	gag	AAC	0	0	0	gag	AAT	0	0	0	gag	AAT	0	0	0	gag	ACT	0	0	0	gag	ACT	0	0	0	gag	AAT	0	0	0	gag	CAG	0	0	0	gag	TTA	0	0	0
gag	TTA	0	0	0	gag	ACT	0	0	0	gag	AGC	0	0	0	gag	GCA	0	0	0	gag	GCA	0	0	0	gag	TTA	0	0	0	gag	TTA	0	0	0	gag	GCA	0	0	0	gag	GCC	0	0	0	gag	AAT	0	0	0
gag	AAT	0	0	0	gag	CTA	0	0	0	gag	AAC	0	0	0	gag	TGG	0	3	0	gag	TGG	0	4	1	gag	AAT	0	0	0	gag	AAT	0	0	0	gag	TGG	1	3	0	gag	ATA	0	0	0	gag	GCA	0	0	0
gag	GCA	0	0	0	gag	AAT	0	0	0	gag	GTC	0	0	0	gag	GTA	0	0	0	gag	GTA	0	0	0	gag	GCA	0	0	0	gag	GCA	0	0	0	gag	GTA	0	0	0	gag	GCA	0	0	0	gag	TGG	0	8	0
gag	TGG	0	0	0	gag	GCA	0	0	0	gag	AGC	0	0	0	gag	AAA	0	0	0	gag	AAA	0	0	0	gag	TGG	0	5	0	gag	TGG	1	7	0	gag	AAA	0	0	0	gag	CCT	0	0	0	gag	GTA	0	0	0
gag	GTA	0	0	0	gag	TGG	1	1	0	gag	CAG	0	0	0	gag	GTA	0	0	0	gag	GTA	0	0	0	gag	GTA	0	0	0	gag	GTA	0	0	0	gag	GTA	0	0	0	gag	AGA	0	0	0	gag	AAA	0	0	0
gag	AAA	0	0	0	gag	GTA	0	0	0	gag	AAT	0	0	0	gag	GTA	0	0	0	gag	ATA	0	0	0	gag	AAA	0	0	0	gag	AAA	0	0	0	gag	GTA	0	0	0	gag	ACT	0	0	0	gag	GTA	0	0	0
gag	GTA	0	0	0	gag	AAA	0	0	0	gag	TTC	0	0	0	gag	GAA	0	0	0	gag	GAA	0	0	0	gag	GTA	0	0	0	gag	GTG	0	0	0	gag	GAA	0	0	0	gag	TTA	0	0	0	gag	GTA	0	0	0
gag	GTA	0	0	0	gag	GTA	0	0	0	gag	CCT	0	0	0	gag	GAA	0	0	0	gag	GAA	0	0	0	gag	GTA	0	0	0	gag	GTA	0	0	0	gag	GAG	0	0	0	gag	AAT	0	0	0	gag	GAA	0	0	0
gag	GAA	0	0	0	gag	GTA	0	0	0	gag	ATA	0	0	0	gag	AAA	0	0	0	gag	AAG	0	0	0	gag	GAA	0	0	0	gag	GAG	0	0	0	gag	AAG	0	0	0	gag	GCA	0	0	0	gag	GAG	0	0	0
gag	GAA	0	0	0	gag	GAA	0	0	0	gag	GTA	0	0	0	gag	GCT	0	0	0	gag	GCT	0	0	0	gag	GAG	0	0	0	gag	GAG	0	0	0	gag	GCT	0	0	0	gag	TGG	1	3	0	gag	AAG	0	0	0
gag	AAG	0	0	0	gag	GAG	0	0	0	gag	CAG	0	0	0	gag	TTT	0	0	0	gag	TTC	0	0	0	gag	AAG	0	0	0	gag	AAG	0	0	0	gag	TTC	0	0	0	gag	GTA	0	0	0	gag	GCT	0	0	0
gag	GCT	0	0	0	gag	AAG	0	0	0	gag	AAC	0	0	0	gag	AGC	0	0	0	gag	AGC	0	0	0	gag	GCT	0	0	0	gag	GCT	0	0	0	gag	AGC	0	0	0	gag	AAA	0	0	0	gag	TTC	0	0	0
gag	TTC	0	0	0	gag	GCT	0	0	0	gag	CTT	0	0	0	gag	CCA	0	0	0	gag	CCA	0	0	0	gag	TTC	0	0	0	gag	TTC	0	0	0	gag	CCA	0	0	0	gag	GTA	0	0	0	gag	AGC	0	0	0
gag	AGC	0	0	0	gag	TTC	0	0	0	gag	CAG	0	0	0	gag	GAA	0	0	0	gag	GAA	0	0	0	gag	AGC	0	0	0	gag	AGC	0	0	0	gag	GAA	0	0	0	gag	GTA	0	0	0	gag	CCA	0	0	0
gag	CCA	0	0	0	gag	AGC	0	0	0	gag	GGA	0	0	0	gag	GTA	0	0	0	gag	GTA	0	0	0	gag	CCA	0	0	0	gag	CCA	0	0	0	gag	GTA	0	0	0	gag	GAA	0	0	0	gag	GAA	0	0	0
gag	GAG	0	0	0	gag	CCA	0	0	0	gag	CAA	0	0	0	gag	ATA	0	0	0	gag	ATA	0	0	0	gag	GAA	0	0	0	gag	GAA	0	0	0	gag	ATA	0	0	0	gag	GAG	0	0	0	gag	GTA	0	0	0
gag	GTA	0	0	0	gag	GAA	0	0	0	gag	ATG	0	0	0	gag	CCC	0	0	0	gag	CCC	0	0	0	gag	GTA	0	0	0	gag	GTA	0	0	0	gag	CCC	0	0	0	gag	AAG	0	0	0	gag	ATA	0	0	0
gag	ATA	0	0	0	gag	GTA	0	0	0	gag	GTA	0	0	0	gag	ATG	0	0	0	gag	ATG	0	0	0	gag	ATA	0	0	0	gag	ATA	0	0	0	gag	ATG	0	0	0	gag	GCT	0	0	0	gag	CCC	0	0	0
gag	CCC	0	0	0	gag	ATA	0	0	0	gag	CAT	0	0	0	gag	TTT	0	0	0	gag	TTC	0	0	0	gag	CCC	0	0	0	gag	CCC	0	0	0	gag	TTT	0	0	0	gag	TTC	0	0	0	gag	ATG	0	0	0
gag	ATG	0	0	0	gag	CCC	0	0	0	gag	CAG	0	0	0	gag	TCA	0	0	0	gag	TCA	0	0	0	gag	ATG	0	0	0	gag	ATG	0	0	0	gag	TCA	0	0	0	gag	AGC	0	0	0	gag	TTT	0	0	0
gag	TTT	0	0	0	gag	ATG	0	0	0	gag	GCC	0	0	0	gag	GCA	0	0	0	gag	GCA	0	0	0	gag	TTT	0	0	0	gag	TTT	0	0	0	gag	GCA	0	0	0	gag	CCA	0	0	0	gag	TCA	0	0	0
gag	TCA	0	0	0	gag	TTT	0	0	0	gag	TTA	0	0	0	gag	TTA	0	0	0	gag	TTA	0	0	0	gag	GCA	0	0	0	gag	TCA	0	0	0	gag	TTA	0	0	0	gag	GAA	0	0	0	gag	GCA	0	0	0
gag	GCA	0	0	0	gag	TCA	0	0	0	gag	TCG	0	0	0	gag	TCA	0	0	0	gag	TCA	0	0	0	gag	GCA	0	0	0	gag	GCA	0	0	0	gag	TCA	0	0	0	gag	GTA	0	0	0	gag	TTA	0	0	0
gag	TTA	0	0	0	gag	GCA	0	0	0	gag	CCT	0	0	0	gag	GAA	0	0	0	gag	GAA	0	0	0	gag	TTA	0	0	0	gag	TTA	0	0	0	gag	GAA	0	0	0	gag	ATA	0	0	0	gag	TCA	0	0	0
gag	TCA	0	0	0	gag	TTA	0	0	0	gag	AGA	0	0	0	gag	GGA	0	0	0	gag	GGA	0	0	0	gag	TCA	0	0	0	gag	TCA	0	0	0	gag	GGA	0	0	0	gag	CCT	0	0	0	gag	GAA	0	0	0
gag	GAA	0	0	0	gag	TCA	0	0	0	gag	ACT	0	0	0	gag	GCC	0	0	0	gag	GCC	0	0	0	gag	GAA	0	0	0	gag	GAA	0	0	0	gag	GCC	0	0	0	gag	ATG	0	0	0	gag	GGA	0	0	0
gag	GGA	0	0	0	gag	GAA	0	0	0	gag	TTA	0	0	0	gag	ACC	0	0	0	gag	ACC	0	0	0	gag	GGA	0	0	0	gag	GGA	0	0	0	gag	ACC	0	0	0	gag	TTC	0	0	0	gag	GCC	0	0	0
gag	GCC	0	0	0	gag	GGA	0	0	0	gag	AAT	0	0	0	gag	CCA	0	0	0	gag	CCA	0	0	0	gag	GCC	0	0	0	gag	GCT	0	0	0	gag	CCA	0	0	0	gag	ACA	0	0	0	gag	ACC	0	0	0
gag	ACC	0	0	0	gag	GCC	0	0	0	gag	GCA	0	0	0	gag	CAG	0	0	0	gag	CAA	0	0	0	gag	ACC	0	0	0	gag	ACC	0	0	0	gag	CAA	0	0	0	gag	GCA	0	0	0	gag	CCA	0	0	0
gag	CCA	0	0	0	gag	ACC	0	0	0	gag	TGG	0	4	0	gag	GAT	0	0	0	gag	GAT	0	0	0	gag	CCA	0	0	0	gag	CCA	0	0	0	gag	GAT	0	0	0	gag	TTA	0	0	0	gag	CAA	0	0	0
gag	CAG	0	0	0	gag	CCA	0	0	0	gag	GTA	0	0	0	gag	TTA	0	0	0	gag	TTA	0	0	0	gag	CAA	0	0	0	gag	CAA	0	0	0	gag	TTA	0	0	0	gag	TCA	0	0	0	gag	GAT	0	0	0
gag	GAT	0	0	0	gag	CAA	0	0	0	gag	AAA	0	0	0	gag	AAC	0	0	0	gag	AAC	0	0	0	gag	GAT	0	0	0	gag	GAC	0	0	0	gag	AAC	0	0	0	gag	GAA	0	0	0	gag	TTA	0	0	0
gag	TTA	0	0	0	gag	GAT	0	0	0	gag	GTA	0	0	0	gag	ACC	0	0	0	gag	ACC	0	0	0	gag	TTA	0	0	0	gag	TTA	0	0	0	gag	ACC	0	0	0	gag	GGA	0	0	0	gag	AAC	0	0	0
gag	AAC	0	0	0	gag	TTA	0	0	0	gag	GTA	0	0	0	gag	ATG	0	0	0	gag	ATG	0	0	0	gag	AAC	0	0	0	gag	AAC	0	0	0	gag	ATG	0	0	0	gag	GCC	0	0	0	gag	ACC	0	0	0
gag	ACC	0	0	0	gag	AAT	0	0	0	gag	GAA	0	0	0	gag	CTA	0	0	0	gag	CTA	0	0	0	gag	ACC	0	0	0	gag	ACC	0	0	0	gag	TTA	0	0	0	gag	ACC	0	0	0	gag	ATG	0	0	0
gag	ATG	0	0	0	gag	ACC	0	0	0	gag	GAA	0	0	0	gag	AAC	0	0	0	gag	AAC	0	0	0	gag	ATG	0	0	0	gag	ATG	0	0	0	gag	AAT	0	0	0	gag	CCA	0	0	0	gag	CTA	0	0	0
gag	CTA	0	0	0	gag	ATG	0	0	0	gag	AAG	0	0	0	gag	ACA	0	0	0	gag	ACA	0	0	0	gag	CTA	0	0	0	gag	TTA	0	0	0	gag	ACA	0	0	0	gag	CAA	0	0	0	gag	AAC	0	0	0
gag	AAC	0	0	0	gag	CTA	0	0	0	gag	GCT	0	0	0	gag	GTG	0	0	0	gag	GTG	0	0	0	gag	AAC	0	0	0	gag	AAC	0	0	0	gag	GTA	0	0	0	gag	GAT	0	0	0	gag	ACA	0	0	0
gag	ACA	0	0	0	gag	AAT	0	0	0	gag	TTC	0	0	0	gag	GGG	0	0	0	gag	GGG	0	0	0	gag	ACA	0	0	0	gag	ACA	0	0	0	gag	GGG	0	0	0	gag	TTA	0	0	0	gag	GTG	0	0	0
gag	GTG	0	0	0	gag	ACA	0	0	0	gag	AGT	0	0	0	gag	GGA	0	0	0	gag	GGA	0	0	0	gag	GTG	0	0	0	gag	GTG	0	0	0	gag	GGA	0	0	0	gag	AAC	0	0	0	gag	GGG	0	0	0
gag	GGG	0	0	0	gag	GTG	0	0	0	gag	CCA	0	0	0	gag	CAT	0	0	0	gag	CAT	0	0	0	gag	GGG	0	0	0	gag	GGG	0	0	0	gag	CAT	0	0	0	gag	ACC	0	0	0	gag	GGA	0	0	0
gag	GGA	0	0	0	gag	GGG	0	0	0	gag	GAA	0	0	0	gag	CAA	0	0	0	gag	CAA	0	0	0	gag	GGA	0	0	0	gag	GGA	0	0	0	gag	CAA	0	0	0	gag	ATG	0	0	0	gag	CAT	0	0	0
gag	CAT	0	0	0	gag	GGA	0	0	0	gag	GTA	0	0	0	gag	GCA	0	0	0	gag	GCA	0	0	0	gag	CAT	0	0	0	gag	CAT	0	0	0	gag	GCG	0	0	0	gag	CTA	0	0	0	gag	CAA	0	0	0
gag	CAA	0	0	0	gag	CAT	0	0	0	gag	ATA	0	0	0	gag	GCT	0	0	0	gag	GCC	0	0	0	gag	CAA	0	0	0	gag	CAA	0	0	0	gag	GCC	0	0	0	gag	AAT	0	0	0	gag	GCA	0	0	0
gag	GCA	0	0	0	gag	CAA	0	0	0	gag	CCC	0	0	0	gag	ATG	0	0	0	gag	ATG	0	0	0	gag	GCA	0	0	0	gag	GCA	0	0	0	gag	ATG	0	0	0	gag	ACA	0	0	0	gag	GCT	0	0	0
gag	GCC	0	0	0	gag	GCA	0	0	0	gag	ATG	0	0	0	gag	CAA	0	0	0	gag	CAA	0	0	0	gag	GCC	0	0	0	gag	GCC	0	0	0	gag	CAG	0	0	0	gag	GTG	0	0	0	gag	ATG	0	0	0
gag	ATG	0	0	0	gag	GCC	0	0	0	gag	TTT	0	0	0	gag	ATG	0	0	0	gag	ATG	0	0	0	gag	ATG	0	0	0	gag	ATG	0	0	0	gag	ATG	0	0	0	gag	GGG	0	0	0	gag	CAA	0	0	0
gag	CAA	0	0	0	gag	ATG	0	0	0	gag	TCA	0	0	0	gag	TTA	0	0	0	gag	TTA	0	0	0	gag	CAA	0	0	0	gag	CAA	0	0	0	gag	CTA	0	0	0	gag	GGA	0	0	0	gag	ATG	0	0	0
gag	ATG	0	0	0	gag	CAA	0	0	0	gag	GCA	0	0	0	gag	AAA	0	0	0	gag	AAA	0	0	0	gag	ATA	0	0	0	gag	ATG	0	0	0	gag	AAA	0	0	0	gag	CAT	0	0	0	gag	TTA	0	0	0
gag	TTA	0	0	0	gag	ATG	0	0	0	gag	TTA	0	0	0	gag	GAA	0	0	0	gag	GAA	0	0	0	gag	TTA	0	0	0	gag	CTA	0	0	0	gag	GAG	0	0	0	gag	CAG	0	0	0	gag	AAA	0	0	0
gag	AAA	0	0	0	gag	TTA	0	0	0	gag	TCA	0	0	0	gag	ACC	0	0	0	gag	ACC	0	0	0	gag	AAA	0	0	0	gag	AAA	0	0	0	gag	ACC	0	0	0	gag	GCA	0	0	0	gag	GAA	0	0	0
gag	GAG	0	0	0	gag	AAG	0	0	0	gag	GAG	0	0	0	gag	ATC	0	0	0	gag	ATC	0	0	0	gag	GAG	0	0	0	gag	GAG	0	0	0	gag	ATC	0	0	0	gag	GCC	0	0	0	gag	ACC	0	0	0
gag	ACC	0	0	0	gag	GAG	0	0	0	gag	GGA	0	0	0	gag	AAT	0	0	0	gag	AAT	0	0	0	gag	ACC	0	0	0	gag	ACC	0	0	0	gag	AAT	0	0	0	gag	ATG	0	0	0	gag	ATC	0	0	0
gag	ATC	0	0	0	gag	ACC	0	0	0	gag	GCC	0	0	0	gag	GAG	0	0	0	gag	GAT	0	0	0	gag	ATT	0	0	0	gag	ATC	0	0	0	gag	GAG	0	0	0	gag	CAA	0	0	0	gag	AAT	0	0	0
gag	AAT	0	0	0	gag	ATC	0	0	0	gag	ACC	0	0	0	gag	GAA	0	0	0	gag	GAG	0	0	0	gag	AAT	0	0	0	gag	AAT	0	0	0	gag	GAA	0	0	0	gag	ATG	0	0	0	gag	GAG	0	0	0
gag	GAG	0	0	0	gag	AAT	0	0	0	gag	CCA	0	0	0	gag	GCT	0	0	0	gag	GCT	0	0	0	gag	GAG	0	0	0	gag	GAG	0	0	0	gag	GCT	0	0	0	gag	TTA	0	0	0	gag	GAA	0	0	0
gag	GAA	0	0	0	gag	GAG	0	0	0	gag	CAA	0	0	0	gag	GCA	0	0	0	gag	GCA	0	0	0	gag	GAA	0	0	0	gag	GAA	0	0	0	gag	GCA	0	0	0	gag	AAG	0	0	0	gag	GCT	0	0	0
gag	GCT	0	0	0	gag	GAA	0	0	0	gag	GAT	0	0	0	gag	GAA	0	0	0	gag	GAA	0	0	0	gag	GCT	0	0	0	gag	GCT	0	0	0	gag	GAA	0	0	0	gag	GAG	0	0	0	gag	GCA	0	0	0
gag	GCA	0	0	0	gag	GCT	0	0	0	gag	TTA	0	0	0	gag	TGG	2	1	0	gag	TGG	0	4	0	gag	GCA	0	0	0	gag	GCA	0	0	0	gag	TGG	0	4	0	gag	ACC	0	0	0	gag	GAA	0	0	0
gag	GAA	0	0	0	gag	GCA	0	0	0	gag	AAC	0	0	0	gag	GAT	0	0	0	gag	GAC	0	0	0	gag	GAA	0	0	0	gag	GAA	0	0	0	gag	GAT	0	0	0	gag	ATC	0	0	0	gag	TGG	3	5	2
gag	TGG	0	0	0	gag	GAA	0	0	0	gag	ACC	0	0	0	gag	AGA	0	0	0	gag	AGA	0	0	0	gag	TGG	1	4	0	gag	TGG	1	7	0	gag	AGA	0	0	0	gag	AAT	0	0	0	gag	GAT	0	0	0
gag	GAT	0	0	0	gag	TGG	1	2	0	gag	ATG	0	0	0	gag	TTA	0	0	0	gag	TTG	0	0	0	gag	GAT	0	0	0	gag	GAT	0	0	0	gag	GTG	0	0	0	gag	GAG	0	0	0	gag	AGA	0	0	0
gag	AGA	0	0	0	gag	GAT	0	0	0	gag	CTA	0	0	0	gag	CAC	0	0	0	gag	CAT	0	0	0	gag	AGA	0	0	0	gag	AGA	0	0	0	gag	CAC	0	0	0	gag	GAA	0	0	0	gag	TTG	0	0	0
gag	TTG	0	0	0	gag	AGA	0	0	0	gag	AAC	0	0	0	gag	CCA	0	0	0	gag	CCA	0	0	0	gag	TTG	0	0	0	gag	TTG	0	0	0	gag	CCA	0	0	0	gag	GCT	0	0	0	gag	CAC	0	0	0
gag	CAT	0	0	0	gag	TTG	0	0	0	gag	ACA	0	0	0	gag	CCA	0	0	0	gag	GTG	0	0	0	gag	CAT	0	0	0	gag	CAT	0	0	0	gag	GTG	0	0	0	gag	GCA	0	0	0	gag	CCA	0	0	0
gag	CCA	0	0	0	gag	CAT	0	0	0	gag	GTG	0	0	0	gag	CAG	0	0	0	gag	CAT	0	0	0	gag	CCA	0	0	0	gag	CCA	0	0	0	gag	CAT	0	0	0	gag	GAA	0	0	0	gag	GTG	0	0	0
gag	GTG	0	0	0	gag	CCA	0	0	0	gag	GGT	0	0	0	gag	GCA	0	0	0	gag	GCA	0	0	0	gag	GTG	0	0	0	gag	GTA	0	0	0	gag	GCA	0	0	0	gag	TGG	1	4	0	gag	CAT	0	0	0
gag	CAT	0	0	0	gag	GTG	0	0	0	gag	GGA	0	0	0	gag	GGG	0	0	0	gag	GGG	0	0	0	gag	CAT	0	0	0	gag	CAG	0	0	0	gag	GGG	0	0	0	gag	GAT	0	0	0	gag	GCA	0	0	0
gag	GCA	0	0	0	gag	CAT	0	0	0	gag	CAC	0	0	0	gag	CCT	0	0	0	gag	CCT	0	0	0	gag	GCA	0	0	0	gag	GCA	0	0	0	gag	CCT	0	0	0	gag	AGA	0	0	0	gag	GGG	0	0	0
gag	GGG	0	0	0	gag	GCA	0	0	0	gag	CAA	0	0	0	gag	GTT	0	0	0	gag	ATT	0	0	0	gag	GGG	0	0	0	gag	GGG	0	0	0	gag	ATT	0	0	0	gag	TTA	0	0	0	gag	CCT	0	0	0
gag	CCA	0	0	0	gag	GGG	0	0	0	gag	GCA	0	0	0	gag	GCA	0	0	0	gag	GCA	0	0	0	gag	CCT	0	0	0	gag	CCT	0	0	0	gag	GCA	0	0	0	gag	CAT	0	0	0	gag	GTT	0	0	0
gag	GTG	0	0	0	gag	CCT	0	0	0	gag	GCC	0	0	0	gag	CCA	0	0	0	gag	CCA	0	0	0	gag	ATT	0	0	0	gag	GTC	0	0	0	gag	CCA	0	0	0	gag	CCA	0	0	0	gag	GCA	0	0	0
gag	GCA	0	0	0	gag	GTT	0	0	0	gag	ATG	0	0	0	gag	GGC	0	0	0	gag	GGC	0	0	0	gag	GCA	0	0	0	gag	GCA	0	0	0	gag	GGC	0	0	0	gag	GTA	0	0	0	gag	CCA	0	0	0
gag	CCA	0	0	0	gag	GCA	0	0	0	gag	CAA	0	0	0	gag	CAG	0	0	0	gag	CAG	0	0	0	gag	CCA	0	0	0	gag	CCA	0	0	0	gag	CAG	0	0	0	gag	CAG	0	0	0	gag	GGC	0	0	0
gag	GGC	0	0	0	gag	CCA	0	0	0	gag	ATG	0	0	0	gag	ATG	0	0	0	gag	ATG	0	0	0	gag	GGC	0	0	0	gag	GGC	0	0	0	gag	ATG	0	0	0	gag	GCA	0	0	0	gag	CAG	0	0	0
gag	CAG	0	0	0	gag	GGC	0	0	0	gag	TTA	0	0	0	gag	AGA	0	0	0	gag	AGA	0	0	0	gag	CAG	0	0	0	gag	CAG	0	0	0	gag	AGA	0	0	0	gag	GGG	0	0	0	gag	ATG	0	0	0
gag	ATG	0	0	0	gag	CAG	0	0	0	gag	AAA	0	0	0	gag	GAC	0	0	0	gag	GAA	0	0	0	gag	ATA	0	0	0	gag	ATA	0	0	0	gag	GAA	0	0	0	gag	CCT	0	0	0	gag	AGA	0	0	0
gag	AGA	0	0	0	gag	ATG	0	0	0	gag	GAG	0	0	0	gag	CCA	0	0	0	gag	CCA	0	0	0	gag	AGA	0	0	0	gag	AGA	0	0	0	gag	CCA	0	0	0	gag	ATT	0	0	0	gag	GAA	0	0	0
gag	GAA	0	0	0	gag	AGA	0	0	0	gag	ACC	0	0	0	gag	AGG	0	0	0	gag	AGA	0	0	0	gag	GAA	0	0	0	gag	GAA	0	0	0	gag	AGG	0	0	0	gag	GCA	0	0	0	gag	CCA	0	0	0
gag	CCA	0	0	0	gag	GAA	0	0	0	gag	ATC	0	0	0	gag	GGA	0	0	0	gag	GGA	0	0	0	gag	CCA	0	0	0	gag	CCA	0	0	0	gag	GGA	0	0	0	gag	CCA	0	0	0	gag	AGG	0	0	0
gag	AGG	0	0	0	gag	CCA	0	0	0	gag	AAT	0	0	0	gag	AGT	0	0	0	gag	AGT	0	0	0	gag	AGG	0	0	0	gag	AGG	0	0	0	gag	AGT	0	0	0	gag	GGC	0	0	0	gag	GGA	0	0	0
gag	GGA	0	0	0	gag	AGG	0	0	0	gag	GAG	0	0	0	gag	GAC	0	0	0	gag	GAC	0	0	0	gag	GGA	0	0	0	gag	GGA	0	0	0	gag	GAC	0	0	0	gag	CAG	0	0	0	gag	AGT	0	0	0
gag	AGT	0	0	0	gag	GGA	0	0	0	gag	GAA	0	0	0	gag	ATA	0	0	0	gag	ATA	0	0	0	gag	AGT	0	0	0	gag	AGT	0	0	0	gag	ATA	0	0	0	gag	ATA	0	0	0	gag	GAC	0	0	0
gag	GAT	0	0	0	gag	AGT	0	0	0	gag	GCT	0	0	0	gag	GCA	0	0	0	gag	GCA	0	0	0	gag	GAC	0	0	0	gag	GAC	0	0	0	gag	GCA	0	0	0	gag	AGA	0	0	0	gag	ATA	0	0	0
gag	ATA	0	0	0	gag	GAT	0	0	0	gag	GCA	0	0	0	gag	GGA	0	0	0	gag	GGA	0	0	0	gag	ATA	0	0	0	gag	ATA	0	0	0	gag	GGA	0	0	0	gag	GAA	0	0	0	gag	GCA	0	0	0
gag	GCA	0	0	0	gag	ATA	0	0	0	gag	GAA	0	0	0	gag	ACT	0	0	0	gag	ACC	0	0	0	gag	GCA	0	0	0	gag	GCA	0	0	0	gag	ACT	0	0	0	gag	CCA	0	0	0	gag	GGA	0	0	0
gag	GGA	0	0	0	gag	GCT	0	0	0	gag	TGG	0	4	0	gag	ACT	0	0	0	gag	ACT	0	0	0	gag	GGA	0	0	0	gag	GGA	0	0	0	gag	ACT	0	0	0	gag	AGG	0	0	0	gag	ACT	0	0	0
gag	ACT	0	0	0	gag	GGA	0	0	0	gag	GAT	0	0	0	gag	AGT	0	0	0	gag	AGT	0	0	0	gag	ACT	0	0	0	gag	ACT	0	0	0	gag	AGT	0	0	0	gag	GGA	0	0	0	gag	ACT	0	0	0
gag	ACT	0	0	0	gag	ACT	0	0	0	gag	AGG	0	0	0	gag	ACC	0	0	0	gag	ACC	0	0	0	gag	ACT	0	0	0	gag	ACT	0	0	0	gag	ACC	0	0	0	gag	AGT	0	0	0	gag	AGT	0	0	0
gag	AGT	0	0	0	gag	ACT	0	0	0	gag	TTG	0	0	0	gag	CTT	0	0	0	gag	CTT	0	0	0	gag	AGC	0	0	0	gag	AGT	0	0	0	gag	CTT	0	0	0	gag	GAC	0	0	0	gag	ACC	0	0	0
gag	ACC	0	0	0	gag	AGT	0	0	0	gag	CAT	0	0	0	gag	CAG	0	0	0	gag	CAG	0	0	0	gag	AGC	0	0	0	gag	ACC	0	0	0	gag	CAG	0	0	0	gag	ATA	0	0	0	gag	CTT	0	0	0
gag	CTG	0	0	0	gag	ACC	0	0	0	gag	CCA	0	0	0	gag	GAA	0	0	0	gag	GAA	0	0	0	gag	CTT	0	0	0	gag	CTT	0	0	0	gag	GAA	0	0	0	gag	GCA	0	0	0	gag	CAG	0	0	0
gag	CAG	0	0	0	gag	CTT	0	0	0	gag	GTA	0	0	0	gag	CAA	0	0	0	gag	CAA	0	0	0	gag	CAG	0	0	0	gag	CAA	0	0	0	gag	CAA	0	0	0	gag	GGA	0	0	0	gag	GAA	0	0	0
gag	GAA	0	0	0	gag	CAA	0	0	0	gag	CAT	0	0	0	gag	ATA	0	0	0	gag	ATA	0	0	0	gag	GAA	0	0	0	gag	GAA	0	0	0	gag	ATA	0	0	0	gag	ACT	0	0	0	gag	CAA	0	0	0
gag	CAA	0	0	0	gag	GAA	0	0	0	gag	GCA	0	0	0	gag	GGA	0	0	0	gag	GCA	0	0	0	gag	CAA	0	0	0	gag	CAA	0	0	0	gag	GGA	0	0	0	gag	ACT	0	0	0	gag	ATA	0	0	0
gag	ATA	0	0	0	gag	CAA	0	0	0	gag	GGA	0	0	0	gag	TGG	0	3	1	gag	TGG	0	2	0	gag	ATA	0	0	0	gag	ATA	0	0	0	gag	TGG	0	2	0	gag	AGT	0	0	0	gag	GGA	0	0	0
gag	GGA	0	0	0	gag	ATA	0	0	0	gag	CCT	0	0	0	gag	ATG	0	0	0	gag	ATG	0	0	0	gag	GCA	0	0	0	gag	GCA	0	0	0	gag	ATG	0	0	0	gag	ACC	0	0	0	gag	TGG	1	2	0
gag	TGG	1	0	2	gag	GGA	0	0	0	gag	ATT	0	0	0	gag	ACA	0	0	0	gag	ACA	0	0	0	gag	TGG	0	3	2	gag	TGG	0	6	0	gag	ACA	0	0	0	gag	CTT	0	0	0	gag	ATG	0	0	0
gag	ATG	0	0	0	gag	TGG	0	2	0	gag	GCA	0	0	0	gag	AGT	0	0	0	gag	AAT	0	0	0	gag	ATG	0	0	0	gag	ATG	0	0	0	gag	AAT	0	0	0	gag	CAG	0	0	0	gag	ACA	0	0	0
gag	ACA	0	0	0	gag	ATG	0	0	0	gag	CCA	0	0	0	gag	AAT	0	0	0	gag	AAT	0	0	0	gag	ACA	0	0	0	gag	ACA	0	0	0	gag	AAT	0	0	0	gag	GAA	0	0	0	gag	AAT	0	0	0
gag	AAT	0	0	0	gag	ACA	0	0	0	gag	GGC	0	0	0	gag	CCA	0	0	0	gag	CCA	0	0	0	gag	AAT	0	0	0	gag	CAT	0	0	0	gag	CCA	0	0	0	gag	CAA	0	0	0	gag	AAT	0	0	0
gag	AAT	0	0	0	gag	AAT	0	0	0	gag	CAG	0	0	0	gag	CCT	0	0	0	gag	CCT	0	0	0	gag	AAT	0	0	0	gag	AAT	0	0	0	gag	CCT	0	0	0	gag	ATA	0	0	0	gag	CCA	0	0	0
gag	CCA	0	0	0	gag	AAT	0	0	0	gag	ATG	0	0	0	gag	ATC	0	0	0	gag	ATC	0	0	0	gag	CCA	0	0	0	gag	CCA	0	0	0	gag	ATC	0	0	0	gag	ACA	0	0	0	gag	CCT	0	0	0
gag	CCT	0	0	0	gag	CCA	0	0	0	gag	AGA	0	0	0	gag	CCA	0	0	0	gag	CCA	0	0	0	gag	CCT	0	0	0	gag	CCT	0	0	0	gag	CCA	0	0	0	gag	TGG	0	3	1	gag	ATC	0	0	0
gag	ATC	0	0	0	gag	CCT	0	0	0	gag	GAA	0	0	0	gag	GTA	0	0	0	gag	GTA	0	0	0	gag	ATC	0	0	0	gag	ATC	0	0	0	gag	GTA	0	0	0	gag	ATG	0	0	0	gag	CCA	0	0	0
gag	CCA	0	0	0	gag	ATC	0	0	0	gag	CCA	0	0	0	gag	GGA	0	0	0	gag	GGA	0	0	0	gag	CCA	0	0	0	gag	CCG	0	0	0	gag	GGA	0	0	0	gag	ACA	0	0	0	gag	GTA	0	0	0
gag	GTA	0	0	0	gag	CCA	0	0	0	gag	AGG	0	0	0	gag	GAA	0	0	0	gag	GAA	0	0	0	gag	GTA	0	0	0	gag	GTA	0	0	0	gag	GAA	0	0	0	gag	AGT	0	0	0	gag	GGA	0	0	0
gag	GGA	0	0	0	gag	GTA	0	0	0	gag	GGA	0	0	0	gag	ATT	0	0	0	gag	ATC	0	0	0	gag	GGA	0	0	0	gag	GGA	0	0	0	gag	ATC	0	0	0	gag	AAT	0	0	0	gag	GAA	0	0	0
gag	GAA	0	0	0	gag	GGA	0	0	0	gag	AGT	0	0	0	gag	TAT	0	0	0	gag	TAT	0	0	0	gag	GAA	0	0	0	gag	GAA	0	0	0	gag	TAT	0	0	0	gag	CCA	0	0	0	gag	ATC	0	0	0
gag	ATT	0	0	0	gag	GAA	0	0	0	gag	GAT	0	0	0	gag	AAA	0	0	0	gag	AAA	0	0	0	gag	ATC	0	0	0	gag	ATT	0	0	0	gag	AAA	0	0	0	gag	CCT	0	0	0	gag	TAT	0	0	0
gag	TAT	0	0	0	gag	ATC	0	0	0	gag	ATA	0	0	0	gag	AGA	0	0	0	gag	AGA	0	0	0	gag	TAT	0	0	0	gag	TAT	0	0	0	gag	AGA	0	0	0	gag	ATC	0	0	0	gag	AAA	0	0	0
gag	AAA	0	0	0	gag	TAT	0	0	0	gag	GCA	0	0	0	gag	TGG	0	2	2	gag	TGG	0	2	0	gag	AAA	0	0	0	gag	AAA	0	0	0	gag	TGG	0	2	0	gag	CCA	0	0	0	gag	AGA	0	0	0
gag	AGA	0	0	0	gag	AAA	0	0	0	gag	GGA	0	0	0	gag	ATA	0	0	0	gag	ATA	0	0	0	gag	AAA	0	0	0	gag	AGA	0	0	0	gag	ATA	0	0	0	gag	GTA	0	0	0	gag	TGG	0	5	2
gag	TGG	1	1	0	gag	AGA	0	0	0	gag	ACT	0	0	0	gag	ATC	0	0	0	gag	ATC	0	0	0	gag	TGG	3	1	1	gag	TGG	1	5	0	gag	ATT	0	0	0	gag	GGA	0	0	0	gag	ATA	0	0	0
gag	ATA	0	0	0	gag	TGG	0	2	0	gag	ACT	0	0	0	gag	CTG	0	0	0	gag	CTA	0	0	0	gag	ATA	0	0	0	gag	ATA	0	0	0	gag	CTG	0	0	0	gag	GAA	0	0	0	gag	ATC	0	0	0
gag	ATC	0	0	0	gag	ATA	0	0	0	gag	AGT	0	0	0	gag	GGA	0	0	0	gag	GGG	0	0	0	gag	ATT	0	0	0	gag	ATC	0	0	0	gag	GGA	0	0	0	gag	ATT	0	0	0	gag	CTG	0	0	0
gag	TTG	0	0	0	gag	ATC	0	0	0	gag	ACC	0	0	0	gag	TTA	0	0	0	gag	TTA	0	0	0	gag	ATG	0	0	0	gag	TTG	0	0	0	gag	TTA	0	0	0	gag	TAT	0	0	0	gag	GGA	0	0	0
gag	GGG	0	0	0	gag	CTG	0	0	0	gag	CTC	0	0	0	gag	AAT	0	0	0	gag	AAT	0	0	0	gag	GGG	0	0	0	gag	GGA	0	0	0	gag	AAT	0	0	0	gag	AAA	0	0	0	gag	TTA	0	0	0
gag	TTA	0	0	0	gag	GGA	0	0	0	gag	CAG	0	0	0	gag	AAA	0	0	0	gag	AAA	0	0	0	gag	TTA	0	0	0	gag	TTA	0	0	0	gag	AAA	0	0	0	gag	AGA	0	0	0	gag	AAT	0	0	0
gag	AAT	0	0	0	gag	TTA	0	0	0	gag	GAA	0	0	0	gag	ATA	0	0	0	gag	ATA	0	0	0	gag	AAT	0	0	0	gag	AAT	0	0	0	gag	ATA	0	0	0	gag	TGG	0	3	1	gag	AAA	0	0	0
gag	AAA	0	0	0	gag	AAT	0	0	0	gag	CAA	0	0	0	gag	GTA	0	0	0	gag	GTA	0	0	0	gag	AAA	0	0	0	gag	AAA	0	0	0	gag	GTA	0	0	0	gag	ATA	0	0	0	gag	ATA	0	0	0
gag	ATA	0	0	0	gag	AAA	0	0	0	gag	ATA	0	0	0	gag	AGG	0	0	0	gag	AGA	0	0	0	gag	ATA	0	0	0	gag	ATA	0	0	0	gag	AGA	0	0	0	gag	GTC	0	0	0	gag	GTA	0	0	0
gag	GTA	0	0	0	gag	ATA	0	0	0	gag	GCC	0	0	0	gag	ATG	0	0	0	gag	ATG	0	0	0	gag	GTA	0	0	0	gag	GTA	0	0	0	gag	ATG	0	0	0	gag	ATA	0	0	0	gag	AGG	0	0	0
gag	AGG	0	0	0	gag	GTA	0	0	0	gag	TGG	1	3	0	gag	TAT	0	0	0	gag	TAT	0	0	0	gag	AGA	0	0	0	gag	AGA	0	0	0	gag	TAT	0	0	0	gag	GGA	0	0	0	gag	ATG	0	0	0
gag	ATG	0	0	0	gag	AGA	0	0	0	gag	ATG	0	0	0	gag	AGT	0	0	0	gag	AGC	0	0	0	gag	ATG	0	0	0	gag	ATG	0	0	0	gag	AGC	0	0	0	gag	TTA	0	0	0	gag	TAT	0	0	0
gag	TAT	0	0	0	gag	ATG	0	0	0	gag	ACA	0	0	0	gag	CCT	0	0	0	gag	CCC	0	0	0	gag	TAT	0	0	0	gag	TAT	0	0	0	gag	CCC	0	0	0	gag	AAT	0	0	0	gag	AGC	0	0	0
gag	AGC	0	0	0	gag	TAT	0	0	0	gag	AAT	0	0	0	gag	ACT	0	0	0	gag	GTC	0	0	0	gag	AGC	0	0	0	gag	AGC	0	0	0	gag	ACC	0	0	0	gag	AAA	0	0	0	gag	CCT	0	0	0
gag	CCT	0	0	0	gag	AGC	0	0	0	gag	AAT	0	0	0	gag	AGC	0	0	0	gag	AGC	0	0	0	gag	CCC	0	0	0	gag	CCT	0	0	0	gag	AGC	0	0	0	gag	ATA	0	0	0	gag	ACC	0	0	0
gag	GTC	0	0	0	gag	CCT	0	0	0	gag	CCA	0	0	0	gag	ATT	0	0	0	gag	ATT	0	0	0	gag	ACC	0	0	0	gag	GTC	0	0	0	gag	ATT	0	0	0	gag	GTA	0	0	0	gag	AGC	0	0	0
gag	AGC	0	0	0	gag	ACT	0	0	0	gag	CCT	0	0	0	gag	CTA	0	0	0	gag	CTG	0	0	0	gag	AGT	0	0	0	gag	AGC	0	0	0	gag	TTG	0	0	0	gag	AGA	0	0	0	gag	ATT	0	0	0
gag	ATT	0	0	0	gag	AGC	0	0	0	gag	ATC	0	0	0	gag	GAC	0	0	0	gag	GAC	0	0	0	gag	ATT	0	0	0	gag	ATT	0	0	0	gag	GAC	0	0	0	gag	ATG	0	0	0	gag	TTG	0	0	0
gag	CTG	0	0	0	gag	ATT	0	0	0	gag	CCA	0	0	0	gag	ATA	0	0	0	gag	ATA	0	0	0	gag	CTG	0	0	0	gag	CTG	0	0	0	gag	ATA	0	0	0	gag	TAT	0	0	0	gag	GAC	0	0	0
gag	GAC	0	0	0	gag	CTG	0	0	0	gag	GTA	0	0	0	gag	AGA	0	0	0	gag	AAA	0	0	0	gag	GAC	0	0	0	gag	GAC	0	0	0	gag	AGA	0	0	0	gag	AGC	0	0	0	gag	ATA	0	0	0
gag	ATA	0	0	0	gag	GAC	0	0	0	gag	GGA	0	0	0	gag	CAA	0	0	0	gag	CAA	0	0	0	gag	ATA	0	0	0	gag	ATA	0	0	0	gag	CAG	0	0	0	gag	CCT	0	0	0	gag	AAA	0	0	0
gag	AGA	0	0	0	gag	ATA	0	0	0	gag	GAA	0	0	0	gag	GGA	0	0	0	gag	GGA	0	0	0	gag	AAA	0	0	0	gag	AGA	0	0	0	gag	GGG	0	0	0	gag	ACC	0	0	0	gag	CAA	0	0	0
gag	CAA	0	0	0	gag	AGA	0	0	0	gag	ATC	0	0	0	gag	CCA	0	0	0	gag	CCA	0	0	0	gag	CAA	0	0	0	gag	CAA	0	0	0	gag	CCA	0	0	0	gag	AGC	0	0	0	gag	GGA	0	0	0
gag	GGA	0	0	0	gag	CAA	0	0	0	gag	TAT	0	0	0	gag	AAA	0	0	0	gag	AAG	0	0	0	gag	GGA	0	0	0	gag	GGA	0	0	0	gag	AAG	0	0	0	gag	ATT	0	0	0	gag	CCA	0	0	0
gag	CCA	0	0	0	gag	GGA	0	0	0	gag	AAA	0	0	0	gag	GAA	0	0	0	gag	GAA	0	0	0	gag	CCA	0	0	0	gag	CCA	0	0	0	gag	GAG	0	0	0	gag	CTG	0	0	0	gag	AAA	0	0	0
gag	AAA	0	0	0	gag	CCA	0	0	0	gag	AGA	0	0	0	gag	CCC	0	0	0	gag	CCC	0	0	0	gag	AAG	0	0	0	gag	AAG	0	0	0	gag	CCC	0	0	0	gag	GAT	0	0	0	gag	GAA	0	0	0
gag	GAA	0	0	0	gag	AAG	0	0	0	gag	TGG	0	1	1	gag	TTT	0	0	0	gag	TTT	0	0	0	gag	GAA	0	0	0	gag	GAA	0	0	0	gag	TTT	0	0	0	gag	ATA	0	0	0	gag	CCC	0	0	0
gag	CCC	0	0	0	gag	GAA	0	0	0	gag	ATA	0	0	0	gag	AGA	0	0	0	gag	AGA	0	0	0	gag	CCC	0	0	0	gag	CCT	0	0	0	gag	AGA	0	0	0	gag	AAA	0	0	0	gag	TTT	0	0	0
gag	TTT	0	0	0	gag	CCC	0	0	0	gag	ATC	0	0	0	gag	GAC	0	0	0	gag	GAT	0	0	0	gag	TTT	0	0	0	gag	TTT	0	0	0	gag	GAT	0	0	0	gag	CAA	0	0	0	gag	AGA	0	0	0
gag	AGA	0	0	0	gag	TTT	0	0	0	gag	CTA	0	0	0	gag	TAT	0	0	0	gag	TAT	0	0	0	gag	AGA	0	0	0	gag	AGA	0	0	0	gag	TAT	0	0	0	gag	GGA	0	0	0	gag	GAT	0	0	0
gag	GAC	0	0	0	gag	AGA	0	0	0	gag	GGA	0	0	0	gag	GTA	0	0	0	gag	GTA	0	0	0	gag	GAT	0	0	0	gag	GAC	0	0	0	gag	GTA	0	0	0	gag	CCA	0	0	0	gag	TAT	0	0	0
gag	TAT	0	0	0	gag	GAC	0	0	0	gag	TTA	0	0	0	gag	GAT	0	0	0	gag	GAC	0	0	0	gag	TAT	0	0	0	gag	TAT	0	0	0	gag	GAT	0	0	0	gag	AAG	0	0	0	gag	GTA	0	0	0
gag	GTA	0	0	0	gag	TAT	0	0	0	gag	AAT	0	0	0	gag	CGG	0	0	0	gag	CGG	0	0	0	gag	GTA	0	0	0	gag	GTA	0	0	0	gag	CGG	0	0	0	gag	GAA	0	0	0	gag	GAC	0	0	0
gag	GAC	0	0	0	gag	GTA	0	0	0	gag	AAA	0	0	0	gag	TTC	0	0	0	gag	TTT	0	0	0	gag	GAC	0	0	0	gag	GAT	0	0	0	gag	TTC	0	0	0	gag	CCC	0	0	0	gag	CGG	0	0	0
gag	CGG	0	0	0	gag	GAC	0	0	0	gag	ATA	0	0	0	gag	TAT	0	0	0	gag	TAT	0	0	0	gag	CGG	0	0	0	gag	CGG	0	0	0	gag	TAT	0	0	0	gag	TTT	0	0	0	gag	TTC	0	0	0
gag	TTC	0	0	0	gag	CGG	0	0	0	gag	GTA	0	0	0	gag	AAA	0	0	0	gag	AAA	0	0	0	gag	TTC	0	0	0	gag	TTC	0	0	0	gag	AAA	0	0	0	gag	AGA	0	0	0	gag	TAT	0	0	0
gag	TAT	0	0	0	gag	TTC	0	0	0	gag	AGA	0	0	0	gag	ACT	0	0	0	gag	ACT	0	0	0	gag	TAT	0	0	0	gag	TAT	0	0	0	gag	ACC	0	0	0	gag	GAT	0	0	0	gag	AAA	0	0	0
gag	AAA	0	0	0	gag	TAT	0	0	0	gag	ATG	0	0	0	gag	CTA	0	0	0	gag	CTA	0	0	0	gag	AAA	0	0	0	gag	AAA	0	0	0	gag	TTA	0	0	0	gag	TAT	0	0	0	gag	ACT	0	0	0
gag	ACT	0	0	0	gag	AAA	0	0	0	gag	TAT	0	0	0	gag	AGA	0	0	0	gag	AGA	0	0	0	gag	ACT	0	0	0	gag	ACT	0	0	0	gag	AGG	0	0	0	gag	GTA	0	0	0	gag	CTA	0	0	0
gag	CTA	0	0	0	gag	ACT	0	0	0	gag	AGC	0	0	0	gag	GCC	0	0	0	gag	GCC	0	0	0	gag	CTA	0	0	0	gag	CTA	0	0	0	gag	GCC	0	0	0	gag	GAT	0	0	0	gag	AGA	0	0	0
gag	AGA	0	0	0	gag	TTA	0	0	0	gag	CCC	0	0	0	gag	GAG	0	0	0	gag	GAG	0	0	0	gag	AGA	0	0	0	gag	AGA	0	0	0	gag	GAG	0	0	0	gag	CGG	0	0	0	gag	GCC	0	0	0
gag	GCC	0	0	0	gag	AGA	0	0	0	gag	ACC	0	0	0	gag	CAA	0	0	0	gag	CAA	0	0	0	gag	GCA	0	0	0	gag	GCT	0	0	0	gag	CAA	0	0	0	gag	TTC	0	0	0	gag	GAG	0	0	0
gag	GAG	0	0	0	gag	GCC	0	0	0	gag	AGC	0	0	0	gag	GCT	0	0	0	gag	GCT	0	0	0	gag	GAG	0	0	0	gag	GAA	0	0	0	gag	GCT	0	0	0	gag	TAT	0	0	0	gag	CAA	0	0	0
gag	CAA	0	0	0	gag	GAG	0	0	0	gag	ATT	0	0	0	gag	TCA	0	0	0	gag	ACA	0	0	0	gag	CAA	0	0	0	gag	CAA	0	0	0	gag	TCA	0	0	0	gag	AAA	0	0	0	gag	GCT	0	0	0
gag	GCT	0	0	0	gag	CAA	0	0	0	gag	CTG	0	0	0	gag	CAG	0	0	0	gag	CAG	0	0	0	gag	GCT	0	0	0	gag	GCT	0	0	0	gag	CAG	0	0	0	gag	GTT	0	0	0	gag	TCA	0	0	0
gag	TCA	0	0	0	gag	GCT	0	0	0	gag	GAC	0	0	0	gag	GAA	0	0	0	gag	GAG	0	0	0	gag	TCA	0	0	0	gag	TCA	0	0	0	gag	GAA	0	0	0	gag	CTA	0	0	0	gag	CAG	0	0	0
gag	CAG	0	0	0	gag	TCA	0	0	0	gag	ATA	0	0	0	gag	GTA	0	0	0	gag	GTA	0	0	0	gag	CAG	0	0	0	gag	CAG	0	0	0	gag	GTA	0	0	0	gag	AGA	0	0	0	gag	GAG	0	0	0
gag	GAT	0	0	0	gag	CAG	0	0	0	gag	AGA	0	0	0	gag	AAA	0	0	0	gag	AAA	0	0	0	gag	GAT	0	0	0	gag	GAT	0	0	0	gag	AAA	0	0	0	gag	GCC	0	0	0	gag	GTA	0	0	0
gag	GTA	0	0	0	gag	GAG	0	0	0	gag	CAA	0	0	0	gag	AAT	0	0	0	gag	AAT	0	0	0	gag	GTA	0	0	0	gag	GTA	0	0	0	gag	AAT	0	0	0	gag	GAG	0	0	0	gag	AAA	0	0	0
gag	AAA	0	0	0	gag	GTA	0	0	0	gag	GGA	0	0	0	gag	TGG	0	3	1	gag	TGG	0	4	0	gag	AAA	0	0	0	gag	AAA	0	0	0	gag	TGG	0	1	0	gag	CAA	0	0	0	gag	AAT	0	0	0
gag	AAT	0	0	0	gag	AAA	0	0	0	gag	CCA	0	0	0	gag	ATG	0	0	0	gag	ATG	0	0	0	gag	AAT	0	0	0	gag	AAT	0	0	0	gag	ATG	0	0	0	gag	GCT	0	0	0	gag	TGG	2	7	1
gag	TGG	0	0	1	gag	AAT	0	0	0	gag	AAG	0	0	0	gag	ACA	0	0	0	gag	ACA	0	0	0	gag	TGG	2	3	2	gag	TGG	1	8	1	gag	ACA	0	0	0	gag	TCA	0	0	0	gag	ATG	0	0	0
gag	ATG	0	0	0	gag	TGG	0	3	0	gag	GAA	0	0	0	gag	GAA	0	0	0	gag	GAA	0	0	0	gag	ATG	0	0	0	gag	ATG	0	0	0	gag	GAA	0	0	0	gag	CAA	0	0	0	gag	ACA	0	0	0
gag	ACA	0	0	0	gag	ATG	0	0	0	gag	CCC	0	0	0	gag	ACC	0	0	0	gag	ACC	0	0	0	gag	ACA	0	0	0	gag	ACA	0	0	0	gag	ACA	0	0	0	gag	GAG	0	0	0	gag	GAA	0	0	0
gag	GAA	0	0	0	gag	ACA	0	0	0	gag	TTT	0	0	0	gag	TTG	0	0	0	gag	TTG	0	0	0	gag	GAA	0	0	0	gag	GAG	0	0	0	gag	TTA	0	0	0	gag	GTA	0	0	0	gag	ACC	0	0	0
gag	ACC	0	0	0	gag	GAA	0	0	0	gag	AGA	0	0	0	gag	TTG	0	0	0	gag	CTG	0	0	0	gag	ACC	0	0	0	gag	ACC	0	0	0	gag	TTG	0	0	0	gag	AAA	0	0	0	gag	TTG	0	0	0
gag	TTG	0	0	0	gag	ACC	0	0	0	gag	GAT	0	0	0	gag	GTC	0	0	0	gag	GTC	0	0	0	gag	TTG	0	0	0	gag	TTG	0	0	0	gag	GTC	0	0	0	gag	AAT	0	0	0	gag	TTG	0	0	0
gag	TTG	0	0	0	gag	TTG	0	0	0	gag	TAT	0	0	0	gag	CAA	0	0	0	gag	CAA	0	0	0	gag	TTG	0	0	0	gag	TTA	0	0	0	gag	CAA	0	0	0	gag	TGG	0	2	0	gag	GTC	0	0	0
gag	GTC	0	0	0	gag	TTG	0	0	0	gag	GTA	0	0	0	gag	AAT	0	0	0	gag	AAT	0	0	0	gag	GTC	0	0	0	gag	GTC	0	0	0	gag	AAT	0	0	0	gag	ATG	0	0	0	gag	CAA	0	0	0
gag	CAG	0	0	0	gag	GTC	0	0	0	gag	GAC	0	0	0	gag	GCG	0	0	0	gag	GCG	0	0	0	gag	CAA	0	0	0	gag	CAA	0	0	0	gag	GCA	0	0	0	gag	ACA	0	0	0	gag	AAT	0	0	0
gag	AAT	0	0	0	gag	CAA	0	0	0	gag	CGG	0	0	0	gag	AAC	0	0	0	gag	AAC	0	0	0	gag	AAT	0	0	0	gag	AAT	0	0	0	gag	AAT	0	0	0	gag	GAG	0	0	0	gag	GCG	0	0	0
gag	GCG	0	0	0	gag	AAT	0	0	0	gag	TTC	0	0	0	gag	CCA	0	0	0	gag	CCA	0	0	0	gag	GCA	0	0	0	gag	GCG	0	0	0	gag	CCA	0	0	0	gag	ACC	0	0	0	gag	AAC	0	0	0
gag	AAT	0	0	0	gag	TCG	0	0	0	gag	TAT	0	0	0	gag	GAT	0	0	0	gag	GAT	0	0	0	gag	AAC	0	0	0	gag	AAC	0	0	0	gag	GAT	0	0	0	gag	TTA	0	0	0	gag	CCA	0	0	0
gag	CCA	0	0	0	gag	AAC	0	0	0	gag	AAA	0	0	0	gag	TGT	0	0	0	gag	TGT	0	0	0	gag	CCA	0	0	0	gag	CCA	0	0	0	gag	TGT	0	0	0	gag	TTG	0	0	0	gag	GAT	0	0	0
gag	GAT	0	0	0	gag	CCA	0	0	0	gag	ACC	0	0	0	gag	AAG	0	0	0	gag	AAG	0	0	0	gag	GAT	0	0	0	gag	GAT	0	0	0	gag	AAG	0	0	0	gag	GTC	0	0	0	gag	TGT	0	0	0
gag	TGT	0	0	0	gag	GAT	0	0	0	gag	CTA	0	0	0	gag	ACC	0	0	0	gag	ACC	0	0	0	gag	TGT	0	0	0	gag	TGC	0	0	0	gag	ACT	0	0	0	gag	CAA	0	0	0	gag	AAA	0	0	0
gag	AAA	0	0	0	gag	TGT	0	0	0	gag	AGA	0	0	0	gag	ATT	0	0	0	gag	ATT	0	0	0	gag	AAA	0	0	0	gag	AAG	0	0	0	gag	ATT	0	0	0	gag	AAT	0	0	0	gag	ACT	0	0	0
gag	ACT	0	0	0	gag	AAA	0	0	0	gag	GCC	0	0	0	gag	TTA	0	0	0	gag	CTA	0	0	0	gag	ACT	0	0	0	gag	ACT	0	0	0	gag	TTA	0	0	0	gag	TCG	0	0	0	gag	ATT	0	0	0
gag	ATT	0	0	0	gag	ACT	0	0	0	gag	GAG	0	0	0	gag	AAA	0	0	0	gag	AAA	0	0	0	gag	ATT	0	0	0	gag	ATT	0	0	0	gag	AAA	0	0	0	gag	AAC	0	0	0	gag	TTA	0	0	0
gag	TTA	0	0	0	gag	ATT	0	0	0	gag	CAA	0	0	0	gag	GCA	0	0	0	gag	GCA	0	0	0	gag	TTA	0	0	0	gag	TTG	0	0	0	gag	GCA	0	0	0	gag	CCA	0	0	0	gag	AAA	0	0	0
gag	AAA	0	0	0	gag	CTA	0	0	0	gag	GCT	0	0	0	gag	TTG	0	0	0	gag	TTG	0	0	0	gag	AAA	0	0	0	gag	AAA	0	0	0	gag	TTA	0	0	0	gag	GAT	0	0	0	gag	GCA	0	0	0
gag	GCA	0	0	0	gag	AAA	0	0	0	gag	TCA	0	0	0	gag	GGA	0	0	0	gag	GGA	0	0	0	gag	GCA	0	0	0	gag	GCA	0	0	0	gag	GGA	0	0	0	gag	TGT	0	0	0	gag	CTG	0	0	0
gag	TTG	0	0	0	gag	GCA	0	0	0	gag	CAG	0	0	0	gag	CCA	0	0	0	gag	CCA	0	0	0	gag	TTA	0	0	0	gag	CTG	0	0	0	gag	CCA	0	0	0	gag	AAG	0	0	0	gag	GGA	0	0	0
gag	GGA	0	0	0	gag	TTG	0	0	0	gag	GAG	0	0	0	gag	GCA	0	0	0	gag	GCA	0	0	0	gag	GGA	0	0	0	gag	GGA	0	0	0	gag	GCA	0	0	0	gag	ACA	0	0	0	gag	CCA	0	0	0
gag	CCA	0	0	0	gag	GGA	0	0	0	gag	GTA	0	0	0	gag	GCT	0	0	0	gag	GCC	0	0	0	gag	CCA	0	0	0	gag	CCA	0	0	0	gag	GCT	0	0	0	gag	ATC	0	0	0	gag	GCA	0	0	0
gag	GCA	0	0	0	gag	CCA	0	0	0	gag	AAA	0	0	0	gag	ACA	0	0	0	gag	ACA	0	0	0	gag	GCA	0	0	0	gag	GCA	0	0	0	gag	ACA	0	0	0	gag	TTA	0	0	0	gag	GCT	0	0	0
gag	GCT	0	0	0	gag	GGG	0	0	0	gag	AAT	0	0	0	gag	CTA	0	0	0	gag	CTA	0	0	0	gag	GCC	0	0	0	gag	GCT	0	0	0	gag	CTA	0	0	0	gag	AAA	0	0	0	gag	ACA	0	0	0
gag	ACA	0	0	0	gag	GCT	0	0	0	gag	TGG	0	4	2	gag	GAA	0	0	0	gag	GAA	0	0	0	gag	ACA	0	0	0	gag	ACA	0	0	0	gag	GAA	0	0	0	gag	GCA	0	0	0	gag	CTA	0	0	0
gag	CTA	0	0	0	gag	ACA	0	0	0	gag	ATG	0	0	0	gag	GAG	0	0	0	gag	GAA	0	0	0	gag	CTA	0	0	0	gag	CTA	0	0	0	gag	GAA	0	0	0	gag	TTG	0	0	0	gag	GAA	0	0	0
gag	GAA	0	0	0	gag	CTA	0	0	0	gag	ACA	0	0	0	gag	ATG	0	0	0	gag	ATG	0	0	0	gag	GAA	0	0	0	gag	GAA	0	0	0	gag	ATG	0	0	0	gag	GGA	0	0	0	gag	GAA	0	0	0
gag	GAA	0	0	0	gag	GAG	0	0	0	gag	GAA	0	0	0	gag	ATG	0	0	0	gag	ATG	0	0	0	gag	GAA	0	0	0	gag	GAG	0	0	0	gag	ATG	0	0	0	gag	CCA	0	0	0	gag	ATG	0	0	0
gag	ATG	0	0	0	gag	GAA	0	0	0	gag	ACC	0	0	0	gag	ACA	0	0	0	gag	ACA	0	0	0	gag	ATG	0	0	0	gag	ATG	0	0	0	gag	ACA	0	0	0	gag	GGA	0	0	0	gag	ATG	0	0	0
gag	ATG	0	0	0	gag	ATG	0	0	0	gag	TTG	0	0	0	gag	GCA	0	0	0	gag	GCA	0	0	0	gag	ATG	0	0	0	gag	ATG	0	0	0	gag	GCA	0	0	0	gag	GCA	0	0	0	gag	ACA	0	0	0
gag	ACA	0	0	0	gag	ATG	0	0	0	gag	TTA	0	0	0	gag	TGT	0	0	0	gag	TGT	0	0	0	gag	ACA	0	0	0	gag	TCA	0	0	0	gag	TGT	0	0	0	gag	ACA	0	0	0	gag	GCA	0	0	0
gag	GCA	0	0	0	gag	ACA	0	0	0	gag	GTC	0	0	0	gag	CAG	0	0	0	gag	CAG	0	0	0	gag	GCA	0	0	0	gag	GCA	0	0	0	gag	CAG	0	0	0	gag	CTA	0	0	0	gag	TGT	0	0	0
gag	TGT	0	0	0	gag	GCA	0	0	0	gag	CAG	0	0	0	gag	GGA	0	0	0	gag	GGA	0	0	0	gag	TGT	0	0	0	gag	TGC	0	0	0	gag	GGA	0	0	0	gag	GAA	0	0	0	gag	CAG	0	0	0
gag	CAG	0	0	0	gag	TGT	0	0	0	gag	AAT	0	0	0	gag	GTG	0	0	0	gag	GTG	0	0	0	gag	CAG	0	0	0	gag	CAA	0	0	0	gag	GTG	0	0	0	gag	GAA	0	0	0	gag	GGA	0	0	0
gag	GGA	0	0	0	gag	CAG	0	0	0	gag	GCG	0	0	0	gag	GGA	0	0	0	gag	GGA	0	0	0	gag	GGA	0	0	0	gag	GGA	0	0	0	gag	GGA	0	0	0	gag	ATG	0	0	0	gag	GTG	0	0	0
gag	GTG	0	0	0	gag	GGA	0	0	0	gag	AAC	0	0	0	gag	GGA	0	0	0	gag	GGA	0	0	0	gag	GTA	0	0	0	gag	GTG	0	0	0	gag	GGA	0	0	0	gag	ATG	0	0	0	gag	GGA	0	0	0
gag	GGA	0	0	0	gag	GTG	0	0	0	gag	CCA	0	0	0	gag	CCA	0	0	0	gag	CCC	0	0	0	gag	GGA	0	0	0	gag	GGG	0	0	0	gag	CCT	0	0	0	gag	ACA	0	0	0	gag	GGA	0	0	0
gag	GGA	0	0	0	gag	GGA	0	0	0	gag	GAT	0	0	0	gag	GGC	0	0	0	gag	GGC	0	0	0	gag	GGA	0	0	0	gag	GGG	0	0	0	gag	GGC	0	0	0	gag	GCA	0	0	0	gag	CCT	0	0	0
gag	CCC	0	0	0	gag	GGA	0	0	0	gag	TGT	0	0	0	gag	CAT	0	0	0	gag	CAT	0	0	0	gag	CCT	0	0	0	gag	CCC	0	0	0	gag	CAT	0	0	0	gag	TGT	0	0	0	gag	GGC	0	0	0
gag	GGC	0	0	0	gag	CCC	0	0	0	gag	AAG	0	0	0	gag	AAA	0	0	0	gag	AAA	0	0	0	gag	GGC	0	0	0	gag	GGC	0	0	0	gag	AAA	0	0	0	gag	CAG	0	0	0	gag	CAT	0	0	0
gag	CAC	0	0	0	gag	GGC	0	0	0	gag	ACC	0	0	0	gag	GCA	0	0	0	gag	GCA	0	0	0	gag	CAT	0	0	0	gag	CAT	0	0	0	gag	GCA	0	0	0	gag	GGA	0	0	0	gag	AAA	0	0	0
gag	AAA	0	0	0	gag	CAT	0	0	0	gag	ATT	0	0	0	gag	AGA	0	0	0	gag	AGA	0	0	0	gag	AAA	0	0	0	gag	AAA	0	0	0	gag	AGA	0	0	0	gag	GTG	0	0	0	gag	GCA	0	0	0
gag	GCA	0	0	0	gag	AAA	0	0	0	gag	TTA	0	0	0	gag	GTT	0	0	0	gag	GTG	0	0	0	gag	GCA	0	0	0	gag	GCA	0	0	0	gag	GTT	0	0	0	gag	GGG	0	0	0	gag	AGA	0	0	0
gag	AGG	0	0	0	gag	GCA	0	0	0	gag	AAA	0	0	0	gag	CTG	0	0	0	gag	TTG	0	0	0	gag	AGA	0	0	0	gag	AGA	0	0	0	gag	TTG	0	0	0	gag	GGA	0	0	0	gag	GTT	0	0	0
gag	ATC	0	0	0	gag	AGG	0	0	0	gag	GCA	0	0	0	gag	GCA	0	0	0	gag	GCT	0	0	0	gag	GTT	0	0	0	gag	GTT	0	0	0	gag	GCT	0	0	0	gag	CCC	0	0	0	gag	TTG	0	0	0
gag	TTG	0	0	0	gag	GTT	0	0	0	gag	TTA	0	0	0	gag	GAA	0	0	0	gag	GAA	0	0	0	gag	TTG	0	0	0	gag	TTG	0	0	0	gag	GAA	0	0	0	gag	GGA	0	0	0	gag	GCA	0	0	0
gag	GCG	0	0	0	gag	TTG	0	0	0	gag	GGA	0	0	0	gag	GCC	0	0	0	gag	GCA	0	0	0	gag	GCT	0	0	0	gag	GCT	0	0	0	gag	GCA	0	0	0	gag	CAT	0	0	0	gag	GAG	0	0	0
gag	GAA	0	0	0	gag	GCG	0	0	0	gag	CCA	0	0	0	gag	ATG	0	0	0	gag	ATG	0	0	0	gag	GAA	0	0	0	gag	GAA	0	0	0	gag	ATG	0	0	0	gag	AAA	0	0	0	gag	GCA	0	0	0
gag	GCA	0	0	0	gag	GAA	0	0	0	gag	GGA	0	0	0	gag	AGT	0	0	0	gag	AGC	0	0	0	gag	GCA	0	0	0	gag	GCA	0	0	0	gag	AGC	0	0	0	gag	GCA	0	0	0	gag	ATG	0	0	0
gag	ATG	0	0	0	gag	GCG	0	0	0	gag	GCC	0	0	0	gag	CAA	0	0	0	gag	CAA	0	0	0	gag	ATG	0	0	0	gag	ATG	0	0	0	gag	CAA	0	0	0	gag	AGA	0	0	0	gag	AGC	0	0	0
gag	AGC	0	0	0	gag	ATG	0	0	0	gag	ACA	0	0	0	gag	GTA	0	0	0	gag	GTA	0	0	0	gag	AGC	0	0	0	gag	GGC	0	0	0	gag	GTA	0	0	0	gag	GTT	0	0	0	gag	CAA	0	0	0
gag	CAA	0	0	0	gag	AGC	0	0	0	gag	CTA	0	0	0	gag	ACA	0	0	0	gag	ACA	0	0	0	gag	CAG	0	0	0	gag	CAA	0	0	0	gag	ACG	0	0	0	gag	TTG	0	0	0	gag	GTA	0	0	0
gag	GTA	0	0	0	gag	CAA	0	0	0	gag	GAA	0	0	0	gag	AGT	0	0	0	gag	AAT	0	0	0	gag	GTA	0	0	0	gag	ATA	0	0	0	gag	AGT	0	0	0	gag	GCT	0	0	0	gag	ACA	0	0	0
gag	AAT	0	0	0	gag	GTA	0	0	0	gag	GAG	0	0	0	gag	CCA	0	0	0	gag	TCT	0	0	0	gag	ACA	0	0	0	gag	ACA	0	0	0	gag	CCA	0	0	0	gag	GAA	0	0	0	gag	AAT	0	0	0
gag	CCA	0	0	0	gag	AAT	0	0	0	gag	ATG	0	0	0	gag	ACC	0	0	0	gag	AAA	0	0	0	gag	AAT	0	0	0	gag	AAT	0	0	0	gag	GCT	0	0	0	gag	GCA	0	0	0	gag	ACA	0	0	0
gag	CCT	0	0	0	gag	CCA	0	0	0	gag	ATG	0	0	0	gag	ATA	0	0	0	gag	ATA	0	0	0	gag	ACT	0	0	0	gag	ACA	0	0	0	gag	ACC	0	0	0	gag	ATG	0	0	0	gag	GCT	0	0	0
gag	ACC	0	0	0	gag	CCT	0	0	0	gag	ACA	0	0	0	gag	ATG	0	0	0	gag	ATG	0	0	0	gag	GCA	0	0	0	gag	GCT	0	0	0	gag	ATA	0	0	0	gag	AGC	0	0	0	gag	ACC	0	0	0
gag	ATA	0	0	0	gag	ACC	0	0	0	gag	GCA	0	0	0	gag	ATG	0	0	0	gag	ATG	0	0	0	gag	ACT	0	0	0	gag	ACC	0	0	0	gag	ATG	0	0	0	gag	CAA	0	0	0	gag	ATA	0	0	0
gag	ATG	0	0	0	gag	ATA	0	0	0	gag	TGT	0	0	0	gag	CAG	0	0	0	gag	CAG	0	0	0	gag	GCT	0	0	0	gag	ATA	0	0	0	gag	ATG	0	0	0	gag	GTA	0	0	0	gag	ATG	0	0	0
gag	ATG	0	0	0	gag	ATG	0	0	0	gag	CAG	0	0	0	gag	AAA	0	0	0	gag	AGA	0	0	0	gag	GTA	0	0	0	gag	ATG	0	0	0	gag	CAG	0	0	0	gag	AAT	0	0	0	gag	ATG	0	0	0
gag	CAG	0	0	0	gag	ATG	0	0	0	gag	GGA	0	0	0	gag	GGC	0	0	0	gag	GGC	0	0	0	gag	ATG	0	0	0	gag	ATG	0	0	0	gag	AAA	0	0	0	gag	TCA	0	0	0	gag	CAG	0	0	0
gag	GGA	0	0	0	gag	CAG	0	0	0	gag	GTG	0	0	0	gag	AAT	0	0	0	gag	AAT	0	0	0	gag	ATG	0	0	0	gag	CAG	0	0	0	gag	GGC	0	0	0	gag	GCC	0	0	0	gag	AAA	0	0	0
gag	GGC	0	0	0	gag	AGG	0	0	0	gag	GGG	0	0	0	gag	TTT	0	0	0	gag	TTT	0	0	0	gag	CAA	0	0	0	gag	AGG	0	0	0	gag	AAT	0	0	0	gag	ACC	0	0	0	gag	GGC	0	0	0
gag	GGC	0	0	0	gag	GGC	0	0	0	gag	GGA	0	0	0	gag	AGG	0	0	0	gag	AAG	0	0	0	gag	AAA	0	0	0	gag	GGC	0	0	0	gag	TTT	0	0	0	gag	ATA	0	0	0	gag	AAT	0	0	0
gag	AAC	0	0	0	gag	AAT	0	0	0	gag	CCC	0	0	0	gag	AAC	0	0	0	gag	AAC	0	0	0	gag	GGC	0	0	0	gag	AAT	0	0	0	gag	AGG	0	0	0	gag	ATG	0	0	0	gag	TTT	0	0	0
gag	TTT	0	0	0	gag	TTT	0	0	0	gag	GGC	0	0	0	gag	ACA	0	0	0	gag	CAA	0	0	0	gag	AAT	0	0	0	gag	TTT	0	0	0	gag	AAC	0	0	0	gag	ATG	0	0	0	gag	AGG	0	0	0
gag	AGG	0	0	0	gag	AAG	0	0	0	gag	CAT	0	0	0	gag	AGA	0	0	0	gag	AGA	0	0	0	gag	TTT	0	0	0	gag	AAG	0	0	0	gag	CAA	0	0	0	gag	CAG	0	0	0	gag	AAT	0	0	0
gag	AAA	0	0	0	gag	AAC	0	0	0	gag	AAA	0	0	0	gag	AAG	0	0	0	gag	AAG	0	0	0	gag	AGG	0	0	0	gag	AAC	0	0	0	gag	AAA	0	0	0	gag	AGG	0	0	0	gag	CAA	0	0	0
gag	CAA	0	0	0	gag	CAA	0	0	0	gag	GCA	0	0	0	gag	ATG	0	0	0	gag	ACT	0	0	0	gag	GGC	0	0	0	gag	CAA	0	0	0	gag	AGG	0	0	0	gag	GGC	0	0	0	gag	AGA	0	0	0
gag	AGA	0	0	0	gag	AGA	0	0	0	gag	AGA	0	0	0	gag	GTC	0	0	0	gag	ATT	0	0	0	gag	CAA	0	0	0	gag	AAA	0	0	0	gag	ACT	0	0	0	gag	AAC	0	0	0	gag	AAG	0	0	0
gag	AAA	0	0	0	gag	AAG	0	0	0	gag	GTT	0	0	0	gag	AAG	0	0	0	gag	AAG	0	0	0	gag	AGA	0	0	0	gag	AGG	0	0	0	gag	ATT	0	0	0	gag	TTT	0	0	0	gag	ATG	0	0	0
gag	ATT	0	0	0	gag	ATT	0	0	0	gag	TTG	0	0	0	gag	TGT	0	0	0	gag	TGT	0	0	0	gag	AAG	0	0	0	gag	ACT	0	0	0	gag	AAA	0	0	0	gag	AAG	0	0	0	gag	GTT	0	0	0
gag	GTT	0	0	0	gag	GTT	0	0	0	gag	GCC	0	0	0	gag	TTC	0	0	0	gag	TTC	0	0	0	gag	CCT	0	0	0	gag	GTT	0	0	0	gag	TGC	0	0	0	gag	AAC	0	0	0	gag	AAG	0	0	0
gag	AAG	0	0	0	gag	AAG	0	0	0	gag	GAA	0	0	0	gag	AAT	0	0	0	gag	AAT	0	0	0	gag	GTT	0	0	0	gag	AAG	0	0	0	gag	TTC	0	0	0	gag	CAA	0	0	0	gag	TGT	0	0	0
gag	TGT	0	0	0	gag	TGT	0	0	0	gag	GCA	0	0	0	gag	TGT	0	0	0	gag	TGT	0	0	0	gag	AAG	0	0	0	gag	TGT	0	0	0	gag	AAT	0	0	0	gag	AGA	0	0	0	gag	TTC	0	0	0
gag	TTC	0	0	0	gag	TTC	0	0	0	gag	ATG	0	0	0	gag	GGC	0	0	0	gag	GGC	0	0	0	gag	TGT	0	0	0	gag	TTC	0	0	0	gag	TGT	0	0	0	gag	AAG	0	0	0	gag	AAT	0	0	0
gag	AAT	0	0	0	gag	AAC	0	0	0	gag	AGT	0	0	0	gag	AAA	0	0	0	gag	AAG	0	0	0	gag	TTC	0	0	0	gag	AAT	0	0	0	gag	GGT	0	0	0	gag	ATT	0	0	0	gag	TGT	0	0	0
gag	TGT	0	0	0	gag	TGT	0	0	0	gag	CAG	0	0	0	gag	GAA	0	0	0	gag	GAA	0	0	0	gag	AAT	0	0	0	gag	TGT	0	0	0	gag	AAA	0	0	0	gag	GTT	0	0	0	gag	GGC	0	0	0
gag	GGC	0	0	0	gag	GGC	0	0	0	gag	GTA	0	0	0	gag	GGG	0	0	0	gag	GGA	0	0	0	gag	TGT	0	0	0	gag	GGC	0	0	0	gag	GAA	0	0	0	gag	AAG	0	0	0	gag	AAA	0	0	0
gag	AAA	0	0	0	gag	AAA	0	0	0	gag	ACA	0	0	0	gag	CAC	0	0	0	gag	CAC	0	0	0	gag	GGC	0	0	0	gag	AAG	0	0	0	gag	GGG	0	0	0	gag	TGT	0	0	0	gag	GAA	0	0	0
gag	GAA	0	0	0	gag	GAA	0	0	0	gag	AAT	0	0	0	gag	ATA	0	0	0	gag	TTA	0	0	0	gag	AAA	0	0	0	gag	GAA	0	0	0	gag	CAC	0	0	0	gag	TTC	0	0	0	gag	GGG	0	0	0
gag	GGG	0	0	0	gag	GGA	0	0	0	gag	CCA	0	0	0	gag	GCC	0	0	0	gag	GCC	0	0	0	gag	GAA	0	0	0	gag	GGA	0	0	0	gag	CTA	0	0	0	gag	AAT	0	0	0	gag	CAC	0	0	0
gag	CAC	0	0	0	gag	CAC	0	0	0	gag	ACT	0	0	0	gag	AGA	0	0	0	gag	AGA	0	0	0	gag	GGG	0	0	0	gag	CAC	0	0	0	gag	GCC	0	0	0	gag	TGT	0	0	0	gag	ATA	0	0	0
gag	ATA	0	0	0	gag	ATA	0	0	0	gag	AAT	0	0	0	gag	AAT	0	0	0	gag	AAT	0	0	0	gag	CAC	0	0	0	gag	ATA	0	0	0	gag	AAA	0	0	0	gag	GGC	0	0	0	gag	GCT	0	0	0
gag	GCC	0	0	0	gag	GCC	0	0	0	gag	GTA	0	0	0	gag	TGC	0	0	0	gag	TGC	0	0	0	gag	ATA	0	0	0	gag	GCC	0	0	0	gag	AAT	0	0	0	gag	AAA	0	0	0	gag	AGA	0	0	0
gag	AAA	0	0	0	gag	AGA	0	0	0	gag	ATG	0	0	0	gag	AAG	0	0	0	gag	AGA	0	0	0	gag	GCC	0	0	0	gag	AGA	0	0	0	gag	TGC	0	0	0	gag	GAT	0	0	0	gag	AAT	0	0	0
gag	AAT	0	0	0	gag	AAC	0	0	0	gag	ATG	0	0	0	gag	GCC	0	0	0	gag	GCC	0	0	0	gag	AGA	0	0	0	gag	AAT	0	0	0	gag	AGG	0	0	0	gag	GGG	0	0	0	gag	TGC	0	0	0
gag	TGC	0	0	0	gag	TGC	0	0	0	gag	CAG	0	0	0	gag	CCT	0	0	0	gag	CCT	0	0	0	gag	AAT	0	0	0	gag	TGC	0	0	0	gag	GCC	0	0	0	gag	CAT	0	0	0	gag	AGG	0	0	0
gag	AGG	0	0	0	gag	AGG	0	0	0	gag	AGA	0	0	0	gag	AGG	0	0	0	gag	AGA	0	0	0	gag	TGC	0	0	0	gag	AGG	0	0	0	gag	CCT	0	0	0	gag	ATA	0	0	0	gag	GCC	0	0	0
gag	GCC	0	0	0	gag	GCC	0	0	0	gag	GGC	0	0	0	gag	AAA	0	0	0	gag	AAA	0	0	0	gag	AGG	0	0	0	gag	GCC	0	0	0	gag	AGG	0	0	0	gag	GCC	0	0	0	gag	CCT	0	0	0
gag	CCT	0	0	0	gag	CCT	0	0	0	gag	AAT	0	0	0	gag	AGA	0	0	0	gag	AAG	0	0	0	gag	GCC	0	0	0	gag	CCT	0	0	0	gag	AAA	0	0	0	gag	AGA	0	0	0	gag	AGG	0	0	0
gag	AGG	0	0	0	gag	AGG	0	0	0	gag	TTT	0	0	0	gag	GGC	0	0	0	gag	GGC	0	0	0	gag	CCT	0	0	0	gag	AGG	0	0	0	gag	AAG	0	0	0	gag	AAT	0	0	0	gag	AAA	0	0	0
gag	AAA	0	0	0	gag	AAA	0	0	0	gag	AAG	0	0	0	gag	TGT	0	0	0	gag	TGT	0	0	0	gag	AGG	0	0	0	gag	AAA	0	0	0	gag	GGC	0	0	0	gag	TGC	0	0	0	gag	AGG	0	0	0
gag	AAG	0	0	0	gag	AAG	0	0	0	gag	AAT	0	0	0	gag	TGG	1	3	0	gag	TGG	1	1	0	gag	AAA	0	0	0	gag	AAA	0	0	0	gag	TGT	0	0	0	gag	AGG	0	0	0	gag	GGC	0	0	0
gag	GGC	0	0	0	gag	GGC	0	0	0	gag	CAA	0	0	0	gag	AAG	0	0	0	gag	AAA	0	0	0	gag	AGG	0	0	0	gag	GGC	0	0	0	gag	TGG	0	2	1	gag	GCC	0	0	0	gag	TGT	0	0	0
gag	TGT	0	0	0	gag	TGT	0	0	0	gag	AGA	0	0	0	gag	TGT	0	0	0	gag	TGT	0	0	0	gag	GGC	0	0	0	gag	TGT	0	0	0	gag	AAA	0	0	0	gag	CCT	0	0	0	gag	TGG	2	3	1
gag	TGG	0	0	1	gag	TGG	0	3	1	gag	AAG	0	0	0	gag	GGA	0	0	0	gag	GGA	0	0	0	gag	TGT	0	0	0	gag	TGG	1	3	0	gag	TGT	0	0	0	gag	AGG	0	0	0	gag	AAA	0	0	0
gag	AAA	0	0	0	gag	AAA	0	0	0	gag	ACT	0	0	0	gag	AAG	0	0	0	gag	AGG	0	0	0	gag	TGG	0	4	3	gag	AAA	0	0	0	gag	GGA	0	0	0	gag	AAA	0	0	0	gag	TGT	0	0	0
gag	TGT	0	0	0	gag	TGT	0	0	0	gag	GTT	0	0	0	gag	GAA	0	0	0	gag	GAA	0	0	0	gag	AAA	0	0	0	gag	TGT	0	0	0	gag	AAG	0	0	0	gag	AAG	0	0	0	gag	GGA	0	0	0
gag	GGA	0	0	0	gag	GGA	0	0	0	gag	AAG	0	0	0	gag	GGA	0	0	0	gag	GGA	0	0	0	gag	TGT	0	0	0	gag	GGA	0	0	0	gag	GAA	0	0	0	gag	GGC	0	0	0	gag	AAG	0	0	0
gag	CAG	0	0	0	gag	AAG	0	0	0	gag	TGT	0	0	0	gag	CAC	0	0	0	gag	CAC	0	0	0	gag	GGG	0	0	0	gag	AGG	0	0	0	gag	GGA	0	0	0	gag	TGT	0	0	0	gag	GAA	0	0	0
gag	GAA	0	0	0	gag	GAG	0	0	0	gag	TTC	0	0	0	gag	CAA	0	0	0	gag	CAA	0	0	0	gag	AAG	0	0	0	gag	GAA	0	0	0	gag	CAT	0	0	0	gag	TGG	0	4	0	gag	GGA	0	0	0
gag	GGA	0	0	0	gag	GGA	0	0	0	gag	AAT	0	0	0	gag	ATG	0	0	0	gag	ATG	0	0	0	gag	GAA	0	0	0	gag	GGA	0	0	0	gag	CAA	0	0	0	gag	AAA	0	0	0	gag	CAC	0	0	0
gag	CAC	0	0	0	gag	CAT	0	0	0	gag	TGT	0	0	0	gag	AAG	0	0	0	gag	AAA	0	0	0	gag	GGA	0	0	0	gag	CAC	0	0	0	gag	ATG	0	0	0	gag	TGT	0	0	0	gag	CAA	0	0	0
gag	CAA	0	0	0	gag	CAA	0	0	0	gag	GGC	0	0	0	gag	GAT	0	0	0	gag	GAT	0	0	0	gag	CAT	0	0	0	gag	CAA	0	0	0	gag	AAA	0	0	0	gag	GGA	0	0	0	gag	ATG	0	0	0
gag	ATG	0	0	0	gag	ATG	0	0	0	gag	AAA	0	0	0	gag	TGC	0	0	0	gag	TGT	0	0	0	gag	CAA	0	0	0	gag	ATG	0	0	0	gag	GAT	0	0	0	gag	AAG	0	0	0	gag	AAA	0	0	0
gag	AAA	0	0	0	gag	AAA	0	0	0	gag	GAA	0	0	0	gag	ACT	0	0	0	gag	ACT	0	0	0	gag	ATG	0	0	0	gag	AAA	0	0	0	gag	TGT	0	0	0	gag	GAA	0	0	0	gag	GAA	0	0	0
gag	GAT	0	0	0	gag	GAG	0	0	0	gag	GGA	0	0	0	gag	GAA	0	0	0	gag	AAT	0	0	0	gag	AAA	0	0	0	gag	GAT	0	0	0	gag	AAT	0	0	0	gag	GGA	0	0	0	gag	TGC	0	0	0
gag	TGT	0	0	0	gag	TGT	0	0	0	gag	CAC	0	0	0	gag	AGA	0	0	0	gag	GAG	0	0	0	gag	GAT	0	0	0	gag	TGC	0	0	0	gag	GAA	0	0	0	gag	CAC	0	0	0	gag	ACT	0	0	0
gag	ACT	0	0	0	gag	ACC	0	0	0	gag	ATA	0	0	0	gag	CAG	0	0	0	gag	AGA	0	0	0	gag	TGT	0	0	0	gag	ACT	0	0	0	gag	AGA	0	0	0	gag	CAA	0	0	0	gag	GAG	0	0	0
gag	GGA	0	0	0	gag	GAG	0	0	0	gag	GCC	0	0	0	gag	GCT	0	0	0	gag	CAG	0	0	0	gag	ACT	0	0	0	gag	GAG	0	0	0	gag	CAG	0	0	0	gag	ATG	0	0	0	gag	AGA	0	0	0
gag	AGA	0	0	0	gag	AGA	0	0	0	gag	AGA	0	0	0	gag	AAT	0	0	0	gag	GCT	0	0	0	gag	GAA	0	0	0	gag	AGA	0	0	0	gag	GCT	0	0	0	gag	AAA	0	0	0	gag	CAG	0	0	0
gag	CAG	0	0	0	gag	CAG	0	0	0	gag	AAT	0	0	0	gag	TTT	0	0	0	gag	AAT	0	0	0	gag	AGA	0	0	0	gag	CAG	0	0	0	gag	AAT	0	0	0	gag	GAT	0	0	0	gag	GCT	0	0	0
gag	GCT	0	0	0	gag	GCT	0	0	0	gag	TGC	0	0	0	gag	TTA	0	0	0	gag	TTT	0	0	0	gag	CAG	0	0	0	gag	GCT	0	0	0	gag	TTT	0	0	0	gag	TGT	0	0	0	gag	AAT	0	0	0
gag	AAT	0	0	0	gag	AAT	0	0	0	gag	AGG	0	0	0	gag	GGG	0	0	0	gag	TTA	0	0	0	gag	GCT	0	0	0	gag	AAT	0	0	0	gag	TTA	0	0	0	gag	ACT	0	0	0	gag	TTT	0	0	0
gag	TTT	0	0	0	gag	TTT	0	0	0	gag	GCC	0	0	0	gag	AAA	0	0	0	gag	GGG	0	0	0	gag	AAT	0	0	0	gag	TTT	0	0	0	gag	GGA	0	0	0	gag	GAG	0	0	0	gag	TTA	0	0	0
gag	TTA	0	0	0	gag	TTA	0	0	0	gag	CCT	0	0	0	gag	ATC	0	0	0	gag	AAG	0	0	0	gag	TTT	0	0	0	gag	TTA	0	0	0	gag	AAA	0	0	0	gag	AAA	0	0	0	gag	GGG	0	0	0
gag	GGG	0	0	0	gag	GGG	0	0	0	gag	AGA	0	0	0	gag	TGG	0	0	0	gag	ATC	0	0	0	gag	TTA	0	0	0	gag	GGG	0	0	0	gag	ATC	0	0	0	gag	CAG	0	0	0	gag	AAG	0	0	0
gag	AAA	0	0	0	gag	AAA	0	0	0	gag	AAA	0	0	0	gag	CCT	0	0	0	gag	TGG	0	1	0	gag	GGG	0	0	0	gag	AAA	0	0	0	gag	TGG	0	0	0	gag	GTT	0	0	0	gag	ATC	0	0	0
gag	CTC	0	0	0	gag	ATC	0	0	0	gag	AAG	0	0	0	gag	TCC	0	0	0	gag	CCT	0	0	0	gag	AAA	0	0	0	gag	ATC	0	0	0	gag	CCT	0	0	0	gag	AAT	0	0	0	gag	TGG	0	0	0
gag	TGG	0	0	0	gag	TGG	0	1	0	gag	GGC	0	0	0	gag	CAC	0	0	0	gag	CCC	0	0	0	gag	ATC	0	0	0	gag	TGG	0	0	0	gag	TCC	0	0	0	gag	TTT	0	0	0	gag	CCT	0	0	0
gag	CCT	0	0	0	gag	CCT	0	0	0	gag	TGT	0	0	0	gag	AAG	0	0	0	gag	TAC	0	0	0	gag	TGG	0	1	0	gag	CCT	0	0	0	gag	CAC	0	0	0	gag	TTA	0	0	0	gag	TCC	0	0	0
gag	TCC	0	0	0	gag	TCC	0	0	0	gag	TGG	0	1	1	gag	GGG	0	0	0	gag	AAG	0	0	0	gag	CCT	0	0	0	gag	TCC	0	0	0	gag	AAG	0	0	0	gag	GGG	0	0	0	gag	TCC	0	0	0
gag	CAC	0	0	0	gag	CAC	0	0	0	gag	AAA	0	0	0	gag	AGG	0	0	0	gag	GAG	0	0	0	gag	TCC	0	0	0	gag	CAC	0	0	0	gag	GGG	0	0	0	gag	AAA	0	0	0	gag	AAA	0	0	0
gag	AAG	0	0	0	gag	AAG	0	0	0	gag	TGT	0	0	0	gag	CCA	0	0	0	gag	AGG	0	0	0	gag	CAC	0	0	0	gag	AAG	0	0	0	gag	AGG	0	0	0	gag	ATC	0	0	0	gag	GGA	0	0	0
gag	GGG	0	0	0	gag	GGG	0	0	0	gag	GGA	0	0	0	gag	GGG	0	0	0	gag	CCA	0	0	0	gag	AAG	0	0	0	gag	GGG	0	0	0	gag	CCA	0	0	0	gag	TGG	0	0	0	gag	AGG	0	0	0
gag	AGG	0	0	0	gag	AGG	0	0	0	gag	AAG	0	0	0	gag	AAT	0	0	0	gag	GGA	0	0	0	gag	GGG	0	0	0	gag	AGG	0	0	0	gag	GGG	0	0	0	gag	CCT	0	0	0	gag	CCA	0	0	0
gag	CCA	0	0	0	gag	CCA	0	0	0	gag	GAA	0	0	0	gag	TTC	0	0	0	gag	AAT	0	0	0	gag	AGG	0	0	0	gag	CCA	0	0	0	gag	AAT	0	0	0	gag	TCC	0	0	0	gag	GGG	0	0	0
gag	GGG	0	0	0	gag	GGA	0	0	0	gag	GGA	0	0	0	gag	CTC	0	0	0	gag	TTT	0	0	0	gag	CCA	0	0	0	gag	GGG	0	0	0	gag	TTT	0	0	0	gag	CAC	0	0	0	gag	AAC	0	0	0
gag	AAT	0	0	0	gag	AAT	0	0	0	gag	CAC	0	0	0	gag	CAG	0	0	0	gag	CTC	0	0	0	gag	GGG	0	0	0	gag	AAT	0	0	0	gag	CTT	0	0	0	gag	AAA	0	0	0	gag	TTC	0	0	0
gag	TTT	0	0	0	gag	TTC	0	0	0	gag	CAA	0	0	0	gag	AGC	0	0	0	gag	CAG	0	0	0	gag	AAT	0	0	0	gag	TTC	0	0	0	gag	CAG	0	0	0	gag	GGG	0	0	0	gag	CTT	0	0	0
gag	CTT	0	0	0	gag	CCT	0	0	0	gag	ATG	0	0	0	gag	AGA	0	0	0	gag	AGC	0	0	0	gag	TTC	0	0	0	gag	CTT	0	0	0	gag	AGC	0	0	0	gag	AGG	0	0	0	gag	CAG	0	0	0
gag	CAG	0	0	0	gag	CAG	0	0	0	gag	AAA	0	0	0	gag	CCA	0	0	0	gag	AGA	0	0	0	gag	CTT	0	0	0	gag	CAG	0	0	0	gag	AGA	0	0	0	gag	CCA	0	0	0	gag	AGC	0	0	0
gag	AGC	0	0	0	gag	GGC	0	0	0	gag	GAT	0	0	0	gag	GAG	0	0	0	gag	CCG	0	0	0	gag	CAA	0	0	0	gag	AGC	0	0	0	gag	CCA	0	0	0	gag	GGG	0	0	0	gag	AGA	0	0	0
gag	AGA	0	0	0	gag	AGA	0	0	0	gag	TGT	0	0	0	gag	CAG	0	0	0	gag	GAG	0	0	0	gag	AGC	0	0	0	gag	AGA	0	0	0	gag	GAG	0	0	0	gag	AAT	0	0	0	gag	CCA	0	0	0
gag	CCA	0	0	0	gag	CTA	0	0	0	gag	ACT	0	0	0	gag	AGC	0	0	0	gag	CCA	0	0	0	gag	AGA	0	0	0	gag	CCA	0	0	0	gag	CCA	0	0	0	gag	TTT	0	0	0	gag	GAG	0	0	0
gag	GAG	0	0	0	gag	GAG	0	0	0	gag	GAG	0	0	0	gag	AGA	0	0	0	gag	TCA	0	0	0	gag	CCA	0	0	0	gag	GAG	0	0	0	gag	ACA	0	0	0	gag	CTT	0	0	0	gag	CCA	0	0	0
gag	CCA	0	0	0	gag	CCA	0	0	0	gag	AGA	0	0	0	gag	CTA	0	0	0	gag	GCC	0	0	0	gag	GAG	0	0	0	gag	CCA	0	0	0	gag	GCC	0	0	0	gag	CAG	0	0	0	gag	ACA	0	0	0
gag	TCA	0	0	0	gag	ACA	0	0	0	gag	CAG	0	0	0	gag	GAG	0	0	0	gag	CCA	0	0	0	gag	CCA	0	0	0	gag	ACA	0	0	0	gag	CCA	0	0	0	gag	AGC	0	0	0	gag	GCC	0	0	0
gag	GCC	0	0	0	gag	GCC	0	0	0	gag	GCT	0	0	0	gag	CCA	0	0	0	gag	CCA	0	0	0	gag	ACA	0	0	0	gag	GCC	0	0	0	gag	CCA	0	0	0	gag	AGA	0	0	0	gag	CCA	0	0	0
gag	CCA	0	0	0	gag	CCA	0	0	0	gag	AAT	0	0	0	gag	ACA	0	0	0	gag	GAA	0	0	0	gag	GCC	0	0	0	gag	CCA	0	0	0	gag	GNN	0	0	0	gag	CCA	0	0	0	gag	CTA	0	0	0
gag	CCA	0	0	0	gag	CCA	0	0	0	gag	TTT	0	0	0	gag	GCC	0	0	0	gag	GAA	0	0	0	gag	CCA	0	0	0	gag	CCA	0	0	0	gag	NNN	0	0	0	gag	GAG	0	0	0	gag	GAG	0	0	0
gag	GNN	0	0	0	gag	GNN	0	0	0	gag	TTA	0	0	0	gag	CCA	0	0	0	gag	AGC	0	0	0	gag	CCA	0	0	0	gag	GAG	0	0	0	gag	NNN	0	0	0	gag	CCA	0	0	0	gag	CCA	0	0	0
gag	NNN	0	0	0	gag	NNN	0	0	0	gag	GGG	0	0	0	gag	CCA	0	0	0	gag	TTC	0	0	0	gag	GAG	0	0	0	gag	GAG	0	0	0	gag	NNN	0	0	0	gag	ACA	0	0	0	gag	TCA	0	0	0
gag	NNN	0	0	0	gag	NNN	0	0	0	gag	AAA	0	0	0	gag	GNN	0	0	0	gag	AGG	0	0	0	gag	GAG	0	0	0	gag	AGC	0	0	0	gag	NNN	0	0	0	gag	GCC	0	0	0	gag	GCC	0	0	0
gag	NNN	0	0	0	gag	NNN	0	0	0	gag	ATC	0	0	0	gag	NNN	0	0	0	gag	TTT	0	0	0	gag	AGC	0	0	0	gag	TTC	0	0	0	gag	NNN	0	0	0	gag	CCA	0	0	0	gag	CCA	0	0	0
gag	NNN	0	0	0	gag	NNN	0	0	0	gag	TGG	0	1	0	gag	NNN	0	0	0	gag	GGG	0	0	0	gag	TTC	0	0	0	gag	AGG	0	0	0	gag	NNN	0	0	0	gag	CCA	0	0	0	gag	CCA	0	0	0
gag	NNN	0	0	0	gag	NNN	0	0	0	gag	CCT	0	0	0	gag	NNN	0	0	0	gag	GAG	0	0	0	gag	AGG	0	0	0	gag	TTT	0	0	0	gag	NAG	0	0	0	gag	GNN	0	0	0	gag	GAA	0	0	0
gag	NNN	0	0	0	gag	NNN	0	0	0	gag	TCC	0	0	0	gag	NNN	0	0	0	gag	GAG	0	0	0	gag	TTT	0	0	0	gag	GGG	0	0	0	gag	GAG	0	0	0	gag	NNN	0	0	0	gag	GAG	0	0	0
gag	NAG	0	0	0	gag	NAA	0	0	0	gag	CAC	0	0	0	gag	NNN	0	0	0	gag	ACA	0	0	0	gag	GGG	0	0	0	gag	GAG	0	0	0	gag	ATG	0	0	0	gag	NNN	0	0	0	gag	AGC	0	0	0
gag	GAG	0	0	0	gag	GAG	0	0	0	gag	AAG	0	0	0	gag	NNN	0	0	0	gag	ACA	0	0	0	gag	GAA	0	0	0	gag	GAG	0	0	0	gag	ACA	0	0	0	gag	NNN	0	0	0	gag	TTC	0	0	0
gag	ACA	0	0	0	gag	ATA	0	0	0	gag	GGA	0	0	0	gag	NAA	0	0	0	gag	ACT	0	0	0	gag	GAA	0	0	0	gag	ATA	0	0	0	gag	ACT	0	0	0	gag	NNN	0	0	0	gag	AGG	0	0	0
gag	ACA	0	0	0	gag	ACA	0	0	0	gag	AGG	0	0	0	gag	GAG	0	0	0	gag	CCC	0	0	0	gag	ACA	0	0	0	gag	AAA	0	0	0	gag	CCC	0	0	0	gag	NNN	0	0	0	gag	TTT	0	0	0
gag	ACT	0	0	0	gag	ACT	0	0	0	gag	CCA	0	0	0	gag	ACA	0	0	0	gag	TCC	0	0	0	gag	GCA	0	0	0	gag	ACT	0	0	0	gag	TCT	0	0	0	gag	NNN	0	0	0	gag	GGG	0	0	0
gag	CCC	0	0	0	gag	CCC	0	0	0	gag	GGG	0	0	0	gag	ACA	0	0	0	gag	CAN	0	0	0	gag	ACT	0	0	0	gag	CCC	0	0	0	gag	CAG	0	0	0	gag	NAA	0	0	0	gag	GAG	0	0	0
gag	TCT	0	0	0	gag	TCT	0	0	0	gag	AAT	0	0	0	gag	AAT	0	0	0	gag	NNN	0	0	0	gag	CCC	0	0	0	gag	CCT	0	0	0	gag	AAG	0	0	0	gag	GAG	0	0	0	gag	GAG	0	0	0
gag	CAN	0	0	0	gag	CAN	0	0	0	gag	TTC	0	0	0	gag	CCC	0	0	0	gag	NNN	0	0	0	gag	TCT	0	0	0	gag	CAG	0	0	0	gag	CAG	0	0	0	gag	ACA	0	0	0	gag	ACA	0	0	0
gag	NNN	0	0	0	gag	NNN	0	0	0	gag	CTC	0	0	0	gag	TTT	0	0	0	gag	NNN	0	0	0	gag	CAG	0	0	0	gag	AAA	0	0	0	gag	GAG	0	0	0	gag	ACA	0	0	0	gag	GCG	0	0	0
gag	NNN	0	0	0	gag	NNN	0	0	0	gag	CAG	0	0	0	gag	CAG	0	0	0	gag	NNN	0	0	0	gag	AAG	0	0	0	gag	CAA	0	0	0	gag	ACA	0	0	0	gag	ACT	0	0	0	gag	GCT	0	0	0
gag	NNN	0	0	0	gag	NNN	0	0	0	gag	AGC	0	0	0	gag	AAG	0	0	0	gag	NNN	0	0	0	gag	CAG	0	0	0	gag	GAG	0	0	0	gag	CCA	0	0	0	gag	CCC	0	0	0	gag	CCC	0	0	0
gag	NNN	0	0	0	gag	NNN	0	0	0	gag	AGG	0	0	0	gag	CAG	0	0	0	gag	NNN	0	0	0	gag	GAT	0	0	0	gag	CCA	0	0	0	gag	CCA	0	0	0	gag	TCT	0	0	0	gag	TCT	0	0	0
gag	NNN	0	0	0	gag	NNN	0	0	0	gag	CCA	0	0	0	gag	GAG	0	0	0	gag	NNN	0	0	0	gag	CCG	0	0	0	gag	ACA	0	0	0	gag	GAC	0	0	0	gag	CAN	0	0	0	gag	CAG	0	0	0
gag	NNN	0	0	0	gag	NNN	0	0	0	gag	GAG	0	0	0	gag	ACG	0	0	0	gag	TAT	0	0	0	gag	ATA	0	0	0	gag	GAC	0	0	0	gag	AAG	0	0	0	gag	NNN	0	0	0	gag	AAG	0	0	0
gag	NNN	0	0	0	gag	NNN	0	0	0	gag	CCA	0	0	0	gag	ATA	0	0	0	gag	CCT	0	0	0	gag	GAC	0	0	0	gag	AAG	0	0	0	gag	GAA	0	0	0	gag	NNN	0	0	0	gag	CGG	0	0	0
gag	NNN	0	0	0	gag	NNN	0	0	0	gag	ACA	0	0	0	gag	GAC	0	0	0	gag	TTA	0	0	0	gag	AAG	0	0	0	gag	GAA	0	0	0	gag	CTG	0	0	0	gag	NNN	0	0	0	gag	GAG	0	0	0
gag	NNN	0	0	0	gag	NNN	0	0	0	gag	GCC	0	0	0	gag	AAG	0	0	0	gag	GCT	0	0	0	gag	GAA	0	0	0	gag	CTG	0	0	0	gag	TAT	0	0	0	gag	NNN	0	0	0	gag	CCG	0	0	0
gag	TAT	0	0	0	gag	CCT	0	0	0	gag	CCA	0	0	0	gag	GAG	0	0	0	gag	TCC	0	0	0	gag	AAG	0	0	0	gag	TAT	0	0	0	gag	CCC	0	0	0	gag	NNN	0	0	0	gag	ACA	0	0	0
gag	CCT	0	0	0	gag	TTA	0	0	0	gag	ACA	0	0	0	gag	ATG	0	0	0	gag	CTC	0	0	0	gag	TAT	0	0	0	gag	CCT	0	0	0	gag	TTA	0	0	0	gag	NNN	0	0	0	gag	GAC	0	0	0
gag	TTA	0	0	0	gag	ACT	0	0	0	gag	GCC	0	0	0	gag	TAT	0	0	0	gag	AGA	0	0	0	gag	CCT	0	0	0	gag	TTA	0	0	0	gag	GCT	0	0	0	gag	NNN	0	0	0	gag	AAG	0	0	0
gag	GCT	0	0	0	gag	TCC	0	0	0	gag	CCA	0	0	0	gag	CCT	0	0	0	gag	TCA	0	0	0	gag	TTA	0	0	0	gag	GCT	0	0	0	gag	TCC	0	0	0	gag	NNN	0	0	0	gag	GAA	0	0	0
gag	TCC	0	0	0	gag	CTC	0	0	0	gag	CCA	0	0	0	gag	TTA	0	0	0	gag	CTC	0	0	0	gag	GCT	0	0	0	gag	TCC	0	0	0	gag	CTC	0	0	0	gag	NNN	0	0	0	gag	CTG	0	0	0
gag	CTC	0	0	0	gag	AAA	0	0	0	gag	GNN	0	0	0	gag	ACC	0	0	0	gag	TTT	0	0	0	gag	TCC	0	0	0	gag	CTC	0	0	0	gag	AGA	0	0	0	gag	AAG	0	0	0	gag	TAT	0	0	0
gag	AGA	0	0	0	gag	TCA	0	0	0	pol	GGA	0	0	0	gag	TCC	0	0	0	gag	GGC	0	0	0	gag	CTC	0	0	0	gag	AGA	0	0	0	gag	TCA	0	0	0	gag	TAT	0	0	0	gag	CCC	0	0	0
gag	TCA	0	0	0	gag	CTC	0	0	0	pol	GCT	0	0	0	gag	CTC	0	0	0	gag	AGC	0	0	0	gag	AGA	0	0	0	gag	TCA	0	0	0	gag	CTC	0	0	0	gag	CCT	0	0	0	gag	TTA	0	0	0
gag	CTC	0	0	0	gag	TTT	0	0	0	pol	GAG	0	0	0	gag	AGA	0	0	0	gag	GAC	0	0	0	gag	TCA	0	0	0	gag	CTC	0	0	0	gag	TTT	0	0	0	gag	TTA	0	0	0	gag	GCT	0	0	0
gag	TTT	0	0	0	gag	GGC	0	0	0	pol	CGA	0	0	0	gag	TCA	0	0	0	gag	CCC	0	0	0	gag	CTC	0	0	0	gag	TTT	0	0	0	gag	GGC	0	0	0	gag	ACT	0	0	0	gag	TCC	0	0	0
gag	GGC	0	0	0	gag	AAC	0	0	0	pol	CAA	0	0	0	gag	CTC	0	0	0	gag	TTG	0	0	0	gag	TTT	0	0	0	gag	GGC	0	0	0	gag	AAC	0	0	0	gag	TCC	0	0	0	gag	CTC	0	0	0
gag	AAC	0	0	0	gag	GAC	0	0	0	pol	GGA	0	0	0	gag	TTT	0	0	0	gag	TCA	0	0	0	gag	GGC	0	0	0	gag	AAC	0	0	0	gag	GAC	0	0	0	gag	CTC	0	0	0	gag	AGA	0	0	0
gag	GAC	0	0	0	gag	CCC	0	0	0	pol	ACT	0	0	0	gag	GGC	0	0	0	gag	CAG	0	0	0	gag	AAC	0	0	0	gag	GAC	0	0	0	gag	CCC	0	0	0	gag	AGA	0	0	0	gag	TCA	0	0	0
gag	CCT	0	0	0	gag	TCG	0	0	0	pol	GTA	0	0	0	gag	AAC	0	0	0	gag	TAA	0	0	0	gag	GAC	0	0	0	gag	CCG	0	0	0	gag	TCG	0	0	0	gag	TCA	0	0	0	gag	CTC	0	0	0
gag	TAG	0	0	0	gag	TCA	0	0	0	pol	TCC	0	0	0	gag	GAC	0	0	0	pol	TTT	0	0	0	gag	CCC	0	0	0	gag	TCG	0	0	0	gag	TCA	0	0	0	gag	CTC	0	0	0	gag	TTT	0	0	0
gag	TTG	0	0	0	gag	CAA	0	0	0	pol	TTT	0	0	0	gag	CCC	0	0	0	pol	TTT	0	0	0	gag	TCG	0	0	0	gag	TCA	0	0	0	gag	CAG	0	0	0	gag	TTT	0	0	0	gag	GGC	0	0	0
gag	AGA	0	0	0	pol	TTT	0	0	0	pol	GGA	0	0	0	gag	TCG	0	0	0	pol	AGG	0	0	0	gag	TCA	0	0	0	gag	CAA	0	0	0	pol	TTT	0	0	0	gag	GGC	0	0	0	gag	AAC	0	0	0
pol	TTT	0	0	0	pol	TTT	0	0	0	pol	TTC	0	0	0	gag	TCC	0	0	0	pol	GAA	0	0	0	gag	CAA	0	0	0	pol	TTT	0	0	0	pol	TTT	0	0	0	gag	AAC	0	0	0	gag	GAC	0	0	0
pol	TTT	0	0	0	pol	AGG	0	0	0	pol	CCT	0	0	0	gag	AAA	0	0	0	pol	GAT	0	0	0	pol	TTT	0	0	0	pol	TTT	0	0	0	pol	AGG	0	0	0	gag	GAC	0	0	0	gag	CCC	0	0	0
pol	AGG	0	0	0	pol	GAA	0	0	0	pol	CAG	0	0	0	pol	TTT	0	0	0	pol	CTG	0	0	0	pol	TTT	0	0	0	pol	AGG	0	0	0	pol	AAA	0	0	0	gag	CCC	0	0	0	gag	TCG	0	0	0
pol	GAA	0	0	0	pol	AAT	0	0	0	pol	ATC	0	0	0	pol	TTT	0	0	0	pol	GCC	0	0	0	pol	AGG	0	0	0	pol	GAA	0	0	0	pol	AAT	0	0	0	gag	TCG	0	0	0	gag	TCC	0	0	0
pol	ACT	0	0	0	pol	CTG	0	0	0	pol	ACT	0	0	0	pol	AGG	0	0	0	pol	TCC	0	0	0	pol	GAA	0	0	0	pol	AAT	0	0	0	pol	CTG	0	0	0	gag	TCA	0	0	0	gag	CAA	1	0	0
pol	CTG	0	0	0	pol	GCC	0	0	0	pol	CTT	0	0	0	pol	GAA	0	0	0	pol	CTA	0	0	0	pol	AAT	0	0	0	pol	CTG	0	0	0	pol	GCC	0	0	0	gag	CAA	0	0	0	pol	TTT	0	0	0
pol	GCC	0	0	0	pol	TTC	0	0	0	pol	TGG	0	0	0	pol	AAT	0	0	0	pol	CAA	0	0	0	pol	CTG	0	0	0	pol	GCC	0	0	0	pol	TTC	0	0	0	pol	TTT	0	0	0	pol	TTT	0	0	0
pol	TTC	0	0	0	pol	CCA	0	0	0	pol	CAG	0	0	0	pol	CTG	0	0	0	pol	GGA	0	0	0	pol	GCC	0	0	0	pol	TTC	0	0	0	pol	CCA	0	0	0	pol	TTT	0	0	0	pol	AGG	0	0	0
pol	CCA	0	0	0	pol	CAA	0	0	0	pol	CGA	0	0	0	pol	GCC	0	0	0	pol	GAG	0	0	0	pol	TTC	0	0	0	pol	CCA	0	0	0	pol	CAA	0	0	0	pol	AGG	0	0	0	pol	GAA	0	0	0
pol	CAA	0	0	0	pol	GGG	0	0	0	pol	CCC	0	0	0	pol	TTC	0	0	0	pol	GCC	0	0	0	pol	CCA	0	0	0	pol	CAA	0	0	0	pol	GGG	0	0	0	pol	GAA	0	0	0	pol	GAT	0	0	0
pol	GGG	0	0	0	pol	GAG	0	0	0	pol	CTC	0	0	0	pol	CCA	0	0	0	pol	AGG	0	0	0	pol	CAA	0	0	0	pol	GGG	0	0	0	pol	GAG	0	0	0	pol	AAT	0	0	0	pol	CTG	0	0	0
pol	GAG	0	0	0	pol	GCC	0	0	0	pol	GTC	0	0	0	pol	CAA	0	0	0	pol	AAA	0	0	0	pol	GGG	0	0	0	pol	GAG	0	0	0	pol	GCC	0	0	0	pol	CTG	0	0	0	pol	GCC	0	0	0
pol	GCC	0	0	0	pol	AGG	0	0	0	pol	AAC	0	0	0	pol	GGG	0	0	0	pol	TTT	0	0	0	pol	GAG	0	0	0	pol	GCC	0	0	0	pol	AGG	0	0	0	pol	GCC	0	0	0	pol	TTC	0	0	0
pol	AGG	0	0	0	pol	AAA	0	0	0	pol	ATA	0	0	0	pol	GAG	0	0	0	pol	TCT	0	0	0	pol	GCC	0	0	0	pol	AGG	0	0	0	pol	GAA	0	0	0	pol	TTC	0	0	0	pol	CTC	0	0	0
pol	GAA	0	0	0	pol	TTT	0	0	0	pol	AAA	0	0	0	pol	GCC	0	0	0	pol	CCA	0	0	0	pol	AGG	0	0	0	pol	GAA	0	0	0	pol	TTT	0	0	0	pol	CCA	0	0	0	pol	CAA	0	0	0
pol	TTT	0	0	0	pol	CCC	0	0	0	pol	GTA	0	0	0	pol	AGG	0	0	0	pol	GAG	0	0	0	pol	GAA	0	0	0	pol	TTT	0	0	0	pol	TCT	0	0	0	pol	CAA	0	0	0	pol	AGG	0	0	0
pol	TCT	0	0	0	pol	TCA	0	0	0	pol	GGA	0	0	0	pol	GAA	0	0	0	pol	CAG	0	0	0	pol	TTT	0	0	0	pol	CCT	0	0	0	pol	TCA	0	0	0	pol	AGG	0	0	0	pol	AAG	0	0	0
pol	TCA	0	0	0	pol	GGG	0	0	0	pol	GGG	0	0	0	pol	TTT	0	0	0	pol	ACC	0	0	0	pol	CCT	0	0	0	pol	TCA	0	0	0	pol	GAG	0	0	0	pol	GAG	0	0	0	pol	GCC	0	0	0
pol	GAG	0	0	0	pol	CAG	0	0	0	pol	CAG	0	0	0	pol	CCT	0	0	0	pol	GGA	0	0	0	pol	TCA	0	0	0	pol	GAG	0	0	0	pol	CAG	0	0	0	pol	GCC	0	0	0	pol	AGG	0	0	0
pol	CAG	0	0	0	pol	ACT	0	0	0	pol	CTA	0	0	0	pol	CCA	0	0	0	pol	GCC	0	0	0	pol	AAG	0	0	0	pol	CAG	0	0	0	pol	ACC	0	0	0	pol	AGG	0	0	0	pol	GAA	0	0	0
pol	ACC	0	0	0	pol	AGA	0	0	0	pol	AAG	0	0	0	pol	GAG	0	0	0	pol	ATC	0	0	0	pol	CAG	0	0	0	pol	ACC	0	0	0	pol	AGA	0	0	0	pol	GAA	0	0	0	pol	CTT	0	0	0
pol	AGA	0	0	0	pol	GCC	0	0	0	pol	GAA	0	0	0	pol	CAG	0	0	0	pol	AGC	0	0	0	pol	ACC	0	0	0	pol	AGA	0	0	0	pol	GCC	0	0	0	pol	TTT	0	0	0	pol	CCT	0	0	0
pol	GCC	0	0	0	pol	AAC	0	0	0	pol	GCT	0	0	0	pol	ACC	0	0	0	pol	CCC	0	0	0	pol	AGA	0	0	0	pol	GCC	0	0	0	pol	AAC	0	0	0	pol	TCT	0	0	0	pol	TCA	0	0	0
pol	ATC	0	0	0	pol	AGC	0	0	0	pol	TTG	0	0	0	pol	AGA	0	0	0	pol	ACC	0	0	0	pol	GCC	0	0	0	pol	AAC	0	0	0	pol	AGC	0	0	0	pol	TCA	0	0	0	pol	GAG	0	0	0
pol	AGC	0	0	0	pol	CCC	0	0	0	pol	TTA	0	0	0	pol	GCA	0	0	0	pol	AGA	0	0	0	pol	AAC	0	0	0	pol	AGC	0	0	0	pol	CCC	0	0	0	pol	GAG	0	0	0	pol	CAG	0	0	0
pol	CCC	0	0	0	pol	ACC	0	0	0	pol	GAT	0	0	0	pol	GAG	0	0	0	pol	AGA	0	0	0	pol	AGC	0	0	0	pol	CCC	0	0	0	pol	ACC	0	0	0	pol	CAG	0	0	0	pol	ACC	0	0	0
pol	ACC	0	0	0	pol	AGN	0	0	0	pol	ACA	0	0	0	pol	CAG	0	0	0	pol	AAG	0	0	0	pol	CCC	0	0	0	pol	ACC	0	0	0	pol	AGN	0	0	0	pol	ACC	0	0	0	pol	AGA	0	0	0
pol	AGN	0	0	0	pol	NNN	0	0	0	pol	GGA	0	0	0	pol	ACT	0	0	0	pol	CTT	0	0	0	pol	ACC	0	0	0	pol	AGA	0	0	0	pol	NNN	0	0	0	pol	AGA	0	0	0	pol	GCC	0	0	0
pol	NNN	0	0	0	pol	NNN	0	0	0	pol	GCA	0	0	0	pol	AGA	0	0	0	pol	CAG	0	0	0	pol	AGA	0	0	0	pol	GGA	0	0	0	pol	NNN	0	0	0	pol	GCC	0	0	0	pol	AAC	0	0	0
pol	NNN	0	0	0	pol	NNN	0	0	0	pol	GAT	0	0	0	pol	GCC	0	0	0	pol	GTT	0	0	0	pol	GGA	0	0	0	pol	GAG	0	0	0	pol	NNN	0	0	0	pol	AAC	0	0	0	pol	AGC	0	0	0
pol	NNN	0	0	0	pol	NNN	0	0	0	pol	GAT	0	0	0	pol	AAC	0	0	0	pol	TGG	1	1	0	pol	GAG	0	0	0	pol	CTT	0	0	0	pol	NNN	0	0	0	pol	AGC	0	0	0	pol	CCC	0	0	0
pol	NNN	0	0	0	pol	NNN	0	0	0	pol	ACA	0	0	0	pol	AGC	0	0	0	pol	GGA	0	0	0	pol	CTT	0	0	0	pol	CAG	0	0	0	pol	NNN	0	0	0	pol	CCC	0	0	0	pol	ACT	0	0	0
pol	NNN	0	0	0	pol	NNN	0	0	0	pol	GTA	0	0	0	pol	CCC	0	0	0	pol	GGA	0	0	0	pol	CAG	0	0	0	pol	GTT	0	0	0	pol	NNN	0	0	0	pol	ACC	0	0	0	pol	AGA	0	0	0
pol	NNN	0	0	0	pol	NNA	0	0	0	pol	TTA	0	0	0	pol	ACC	0	0	0	pol	GAC	0	0	0	pol	GTT	0	0	0	pol	TGG	3	0	3	pol	NNA	0	0	0	pol	AGN	0	0	0	pol	GCC	0	0	0
pol	NNA	0	0	0	pol	AGA	0	0	0	pol	GAA	0	0	0	pol	AGN	0	0	0	pol	AAC	0	0	0	pol	TGG	4	1	1	pol	GGA	0	0	0	pol	GGA	0	0	0	pol	NNN	0	0	0	pol	ATC	0	0	0
pol	GGA	0	0	0	pol	GAT	0	0	0	pol	GAC	0	0	0	pol	NNN	0	0	0	pol	AAC	0	0	0	pol	GGA	0	0	0	pol	GGA	0	0	0	pol	GAT	0	0	0	pol	NNN	0	0	0	pol	AGC	0	0	0
pol	GAC	0	0	0	pol	AAC	0	0	0	pol	ATG	0	0	0	pol	NNN	0	0	0	pol	TCC	0	0	0	pol	AGA	0	0	0	pol	GAT	0	0	0	pol	GAC	0	0	0	pol	NNN	0	0	0	pol	CCC	0	0	0
pol	AAC	0	0	0	pol	AAC	0	0	0	pol	AAT	0	0	0	pol	NNN	0	0	0	pol	CTC	0	0	0	pol	AAC	0	0	0	pol	AAA	0	0	0	pol	AAC	0	0	0	pol	NNN	0	0	0	pol	ACC	0	0	0
pol	AAC	0	0	0	pol	TCC	0	0	0	pol	TTG	0	0	0	pol	NNN	0	0	0	pol	CCA	0	0	0	pol	AGC	0	0	0	pol	AAC	0	0	0	pol	TCC	0	0	0	pol	NNN	0	0	0	pol	AGA	0	0	0
pol	TCC	0	0	0	pol	CTC	0	0	0	pol	CCA	0	0	0	pol	NNN	0	0	0	pol	NNN	0	0	0	pol	AAC	0	0	0	pol	TCC	0	0	0	pol	CTC	0	0	0	pol	NNN	0	0	0	pol	AGA	0	0	0
pol	CTC	0	0	0	pol	TCA	0	0	0	pol	GGA	0	0	0	pol	NNN	0	0	0	pol	NNN	0	0	0	pol	TCC	0	0	0	pol	CCC	0	0	0	pol	TCA	0	0	0	pol	NNA	0	0	0	pol	GAG	0	0	0
pol	TCA	0	0	0	pol	NNN	0	0	0	pol	AGA	0	0	0	pol	NNA	0	0	0	pol	NNN	0	0	0	pol	CTC	0	0	0	pol	TCA	0	0	0	pol	GAA	0	0	0	pol	AGA	0	0	0	pol	CTT	0	0	0
pol	NNN	0	0	0	pol	NNN	0	0	0	pol	TGG	0	0	0	pol	AGA	0	0	0	pol	NNN	0	0	0	pol	TCA	0	0	0	pol	GAA	0	0	0	pol	GCA	0	0	0	pol	GAC	0	0	0	pol	CAG	0	0	0
pol	NNN	0	0	0	pol	NNN	0	0	0	pol	AAA	0	0	0	pol	GAC	0	0	0	pol	NNN	0	0	0	pol	GAA	0	0	0	pol	ACA	0	0	0	pol	GGA	0	0	0	pol	AAC	0	0	0	pol	GTT	0	0	0
pol	NNN	0	0	0	pol	NNN	0	0	0	pol	CCA	0	0	0	pol	AAC	0	0	0	pol	NNN	0	0	0	pol	GCA	0	0	0	pol	AGA	0	0	0	pol	GAC	0	0	0	pol	AAC	0	0	0	pol	TGG	4	4	0
pol	NNN	0	0	0	pol	NNN	0	0	0	pol	AAA	0	0	0	pol	AAA	0	0	0	pol	NNN	0	0	0	pol	GGA	0	0	0	pol	GCC	0	0	0	pol	ACC	0	0	0	pol	TCC	0	0	0	pol	GGA	0	0	0
pol	NNN	0	0	0	pol	NNN	0	0	0	pol	ATG	0	0	0	pol	TCC	0	0	0	pol	TCC	0	0	0	pol	TCC	0	0	0	pol	AAC	0	0	0	pol	ACC	0	0	0	pol	CTC	0	0	0	pol	GGA	0	0	0
pol	NNN	0	0	0	pol	NNN	0	0	0	pol	ATA	0	0	0	pol	CTT	0	0	0	pol	TTT	0	0	0	pol	GAT	0	0	0	pol	AGA	0	0	0	pol	AGA	0	0	0	pol	TCA	0	0	0	pol	GAC	0	0	0
pol	NNN	0	0	0	pol	NNN	0	0	0	pol	GGG	0	0	0	pol	TCA	0	0	0	pol	AGC	0	0	0	pol	AGA	0	0	0	pol	CAA	0	0	0	pol	CAA	0	0	0	pol	NNN	0	0	0	pol	AGC	0	0	0
pol	NNN	0	0	0	pol	NNN	0	0	0	pol	GGA	0	0	0	pol	GAA	0	0	0	pol	TTC	0	0	0	pol	CAA	0	0	0	pol	GGA	0	0	0	pol	GGA	0	0	0	pol	NNN	0	0	0	pol	GGC	0	0	0
pol	NNN	0	0	0	pol	NCC	0	0	0	pol	ATT	0	0	0	pol	GCA	0	0	0	pol	CCT	0	0	0	pol	GGA	0	0	0	pol	ACT	0	0	0	pol	ACT	0	0	0	pol	NNN	0	0	0	pol	TCC	0	0	0
pol	NTA	0	0	0	pol	TTT	0	0	0	pol	GGA	0	0	0	pol	GGA	0	0	0	pol	CAG	0	0	0	pol	AAA	0	0	0	pol	GTA	0	0	0	pol	GTA	0	0	0	pol	NNN	0	0	0	pol	CTC	0	0	0
pol	TCC	0	0	0	pol	AAC	0	0	0	pol	GGT	0	0	0	pol	GAC	0	0	0	pol	ATC	0	0	0	pol	GTA	0	0	0	pol	TCC	0	0	0	pol	TCC	0	0	0	pol	NNN	0	0	0	pol	TCA	0	0	0
pol	TTT	0	0	0	pol	TTC	0	0	0	pol	TTT	0	0	0	pol	GAT	0	0	0	pol	ACT	0	0	0	pol	TCC	0	0	0	pol	TTT	0	0	0	pol	CTT	0	0	0	pol	NNN	0	0	0	pol	GAA	0	0	0
pol	AGC	0	0	0	pol	CCT	0	0	0	pol	ATC	0	0	0	pol	AGA	0	0	0	pol	CTT	0	0	0	pol	TTT	0	0	0	pol	AGC	0	0	0	pol	AGC	0	0	0	pol	NNN	0	0	0	pol	GCG	0	0	0
pol	TTC	0	0	0	pol	CAA	0	0	0	pol	AAA	0	0	0	pol	CAA	0	0	0	pol	TGG	0	0	0	pol	AGC	0	0	0	pol	TTC	0	0	0	pol	TTC	0	0	0	pol	NNN	0	0	0	pol	GGA	0	0	0
pol	CCT	0	0	0	pol	ATC	0	0	0	pol	GTA	0	0	0	pol	GGA	0	0	0	pol	CAG	0	0	0	pol	TTC	0	0	0	pol	CCT	0	0	0	pol	CCT	0	0	0	pol	NNN	0	0	0	pol	GCC	0	0	0
pol	CAG	0	0	0	pol	ACT	0	0	0	pol	AAA	0	0	0	pol	GAT	0	0	0	pol	CGA	0	0	0	pol	CCT	0	0	0	pol	CAG	0	0	0	pol	CAG	0	0	0	pol	NAA	0	0	0	pol	GAC	0	0	0
pol	ATC	0	0	0	pol	CTT	0	0	0	pol	CAG	0	0	0	pol	GTA	0	0	0	pol	CCC	0	0	0	pol	CAG	0	0	0	pol	ATC	0	0	0	pol	ATC	0	0	0	pol	GTA	0	0	0	pol	AGA	0	0	0
pol	ACT	0	0	0	pol	TGG	0	0	0	pol	TAT	0	0	0	pol	TCC	0	0	0	pol	CTT	0	0	0	pol	ATC	0	0	0	pol	ACT	0	0	0	pol	ACT	0	0	0	pol	TCC	0	0	0	pol	CAA	0	0	0
pol	CTT	0	0	0	pol	CAA	0	0	0	pol	GAT	0	0	0	pol	TTT	0	0	0	pol	GTC	0	0	0	pol	ACT	0	0	0	pol	CTT	0	0	0	pol	CTT	0	0	0	pol	TTT	0	0	0	pol	GGA	0	0	0
pol	TGG	0	0	0	pol	CGA	0	0	0	pol	CAG	0	0	0	pol	AAC	0	0	0	pol	ACA	0	0	0	pol	CTT	0	0	0	pol	TGG	0	0	0	pol	TGG	0	0	0	pol	AAC	0	0	0	pol	ACT	0	0	0
pol	CAA	0	0	0	pol	CCC	0	0	0	pol	GTA	0	0	0	pol	CTC	0	0	0	pol	GTA	0	0	0	pol	TGG	0	1	0	pol	CAA	0	0	0	pol	CAA	0	0	0	pol	TTC	0	0	0	pol	GTA	0	0	0
pol	CGA	0	0	0	pol	CTC	0	0	0	pol	CCC	0	0	0	pol	CCT	0	0	0	pol	AAA	0	0	0	pol	CAA	0	0	0	pol	CGA	0	0	0	pol	CGA	0	0	0	pol	CCT	0	0	0	pol	TCC	0	0	0
pol	CCC	0	0	0	pol	GTC	0	0	0	pol	ATA	0	0	0	pol	CAG	0	0	0	pol	ATA	0	0	0	pol	CGA	0	0	0	pol	CCC	0	0	0	pol	CCC	0	0	0	pol	CAG	0	0	0	pol	CTT	0	0	0
pol	TTA	0	0	0	pol	ACA	0	0	0	pol	GAA	0	0	0	pol	ATC	0	0	0	pol	GGG	0	0	0	pol	CCC	0	0	0	pol	GTC	0	0	0	pol	CTC	0	0	0	pol	ATC	0	0	0	pol	AGC	0	0	0
pol	GTT	0	0	0	pol	ATA	0	0	0	pol	ATT	0	0	0	pol	ACT	0	0	0	pol	GGG	0	0	0	pol	CTC	0	0	0	pol	GTC	0	0	0	pol	GTC	0	0	0	pol	ACT	0	0	0	pol	TTC	0	0	0
pol	GAG	0	0	0	pol	AAG	0	0	0	pol	TAT	0	0	0	pol	CTT	0	0	0	pol	CAA	0	0	0	pol	GTC	0	0	0	pol	ACA	0	0	0	pol	ACA	0	0	0	pol	CTT	0	0	0	pol	CCT	0	0	0
pol	ATA	0	0	0	pol	ATA	0	0	0	pol	GGA	0	0	0	pol	TGG	0	0	0	pol	CTA	0	0	0	pol	ACA	0	0	0	pol	ATA	0	0	0	pol	GTA	0	0	0	pol	TGG	0	0	0	pol	CAG	0	0	0
pol	AAG	0	0	0	pol	GGG	0	0	0	pol	CAT	0	0	0	pol	CAA	0	0	0	pol	AAG	0	0	0	pol	ATA	0	0	0	pol	AAG	0	0	0	pol	AAG	0	0	0	pol	CAA	0	0	0	pol	ATC	0	0	0
pol	ATA	0	0	0	pol	GGG	0	0	0	pol	AAA	0	0	0	pol	CGA	0	0	0	pol	GAA	0	0	0	pol	AAG	0	0	0	pol	GTA	0	0	0	pol	ATA	0	0	0	pol	CGA	0	0	0	pol	ACT	0	0	0
pol	GGG	0	0	0	pol	CAA	0	0	0	pol	GCT	0	0	0	pol	CCC	0	0	0	pol	GCT	0	0	0	pol	ATA	0	0	0	pol	GGG	0	0	0	pol	GGG	0	0	0	pol	CCC	0	0	0	pol	CTT	0	0	0
pol	GGG	0	0	0	pol	CTA	0	0	0	pol	ATA	0	0	0	pol	CTC	0	0	0	pol	CTA	0	0	0	pol	GGG	0	0	0	pol	GGG	0	0	0	pol	GGG	0	0	0	pol	CTC	0	0	0	pol	TGG	0	1	0
pol	CAA	0	0	0	pol	AAG	0	0	0	pol	GGT	0	0	0	pol	GTC	0	0	0	pol	TTA	0	0	0	pol	GGG	0	0	0	pol	CAA	0	0	0	pol	CAA	0	0	0	pol	GTC	0	0	0	pol	CAA	0	0	0
pol	ATA	0	0	0	pol	GAA	0	0	0	pol	ACA	0	0	0	pol	CAA	0	0	0	pol	GAT	0	0	0	pol	CAG	0	0	0	pol	CTA	0	0	0	pol	CTA	0	0	0	pol	ACA	0	0	0	pol	CGA	0	0	0
pol	AAG	0	0	0	pol	GCT	0	0	0	pol	GTA	0	0	0	pol	ATA	0	0	0	pol	ACA	0	0	0	pol	CTA	0	0	0	pol	AAG	0	0	0	pol	AAG	0	0	0	pol	ATA	0	0	0	pol	CCC	0	0	0
pol	GAA	0	0	0	pol	CTA	0	0	0	pol	TTA	0	0	0	pol	AAG	0	0	0	pol	GGA	0	0	0	pol	AAG	0	0	0	pol	GAA	0	0	0	pol	GAA	0	0	0	pol	AAA	0	0	0	pol	CTC	0	0	0
pol	GCT	0	0	0	pol	TTA	0	0	0	pol	ATA	0	0	0	pol	ATA	0	0	0	pol	GCA	0	0	0	pol	GAA	0	0	0	pol	GCT	0	0	0	pol	GCT	0	0	0	pol	ATA	0	0	0	pol	GTC	0	0	0
pol	CTA	0	0	0	pol	GAT	0	0	0	pol	GGA	0	0	0	pol	GGG	0	0	0	pol	GAT	0	0	0	pol	GCT	0	0	0	pol	CTA	0	0	0	pol	CTA	0	0	0	pol	GGG	0	0	0	pol	CCA	0	0	0
pol	TTA	0	0	0	pol	ACA	0	0	0	pol	CCT	0	0	0	pol	GGG	0	0	0	pol	GAT	0	0	0	pol	CTA	0	0	0	pol	TTA	0	0	0	pol	TTA	0	0	0	pol	GGG	0	0	0	pol	ATA	0	0	0
pol	GAT	0	0	0	pol	GGA	0	0	0	pol	ACA	0	0	0	pol	CAA	0	0	0	pol	ACA	0	0	0	pol	TTA	0	0	0	pol	GAT	0	0	0	pol	GAT	0	0	0	pol	CAA	0	0	0	pol	AGG	0	0	0
pol	ACA	0	0	0	pol	GCA	0	0	0	pol	CCT	0	0	0	pol	ATA	0	0	0	pol	GTA	0	0	0	pol	GAT	0	0	0	pol	ACA	0	0	0	pol	ACA	0	0	0	pol	CTA	0	0	0	pol	ATA	0	0	0
pol	GGA	0	0	0	pol	GAT	0	0	0	pol	GTC	0	0	0	pol	AAA	0	0	0	pol	CTA	0	0	0	pol	ACA	0	0	0	pol	GGA	0	0	0	pol	GGA	0	0	0	pol	AAA	0	0	0	pol	GGG	0	0	0
pol	GCA	0	0	0	pol	GAT	0	0	0	pol	AAC	0	0	0	pol	GAA	0	0	0	pol	GAA	0	0	0	pol	GGA	0	0	0	pol	GCA	0	0	0	pol	GCA	0	0	0	pol	GAA	0	0	0	pol	GGG	0	0	0
pol	GAT	0	0	0	pol	ACA	0	0	0	pol	ATA	0	0	0	pol	GCT	0	0	0	pol	GAT	0	0	0	pol	GCA	0	0	0	pol	GAT	0	0	0	pol	GAT	0	0	0	pol	GCT	0	0	0	pol	CAA	0	0	0
pol	GAT	0	0	0	pol	GTA	0	0	0	pol	ATT	0	0	0	pol	CTA	0	0	0	pol	ATA	0	0	0	pol	GAT	0	0	0	pol	GAT	0	0	0	pol	GAT	0	0	0	pol	CTA	0	0	0	pol	CTA	0	0	0
pol	ACA	0	0	0	pol	ATA	0	0	0	pol	GGC	0	0	0	pol	TTA	0	0	0	pol	GAT	0	0	0	pol	GAT	0	0	0	pol	ACA	0	0	0	pol	ACA	0	0	0	pol	TTA	0	0	0	pol	AAG	0	0	0
pol	GTA	0	0	0	pol	GAA	0	0	0	pol	AGA	0	0	0	pol	GAT	0	0	0	pol	TTG	0	0	0	pol	ACA	0	0	0	pol	GTA	0	0	0	pol	GTA	0	0	0	pol	GAT	0	0	0	pol	GAA	0	0	0
pol	TTA	0	0	0	pol	GAA	0	0	0	pol	AAC	0	0	0	pol	ACA	0	0	0	pol	CCA	0	0	0	pol	GTA	0	0	0	pol	CTA	0	0	0	pol	TTA	0	0	0	pol	ACA	0	0	0	pol	GCT	0	0	0
pol	GAA	0	0	0	pol	ATG	0	0	0	pol	TTG	0	0	0	pol	GGA	0	0	0	pol	GGA	0	0	0	pol	TTA	0	0	0	pol	GAA	0	0	0	pol	GAA	0	0	0	pol	GGA	0	0	0	pol	CTA	0	0	0
pol	GAA	0	0	0	pol	ACT	0	0	0	pol	TTG	0	0	0	pol	GCA	0	0	0	pol	AGA	0	0	0	pol	GAA	0	0	0	pol	GAA	0	0	0	pol	GAA	0	0	0	pol	GCA	0	0	0	pol	TTA	0	0	0
pol	ATG	0	0	0	pol	TTG	0	0	0	pol	ACT	0	0	0	pol	GAT	0	0	0	pol	TGG	0	3	0	pol	GAA	0	0	0	pol	ATA	0	0	0	pol	ATG	0	0	0	pol	GAT	0	0	0	pol	GAT	0	0	0
pol	AAT	0	0	0	pol	TCA	0	0	0	pol	CAG	0	0	0	pol	GAT	0	0	0	pol	AAA	0	0	0	pol	ATA	0	0	0	pol	AAT	0	0	0	pol	AGT	0	0	0	pol	GAC	0	0	0	pol	ACA	0	0	0
pol	TTG	0	0	0	pol	GGA	0	0	0	pol	ATT	0	0	0	pol	ACA	0	0	0	pol	CCA	0	0	0	pol	AAT	0	0	0	pol	TTG	0	0	0	pol	TTG	0	0	0	pol	ACA	0	0	0	pol	GGA	0	0	0
pol	CCC	0	0	0	pol	AAA	0	0	0	pol	GGT	0	0	0	pol	GTA	0	0	0	pol	AAA	0	0	0	pol	TTG	0	0	0	pol	CCA	0	0	0	pol	CCA	0	0	0	pol	GTA	0	0	0	pol	GCA	0	0	0
pol	GGG	0	0	0	pol	TGG	0	1	0	pol	TGC	0	0	0	pol	TTA	0	0	0	pol	ATG	0	0	0	pol	CCA	0	0	0	pol	GGG	0	0	0	pol	GGA	0	0	0	pol	TTA	0	0	0	pol	GAT	0	0	0
pol	AGA	0	0	0	pol	AAA	0	0	0	pol	ACT	0	0	0	pol	GAA	0	0	0	pol	ATA	0	0	0	pol	GGA	0	0	0	pol	AAA	0	0	0	pol	AGA	0	0	0	pol	GAA	0	0	0	pol	GAT	0	0	0
pol	TGG	0	3	1	pol	CCA	0	0	0	pol	TTA	0	0	0	pol	GAA	0	0	0	pol	GGG	0	0	0	pol	AGA	0	0	0	pol	TGG	0	7	1	pol	TGG	0	1	1	pol	GAC	0	0	0	pol	ACA	0	0	0
pol	AAA	0	0	0	pol	AAA	0	0	0	pol	AAT	0	0	0	pol	ATG	0	0	0	pol	GGA	0	0	0	pol	TGG	1	5	0	pol	AAA	0	0	0	pol	AAA	0	0	0	pol	ATG	0	0	0	pol	GTA	0	0	0
pol	CCA	0	0	0	pol	ATG	0	0	0	pol	TTT	0	0	0	pol	AGT	0	0	0	pol	ATT	0	0	0	pol	AAA	0	0	0	pol	CCA	0	0	0	pol	CCA	0	0	0	pol	AAT	0	0	0	pol	TTA	0	0	0
pol	AAA	0	0	0	pol	ATA	0	0	0	pol	CCC	0	0	0	pol	TTA	0	0	0	pol	GGA	0	0	0	pol	CCA	0	0	0	pol	AAA	0	0	0	pol	AAA	0	0	0	pol	TTG	0	0	0	pol	GAA	0	0	0
pol	ATG	0	0	0	pol	GGG	0	0	0	pol	ATT	0	0	0	pol	CCA	0	0	0	pol	GGC	0	0	0	pol	AAA	0	0	0	pol	ATG	0	0	0	pol	ATG	0	0	0	pol	CCA	0	0	0	pol	GAC	0	0	0
pol	ATA	0	0	0	pol	GGA	0	0	0	pol	AGT	0	0	0	pol	GGA	0	0	0	pol	TTT	0	0	0	pol	ATG	0	0	0	pol	ATA	0	0	0	pol	ATA	0	0	0	pol	GGA	0	0	0	pol	ATG	0	0	0
pol	GGG	0	0	0	pol	ATT	0	0	0	pol	CCT	0	0	0	pol	AGA	0	0	0	pol	ATT	0	0	0	pol	ATA	0	0	0	pol	GGG	0	0	0	pol	GGG	0	0	0	pol	AGA	0	0	0	pol	GAT	0	0	0
pol	GGA	0	0	0	pol	GGA	0	0	0	pol	ATT	0	0	0	pol	TGG	0	0	0	pol	AAA	0	0	0	pol	GGG	0	0	0	pol	GGA	0	0	0	pol	GGA	0	0	0	pol	TGG	0	4	0	pol	TTG	0	0	0
pol	ATT	0	0	0	pol	GGT	0	0	0	pol	GAG	0	0	0	pol	AAA	0	0	0	pol	GTA	0	0	0	pol	GGA	0	0	0	pol	ATT	0	0	0	pol	ATT	0	0	0	pol	AAA	0	0	0	pol	CCA	0	0	0
pol	GGA	0	0	0	pol	TTT	0	0	0	pol	ACT	0	0	0	pol	CCA	0	0	0	pol	AGA	0	0	0	pol	ATT	0	0	0	pol	GGA	0	0	0	pol	GGA	0	0	0	pol	CCA	0	0	0	pol	GGA	0	0	0
pol	GGT	0	0	0	pol	ATC	0	0	0	pol	GTA	0	0	0	pol	AAA	0	0	0	pol	CAG	0	0	0	pol	GGA	0	0	0	pol	GGT	0	0	0	pol	GGT	0	0	0	pol	AAA	0	0	0	pol	AGA	0	0	0
pol	TTT	0	0	0	pol	AAA	0	0	0	pol	CCA	0	0	0	pol	ATG	0	0	0	pol	TAT	0	0	0	pol	GGT	0	0	0	pol	TTT	0	0	0	pol	TTT	0	0	0	pol	ATG	0	0	0	pol	TGG	1	5	0
pol	ATC	0	0	0	pol	GTA	0	0	0	pol	GTA	0	0	0	pol	ATA	0	0	0	pol	GAT	0	0	0	pol	TTT	0	0	0	pol	ATC	0	0	0	pol	ATC	0	0	0	pol	ATA	0	0	0	pol	AAA	0	0	0
pol	AAA	0	0	0	pol	AGA	0	0	0	pol	AAA	0	0	0	pol	GGG	0	0	0	pol	CAA	0	0	0	pol	ATC	0	0	0	pol	AAA	0	0	0	pol	AAA	0	0	0	pol	GGG	0	0	0	pol	CCA	0	0	0
pol	GTA	0	0	0	pol	CAG	0	0	0	pol	TTA	0	0	0	pol	GGA	0	0	0	pol	ATA	0	0	0	pol	AAA	0	0	0	pol	GTG	0	0	0	pol	GTA	0	0	0	pol	GGA	0	0	0	pol	AAA	0	0	0
pol	AGA	0	0	0	pol	TAT	0	0	0	pol	AAG	0	0	0	pol	ATT	0	0	0	pol	GCC	0	0	0	pol	GTA	0	0	0	pol	AGA	0	0	0	pol	AGG	0	0	0	pol	ATT	0	0	0	pol	ATG	0	0	0
pol	GAG	0	0	0	pol	GAT	0	0	0	pol	CCA	0	0	0	pol	GGA	0	0	0	pol	GTG	0	0	0	pol	AGA	0	0	0	pol	CAG	0	0	0	pol	CAG	0	0	0	pol	GGA	0	0	0	pol	ATA	0	0	0
pol	TAT	0	0	0	pol	CAG	0	0	0	pol	GGA	0	0	0	pol	GGT	0	0	0	pol	GAA	0	0	0	pol	CAG	0	0	0	pol	TAT	0	0	0	pol	TAT	0	0	0	pol	GGT	0	0	0	pol	GGG	0	0	0
pol	GAG	0	0	0	pol	ATA	0	0	0	pol	ATG	0	0	0	pol	TTT	0	0	0	pol	ATC	0	0	0	pol	TAT	0	0	0	pol	GAT	0	0	0	pol	GAT	0	0	0	pol	TTT	0	0	0	pol	GGA	0	0	0
pol	CAG	0	0	0	pol	CCC	0	0	0	pol	GAT	0	0	0	pol	ATC	0	0	0	pol	TGT	0	0	0	pol	GAT	0	0	0	pol	CAG	0	0	0	pol	CAG	0	0	0	pol	ATC	0	0	0	pol	ATT	0	0	0
pol	ATA	0	0	0	pol	ATA	0	0	0	pol	GGC	0	0	0	pol	AAA	0	0	0	pol	GGA	0	0	0	pol	CAG	0	0	0	pol	GTA	0	0	0	pol	ATA	0	0	0	pol	AAA	0	0	0	pol	GGA	0	0	0
pol	CTC	0	0	0	pol	GAA	0	0	0	pol	CCA	0	0	0	pol	GTA	0	0	0	pol	CAT	0	0	0	pol	ATA	0	0	0	pol	CCC	0	0	0	pol	CCC	0	0	0	pol	GTA	0	0	0	pol	GGT	0	0	0
pol	GTA	0	0	0	pol	ATT	0	0	0	pol	AAA	0	0	0	pol	AGA	0	0	0	pol	AAA	0	0	0	pol	TCC	0	0	0	pol	ATA	0	0	0	pol	GTA	0	0	0	pol	AGA	0	0	0	pol	TTT	0	0	0
pol	GAA	0	0	0	pol	GAG	0	0	0	pol	GTT	0	0	0	pol	CAA	0	0	0	pol	GCT	0	0	0	pol	ATA	0	0	0	pol	GAA	0	0	0	pol	GAA	0	0	0	pol	CAG	0	0	0	pol	ATC	0	0	0
pol	ATC	0	0	0	pol	GGA	0	0	0	pol	AAA	0	0	0	pol	TAT	0	0	0	pol	ATA	0	0	0	pol	GAA	0	0	0	pol	ATT	0	0	0	pol	ATC	0	0	0	pol	TAT	0	0	0	pol	AAA	0	0	0
pol	TGT	0	0	0	pol	CAT	0	0	0	pol	CAA	0	0	0	pol	GAT	0	0	0	pol	GGT	0	0	0	pol	ATC	0	0	0	pol	AGT	0	0	0	pol	TGC	0	0	0	pol	GAT	0	0	0	pol	GTA	0	0	0
pol	GGA	0	0	0	pol	AAA	0	0	0	pol	TGG	0	0	0	pol	CAG	0	0	0	pol	ACA	0	0	0	pol	TGT	0	0	0	pol	GGG	0	0	0	pol	GGA	0	0	0	pol	CAG	0	0	0	pol	AAG	0	0	0
pol	CAT	0	0	0	pol	GTT	0	0	0	pol	CCA	0	0	0	pol	ATA	0	0	0	pol	GTG	0	0	0	pol	GGG	0	0	0	pol	CAT	0	0	0	pol	CAT	0	0	0	pol	ATA	0	0	0	pol	CAA	0	0	0
pol	AAA	0	0	0	pol	ATA	0	0	0	pol	TTG	0	0	0	pol	CTC	0	0	0	pol	TTA	0	0	0	pol	CAT	0	0	0	pol	AAA	0	0	0	pol	AAG	0	0	0	pol	CCC	0	0	0	pol	TAT	0	0	0
pol	GCT	0	0	0	pol	GGT	0	0	0	pol	ACA	0	0	0	pol	ATA	0	0	0	pol	ATA	0	0	0	pol	AAA	0	0	0	pol	GCC	0	0	0	pol	GCT	0	0	0	pol	ATA	0	0	0	pol	GAT	0	0	0
pol	ATA	0	0	0	pol	ACA	0	0	0	pol	GAA	0	0	0	pol	GAA	0	0	0	pol	GGA	0	0	0	pol	GCT	0	0	0	pol	ATA	0	0	0	pol	ATA	0	0	0	pol	GAA	0	0	0	pol	CAA	0	0	0
pol	GGT	0	0	0	pol	GTG	0	0	0	pol	GAA	0	0	0	pol	ATC	0	0	0	pol	CCC	0	0	0	pol	ATA	0	0	0	pol	GGT	0	0	0	pol	GGT	0	0	0	pol	ATC	0	0	0	pol	ATA	0	0	0
pol	GCA	0	0	0	pol	TTA	0	0	0	pol	AAA	0	0	0	pol	TGT	0	0	0	pol	ACA	0	0	0	pol	GGT	0	0	0	pol	ACA	0	0	0	pol	ACA	0	0	0	pol	TGT	0	0	0	pol	ACC	0	0	0
pol	GTA	0	0	0	pol	ATA	0	0	0	pol	ATA	0	0	0	pol	GGA	0	0	0	pol	CCT	0	0	0	pol	ACA	0	0	0	pol	GTA	0	0	0	pol	GTA	0	0	0	pol	GGA	0	0	0	pol	ATA	0	0	0
pol	TTA	0	0	0	pol	GGA	0	0	0	pol	AAA	0	0	0	pol	CAT	0	0	0	pol	GTC	0	0	0	pol	GTA	0	0	0	pol	TTA	0	0	0	pol	TTA	0	0	0	pol	CAT	0	0	0	pol	GAA	0	0	0
pol	GTA	0	0	0	pol	CCT	0	0	0	pol	GCA	0	0	0	pol	AAA	0	0	0	pol	AAC	0	0	0	pol	TTA	0	0	0	pol	GTA	0	0	0	pol	ATA	0	0	0	pol	AAA	0	0	0	pol	ATT	0	0	0
pol	GGA	0	0	0	pol	ACA	0	0	0	pol	TTA	0	0	0	pol	GCT	0	0	0	pol	ATA	0	0	0	pol	GTA	0	0	0	pol	GGA	0	0	0	pol	GGA	0	0	0	pol	ACT	0	0	0	pol	TGT	0	0	0
pol	CCT	0	0	0	pol	CCT	0	0	0	pol	GTA	0	0	0	pol	ATA	0	0	0	pol	ATT	0	0	0	pol	GGA	0	0	0	pol	CCT	0	0	0	pol	CCT	0	0	0	pol	ATA	0	0	0	pol	GGA	0	0	0
pol	ACA	0	0	0	pol	GTC	0	0	0	pol	GAA	0	0	0	pol	GGT	0	0	0	pol	GGA	0	0	0	pol	CCT	0	0	0	pol	ACA	0	0	0	pol	ACA	0	0	0	pol	GGT	0	0	0	pol	CAT	0	0	0
pol	CCA	0	0	0	pol	AAC	0	0	0	pol	ATT	0	0	0	pol	ACA	0	0	0	pol	AGA	0	0	0	pol	ACA	0	0	0	pol	CCT	0	0	0	pol	CCT	0	0	0	pol	ACA	0	0	0	pol	AAA	0	0	0
pol	GTC	0	0	0	pol	ATA	0	0	0	pol	TGT	0	0	0	pol	GTA	0	0	0	pol	AAT	0	0	0	pol	CCT	0	0	0	pol	GTC	0	0	0	pol	GTC	0	0	0	pol	GTA	0	0	0	pol	ACC	0	0	0
pol	AAC	0	0	0	pol	ATT	0	0	0	pol	ACA	0	0	0	pol	TTA	0	0	0	pol	CTG	0	0	0	pol	GTC	0	0	0	pol	AAC	0	0	0	pol	AAC	0	0	0	pol	TTA	0	0	0	pol	ATA	0	0	0
pol	ATA	0	0	0	pol	GGA	0	0	0	pol	GAA	0	0	0	pol	GTA	0	0	0	pol	TTG	0	0	0	pol	AAC	0	0	0	pol	ATA	0	0	0	pol	ATA	0	0	0	pol	ATA	0	0	0	pol	GGT	0	0	0
pol	ATT	0	0	0	pol	AGA	0	0	0	pol	ATG	0	0	0	pol	GGA	0	0	0	pol	ACT	0	0	0	pol	ATA	0	0	0	pol	ATT	0	0	0	pol	ATT	0	0	0	pol	GGA	0	0	0	pol	ACA	0	0	0
pol	GGA	0	0	0	pol	AAT	0	0	0	pol	GAA	0	0	0	pol	CCA	0	0	0	pol	CAG	0	0	0	pol	ATT	0	0	0	pol	GGA	0	0	0	pol	GGA	0	0	0	pol	CCG	0	0	0	pol	GTA	0	0	0
pol	AGA	0	0	0	pol	CTG	0	0	0	pol	AAG	0	0	0	pol	ACA	0	0	0	pol	ATT	0	0	0	pol	GGA	0	0	0	pol	AGA	0	0	0	pol	AGA	0	0	0	pol	ACA	0	0	0	pol	TTA	0	0	0
pol	AAT	0	0	0	pol	TTG	0	0	0	pol	GAA	0	0	0	pol	CCT	0	0	0	pol	GGT	0	0	0	pol	AGA	0	0	0	pol	AAT	0	0	0	pol	AAT	0	0	0	pol	CCT	0	0	0	pol	GTA	0	0	0
pol	TTG	0	0	0	pol	ACT	0	0	0	pol	GGA	0	0	0	pol	GTC	0	0	0	pol	TGC	0	0	0	pol	AAT	0	0	0	pol	CTG	0	0	0	pol	CTG	0	0	0	pol	GTC	0	0	0	pol	GGA	0	0	0
pol	TTG	0	0	0	pol	CAG	0	0	0	pol	AAA	0	0	0	pol	AAC	0	0	0	pol	ACT	0	0	0	pol	CTG	0	0	0	pol	TTG	0	0	0	pol	TTG	0	0	0	pol	AAC	0	0	0	pol	CCT	0	0	0
pol	ACT	0	0	0	pol	CTT	0	0	0	pol	ATC	0	0	0	pol	ATA	0	0	0	pol	TTA	0	0	0	pol	TTG	0	0	0	pol	ACA	0	0	0	pol	ACT	0	0	0	pol	ATA	0	0	0	pol	ACA	0	0	0
pol	CAG	0	0	0	pol	GGT	0	0	0	pol	TCA	0	0	0	pol	ATT	0	0	0	pol	AAT	0	0	0	pol	ACT	0	0	0	pol	CAG	0	0	0	pol	CAG	0	0	0	pol	ATT	0	0	0	pol	CCT	0	0	0
pol	ATT	0	0	0	pol	TGT	0	0	0	pol	AAA	0	0	0	pol	GGA	0	0	0	pol	TTT	0	0	0	pol	CAG	0	0	0	pol	ATT	0	0	0	pol	ATT	0	0	0	pol	GGA	0	0	0	pol	ATC	0	0	0
pol	GGG	0	0	0	pol	ACT	0	0	0	pol	ATT	0	0	0	pol	AGA	0	0	0	pol	CCC	0	0	0	pol	ATT	0	0	0	pol	GGA	0	0	0	pol	GGT	0	0	0	pol	AGA	0	0	0	pol	AAC	0	0	0
pol	TGC	0	0	0	pol	TTA	0	0	0	pol	GGG	0	0	0	pol	AAT	0	0	0	pol	ATT	0	0	0	pol	GGT	0	0	0	pol	TGC	0	0	0	pol	TGC	0	0	0	pol	AAT	0	0	0	pol	ATA	0	0	0
pol	ACT	0	0	0	pol	AAC	0	0	0	pol	CCT	0	0	0	pol	CTA	0	0	0	pol	AGT	0	0	0	pol	TGC	0	0	0	pol	ACT	0	0	0	pol	ACT	0	0	0	pol	CTG	0	0	0	pol	ATT	0	0	0
pol	TTA	0	0	0	pol	TTT	0	0	0	pol	GAA	0	0	0	pol	TTG	0	0	0	pol	CCT	0	0	0	pol	ACT	0	0	0	pol	TTA	0	0	0	pol	TTA	0	0	0	pol	TTG	0	0	0	pol	GGA	0	0	0
pol	AAT	0	0	0	pol	CCC	0	0	0	pol	AAT	0	0	0	pol	ACT	0	0	0	pol	ATT	0	0	0	pol	TTA	0	0	0	pol	AAT	0	0	0	pol	AAT	0	0	0	pol	ACT	0	0	0	pol	AGA	0	0	0
pol	TTT	0	0	0	pol	ATT	0	0	0	pol	CCA	0	0	0	pol	CAG	0	0	0	pol	GAA	0	0	0	pol	AAT	0	0	0	pol	TTT	0	0	0	pol	TTT	0	0	0	pol	CAG	0	0	0	pol	AAT	0	0	0
pol	CCC	0	0	0	pol	AGT	0	0	0	pol	TAC	0	0	0	pol	ATT	0	0	0	pol	ACT	0	0	0	pol	TTT	0	0	0	pol	CCC	0	0	0	pol	CCC	0	0	0	pol	CTT	0	0	0	pol	CTG	0	0	0
pol	ATT	0	0	0	pol	CCT	0	0	0	pol	AAT	0	0	0	pol	GGT	0	0	0	pol	GTA	0	0	0	pol	CCC	0	0	0	pol	ATT	0	0	0	pol	ATT	0	0	0	pol	GGT	0	0	0	pol	TTG	0	0	0
pol	AGT	0	0	0	pol	ATT	0	0	0	pol	ACT	0	0	0	pol	TGC	0	0	0	pol	CCA	0	0	0	pol	ATC	0	0	0	pol	AGT	0	0	0	pol	AGT	0	0	0	pol	TGC	0	0	0	pol	ACT	0	0	0
pol	CCT	0	0	0	pol	GAA	0	0	0	pol	CCA	0	0	0	pol	ACT	0	0	0	pol	GTA	0	0	0	pol	AGT	0	0	0	pol	CCT	0	0	0	pol	CCT	0	0	0	pol	ACT	0	0	0	pol	CAA	0	0	0
pol	ATT	0	0	0	pol	ACT	0	0	0	pol	GTA	0	0	0	pol	TTA	0	0	0	pol	AAA	0	0	0	pol	CCT	0	0	0	pol	ATT	0	0	0	pol	ATT	0	0	0	pol	TTA	0	0	0	pol	ATC	0	0	0
pol	GAA	0	0	0	pol	GTA	0	0	0	pol	TTT	0	0	0	pol	AAT	0	0	0	pol	TTA	0	0	0	pol	ATT	0	0	0	pol	GAA	0	0	0	pol	GAA	0	0	0	pol	AAT	0	0	0	pol	GGT	0	0	0
pol	ACT	0	0	0	pol	CCA	0	0	0	pol	GCT	0	0	0	pol	TTT	0	0	0	pol	AAG	0	0	0	pol	GAA	0	0	0	pol	ACT	0	0	0	pol	ACT	0	0	0	pol	TTT	0	0	0	pol	TGC	0	0	0
pol	GTA	0	0	0	pol	GTA	0	0	0	pol	ATA	0	0	0	pol	CCC	0	0	0	pol	CCA	0	0	0	pol	ACT	0	0	0	pol	GTA	0	0	0	pol	GTA	0	0	0	pol	CCC	0	0	0	pol	ACT	0	0	0
pol	CCA	0	0	0	pol	AAA	0	0	0	pol	AAG	0	0	0	pol	ATT	0	0	0	pol	GGG	0	0	0	pol	GTA	0	0	0	pol	CCA	0	0	0	pol	CCG	0	0	0	pol	ATT	0	0	0	pol	TTA	0	0	0
pol	GTA	0	0	0	pol	TTA	0	0	0	pol	AAA	0	0	0	pol	AGT	0	0	0	pol	ATG	0	0	0	pol	CCA	0	0	0	pol	GTA	0	0	0	pol	GTG	0	0	0	pol	AGT	0	0	0	pol	AAT	0	0	0
pol	AAA	0	0	0	pol	AAG	0	0	0	pol	AAG	0	0	0	pol	CCT	0	0	0	pol	GAT	0	0	0	pol	GTA	0	0	0	pol	AAA	0	0	0	pol	AAA	0	0	0	pol	CCT	0	0	0	pol	TTC	0	0	0
pol	TTA	0	0	0	pol	CCA	0	0	0	pol	GAC	0	0	0	pol	ATT	0	0	0	pol	GGG	0	0	0	pol	AAA	0	0	0	pol	TTA	0	0	0	pol	TTA	0	0	0	pol	ATT	0	0	0	pol	CCC	0	0	0
pol	AAG	0	0	0	pol	GGA	0	0	0	pol	AGT	0	0	0	pol	GAA	0	0	0	pol	CCA	0	0	0	pol	TTA	0	0	0	pol	AAG	0	0	0	pol	AAG	0	0	0	pol	GAA	0	0	0	pol	ATT	0	0	0
pol	CCA	0	0	0	pol	ATG	0	0	0	pol	ACT	0	0	0	pol	ACT	0	0	0	pol	AAA	0	0	0	pol	AAG	0	0	0	pol	CCA	0	0	0	pol	CCA	0	0	0	pol	ACT	0	0	0	pol	AGT	0	0	0
pol	GGG	0	0	0	pol	GAT	0	0	0	pol	AAA	0	0	0	pol	GTA	0	0	0	pol	GTT	0	0	0	pol	CCA	0	0	0	pol	GGG	0	0	0	pol	GGA	0	0	0	pol	GTA	0	0	0	pol	CCT	0	0	0
pol	ATG	0	0	0	pol	GGC	0	0	0	pol	TGG	0	0	0	pol	CCA	0	0	0	pol	AAA	0	0	0	pol	GGA	0	0	0	pol	ATG	0	0	0	pol	ATG	0	0	0	pol	CCA	0	0	0	pol	ATT	0	0	0
pol	GAT	0	0	0	pol	CCA	0	0	0	pol	AGA	0	0	0	pol	GTA	0	0	0	pol	CAA	0	0	0	pol	ATG	0	0	0	pol	GAT	0	0	0	pol	GAT	0	0	0	pol	GTA	0	0	0	pol	GAA	0	0	0
pol	GGC	0	0	0	pol	AAA	0	0	0	pol	AAA	0	0	0	pol	CAA	0	0	0	pol	TGG	0	0	0	pol	GAT	0	0	0	pol	GGC	0	0	0	pol	GGC	0	0	0	pol	AAA	0	0	0	pol	ACT	0	0	0
pol	CCA	0	0	0	pol	GTT	0	0	0	pol	TTA	0	0	0	pol	TTG	0	0	0	pol	CCA	0	0	0	pol	GGC	0	0	0	pol	CCA	0	0	0	pol	CCA	0	0	0	pol	TTA	0	0	0	pol	GTA	0	0	0
pol	AAA	0	0	0	pol	AAA	0	0	0	pol	GTA	0	0	0	pol	AAG	0	0	0	pol	TTG	0	0	0	pol	CCA	0	0	0	pol	AAA	0	0	0	pol	AAA	0	0	0	pol	AAG	0	0	0	pol	CCA	0	0	0
pol	GTT	0	0	0	pol	CAA	0	0	0	pol	GAT	0	0	0	pol	CCA	0	0	0	pol	ACA	0	0	0	pol	AAA	0	0	0	pol	NNN	0	0	0	pol	GTT	0	0	0	pol	CCA	0	0	0	pol	GTC	0	0	0
pol	AAA	0	0	0	pol	TGG	0	0	0	pol	TTC	0	0	0	pol	GGA	0	0	0	pol	GAA	0	0	0	pol	NNN	0	0	0	pol	NNN	0	0	0	pol	AAA	0	0	0	pol	GGA	0	0	0	pol	AAA	0	0	0
pol	CAA	0	0	0	pol	CCA	0	0	0	pol	AGA	0	0	0	pol	ATG	0	0	0	pol	GAA	0	0	0	pol	NNN	0	0	0	pol	NNN	0	0	0	pol	CAA	0	0	0	pol	ATG	0	0	0	pol	TTA	0	0	0
pol	TGG	0	0	0	pol	TTA	0	0	0	pol	GAA	0	0	0	pol	GAT	0	0	0	pol	AAA	0	0	0	pol	NNN	0	0	0	pol	NNN	0	0	0	pol	TGG	0	0	0	pol	GAT	0	0	0	pol	AAG	0	0	0
pol	CCA	0	0	0	pol	ACA	0	0	0	pol	CTT	0	0	0	pol	GGC	0	0	0	pol	ATA	0	0	0	pol	NNN	0	0	0	pol	NNN	0	0	0	pol	CCA	0	0	0	pol	GGC	0	0	0	pol	CCA	0	0	0
pol	TTG	0	0	0	pol	GAA	0	0	0	pol	AAT	0	0	0	pol	CCA	0	0	0	pol	AAA	0	0	0	pol	NNN	0	0	0	pol	NNN	0	0	0	pol	TTA	0	0	0	pol	CCA	0	0	0	pol	GGA	0	0	0
pol	ACA	0	0	0	pol	GAA	0	0	0	pol	AAG	0	0	0	pol	AAA	0	0	0	pol	GCA	0	0	0	pol	NNN	0	0	0	pol	NNN	0	0	0	pol	ACA	0	0	0	pol	AAA	0	0	0	pol	ATG	0	0	0
pol	GAA	0	0	0	pol	AAA	0	0	0	pol	AGA	0	0	0	pol	GTT	0	0	0	pol	TTA	0	0	0	pol	NNN	0	0	0	pol	NNN	0	0	0	pol	GAA	0	0	0	pol	GTT	0	0	0	pol	GAT	0	0	0
pol	GAA	0	0	0	pol	ATA	0	0	0	pol	ACT	0	0	0	pol	AAA	0	0	0	pol	CTA	0	0	0	pol	NNN	0	0	0	pol	NNA	0	0	0	pol	GAA	0	0	0	pol	AAA	0	0	0	pol	GGC	0	0	0
pol	AAA	0	0	0	pol	AAA	0	0	0	pol	CAA	0	0	0	pol	CAA	0	0	0	pol	GAA	0	0	0	pol	NNG	0	0	0	pol	AAA	0	0	0	pol	AAA	0	0	0	pol	CAA	0	0	0	pol	CCA	0	0	0
pol	ATA	0	0	0	pol	GCA	0	0	0	pol	GAT	0	0	0	pol	TGG	0	0	0	pol	ATT	0	0	0	pol	AAA	0	0	0	pol	TTA	0	0	0	pol	ATA	0	0	0	pol	TGG	0	0	0	pol	AAA	0	0	0
pol	AAA	0	0	0	pol	TTA	0	0	0	pol	TTC	0	0	0	pol	CCA	0	0	0	pol	TGT	0	0	0	pol	ATA	0	0	0	pol	AAT	0	0	0	pol	AAA	0	0	0	pol	CCA	0	0	0	pol	NNN	0	0	0
pol	GCA	0	0	0	pol	GTA	0	0	0	pol	TGG	0	0	0	pol	TTG	0	0	0	pol	ACA	0	0	0	pol	AAA	0	0	0	pol	GCA	0	0	0	pol	GCA	0	0	0	pol	TTG	0	0	0	pol	NNN	0	0	0
pol	TTA	0	0	0	pol	GAA	0	0	0	pol	GAA	0	0	0	pol	ACA	0	0	0	pol	GAA	0	0	0	pol	GCA	0	0	0	pol	TTA	0	0	0	pol	TTA	0	0	0	pol	ACA	0	0	0	pol	NNN	0	0	0
pol	GTA	0	0	0	pol	ATT	0	0	0	pol	GTT	0	0	0	pol	GAA	0	0	0	pol	ATG	0	0	0	pol	TTA	0	0	0	pol	ATA	0	0	0	pol	GTA	0	0	0	pol	GAA	0	0	0	pol	NNN	0	0	0
pol	GAA	0	0	0	pol	TGT	0	0	0	pol	CAA	0	0	0	pol	GAA	0	0	0	pol	GAG	0	0	0	pol	GTA	0	0	0	pol	GAA	0	0	0	pol	GAA	0	0	0	pol	GAG	0	0	0	pol	NNN	0	0	0
pol	ATT	0	0	0	pol	ACA	0	0	0	pol	TTA	0	0	0	pol	AAA	0	0	0	pol	AAG	0	0	0	pol	GAA	0	0	0	pol	ATT	0	0	0	pol	ATT	0	0	0	pol	AAA	0	0	0	pol	NNN	0	0	0
pol	TGT	0	0	0	pol	GAA	0	0	0	pol	GGA	0	0	0	pol	ATA	0	0	0	pol	GAA	0	0	0	pol	ATT	0	0	0	pol	TGT	0	0	0	pol	TGT	0	0	0	pol	ATA	0	0	0	pol	NNN	0	0	0
pol	ACA	0	0	0	pol	ATG	0	0	0	pol	ATA	0	0	0	pol	AAA	0	0	0	pol	GGG	0	0	0	pol	TGT	0	0	0	pol	GCA	0	0	0	pol	ACA	0	0	0	pol	AAA	0	0	0	pol	NNN	0	0	0
pol	GAA	0	0	0	pol	GAG	0	0	0	pol	CCA	0	0	0	pol	GCA	0	0	0	pol	AAA	0	0	0	pol	ACA	0	0	0	pol	GAA	0	0	0	pol	GAA	0	0	0	pol	GCA	0	0	0	pol	NNA	0	0	0
pol	ATG	0	0	0	pol	AAG	0	0	0	pol	CAT	0	0	0	pol	TTA	0	0	0	pol	ATT	0	0	0	pol	GAA	0	0	0	pol	ATG	0	0	0	pol	ATG	0	0	0	pol	TTA	0	0	0	pol	AAA	0	0	0
pol	GAA	0	0	0	pol	GAA	0	0	0	pol	CCC	0	0	0	pol	GTA	0	0	0	pol	TCA	0	0	0	pol	ATG	0	0	0	pol	GAA	0	0	0	pol	GAA	0	0	0	pol	GTA	0	0	0	pol	ATA	0	0	0
pol	AAG	0	0	0	pol	GGA	0	0	0	pol	TCA	0	0	0	pol	GAA	0	0	0	pol	AAA	0	0	0	pol	GAA	0	0	0	pol	AAG	0	0	0	pol	AAG	0	0	0	pol	GAA	0	0	0	pol	AAA	0	0	0
pol	GAA	0	0	0	pol	AAA	0	0	0	pol	GGG	0	0	0	pol	ATT	0	0	0	pol	ATT	0	0	0	pol	AAG	0	0	0	pol	GAA	0	0	0	pol	GAA	0	0	0	pol	ATT	0	0	0	pol	GCA	0	0	0
pol	GGA	0	0	0	pol	ATT	0	0	0	pol	TTA	0	0	0	pol	TGT	0	0	0	pol	GGG	0	0	0	pol	GAA	0	0	0	pol	GGA	0	0	0	pol	GGA	0	0	0	pol	TGT	0	0	0	pol	TTG	0	0	0
pol	AAA	0	0	0	pol	TCA	0	0	0	pol	AAA	0	0	0	pol	ACA	0	0	0	pol	CCT	0	0	0	pol	GGC	0	0	0	pol	AAA	0	0	0	pol	AAA	0	0	0	pol	ACA	0	0	0	pol	ACA	0	0	0
pol	ATT	0	0	0	pol	AAA	0	0	0	pol	AAG	0	0	0	pol	GAA	0	0	0	pol	GAA	0	0	0	pol	AAA	0	0	0	pol	ATT	0	0	0	pol	ATT	0	0	0	pol	GAA	0	0	0	pol	GAA	0	0	0
pol	TCA	0	0	0	pol	ATT	0	0	0	pol	AAA	0	0	0	pol	ATG	0	0	0	pol	AAT	0	0	0	pol	ATT	0	0	0	pol	TCA	0	0	0	pol	TCA	0	0	0	pol	ATG	0	0	0	pol	ATC	0	0	0
pol	AGA	0	0	0	pol	GGA	0	0	0	pol	AAA	0	0	0	pol	GAA	0	0	0	pol	CCA	0	0	0	pol	TCA	0	0	0	pol	AAA	0	0	0	pol	AGA	0	0	0	pol	GAA	0	0	0	pol	TGT	0	0	0
pol	ATT	0	0	0	pol	CCT	0	0	0	pol	TCA	0	0	0	pol	AAG	0	0	0	pol	TAC	0	0	0	pol	AAA	0	0	0	pol	ATT	0	0	0	pol	GTA	0	0	0	pol	AAG	0	1	0	pol	GCA	0	0	0
pol	GGG	0	0	0	pol	GAA	0	0	0	pol	GTA	0	0	0	pol	GAA	0	0	0	pol	AAT	0	0	0	pol	ATT	0	0	0	pol	GGG	0	0	0	pol	GGG	0	0	0	pol	GAA	0	0	0	pol	GAG	0	0	0
pol	CCT	0	0	0	pol	AAT	0	0	0	pol	ACA	0	0	0	pol	GGA	0	0	0	pol	ACT	0	0	0	pol	GGG	0	0	0	pol	CCT	0	0	0	pol	CCT	0	0	0	pol	GGG	0	0	0	pol	ATG	0	0	0
pol	GAA	0	0	0	pol	CCA	0	0	0	pol	GTA	0	0	0	pol	AAA	0	0	0	pol	CCA	0	0	0	pol	CCT	0	0	0	pol	GAA	0	0	0	pol	GAA	0	0	0	pol	AAA	0	0	0	pol	GAA	0	0	0
pol	AAT	0	0	0	pol	TAC	0	0	0	pol	CTG	0	0	0	pol	ATT	0	0	0	pol	GTA	0	0	0	pol	GAA	0	0	0	pol	AAT	0	0	0	pol	AAT	0	0	0	pol	ATC	0	0	0	pol	AAA	0	0	0
pol	CCA	0	0	0	pol	AAT	0	0	0	pol	GAT	0	0	0	pol	TCA	0	0	0	pol	TTT	0	0	0	pol	AAT	0	0	0	pol	CCA	0	0	0	pol	CCA	0	0	0	pol	TCA	0	0	0	pol	GAA	0	0	0
pol	TAT	0	0	0	pol	ACT	0	0	0	pol	GTG	0	0	0	pol	AAA	0	0	0	pol	GCA	0	0	0	pol	CCA	0	0	0	pol	TAC	0	0	0	pol	TAC	0	0	0	pol	AAA	0	0	0	pol	GGA	0	0	0
pol	AAT	0	0	0	pol	CCG	0	0	0	pol	GGT	0	0	0	pol	ATT	0	0	0	pol	ATA	0	0	0	pol	TAC	0	0	0	pol	AAT	0	0	0	pol	AAT	0	0	0	pol	ATT	0	0	0	pol	AAA	0	0	0
pol	ACT	0	0	0	pol	GTA	0	0	0	pol	GAT	0	0	0	pol	GGG	0	0	0	pol	AAG	0	0	0	pol	AAT	0	0	0	pol	ACT	0	0	0	pol	ACT	0	0	0	pol	GGA	0	0	0	pol	ATT	0	0	0
pol	CCG	0	0	0	pol	TTT	0	0	0	pol	GCA	0	0	0	pol	CCT	0	0	0	pol	AAA	0	0	0	pol	ACT	0	0	0	pol	CCA	0	0	0	pol	CCA	0	0	0	pol	CCT	0	0	0	pol	TCA	0	0	0
pol	GTA	0	0	0	pol	GCC	0	0	0	pol	TAT	0	0	0	pol	GAA	0	0	0	pol	AAA	0	0	0	pol	CCA	0	0	0	pol	ATA	0	0	0	pol	GTA	0	0	0	pol	GAA	0	0	0	pol	AAA	0	0	0
pol	TTT	0	0	0	pol	ATA	0	0	0	pol	TTT	0	0	0	pol	AAT	0	0	0	pol	GAC	0	0	0	pol	ATA	0	0	0	pol	TTT	0	0	0	pol	TTT	0	0	0	pol	AAC	0	0	0	pol	ATT	0	0	0
pol	GCC	0	0	0	pol	AAG	0	0	0	pol	TCA	0	0	0	pol	CCA	0	0	0	pol	AGT	0	0	0	pol	TTT	0	0	0	pol	GCC	0	0	0	pol	GCT	0	0	0	pol	CCA	0	0	0	pol	GGG	0	0	0
pol	ATA	0	0	0	pol	AAA	0	0	0	pol	GTT	0	0	0	pol	TAC	0	0	0	pol	ACT	0	0	0	pol	GCT	0	0	0	pol	ATA	0	0	0	pol	ATA	0	0	0	pol	TAT	0	0	0	pol	CCC	0	0	0
pol	AAG	0	0	0	pol	AAA	0	0	0	pol	CCC	0	0	0	pol	AAT	0	0	0	pol	AAA	0	0	0	pol	ATA	0	0	0	pol	AAG	0	0	0	pol	AAG	0	0	0	pol	AAT	0	0	0	pol	GAA	0	0	0
pol	AAA	0	0	0	pol	GAC	0	0	0	pol	TTA	0	0	0	pol	ACT	0	0	0	pol	TGG	0	2	3	pol	AAG	0	0	0	pol	AAA	0	0	0	pol	AAA	0	0	0	pol	ACT	0	0	0	pol	AAC	0	0	0
pol	AAG	0	0	0	pol	AGT	0	0	0	pol	GAT	0	0	0	pol	CCA	0	0	0	pol	AGA	0	0	0	pol	AAA	0	0	0	pol	AAA	0	0	0	pol	AAA	0	0	0	pol	CCA	0	0	0	pol	CCA	0	0	0
pol	GAC	0	0	0	pol	ACC	0	0	0	pol	AAA	0	0	0	pol	GTA	0	0	0	pol	AAA	0	0	0	pol	AAA	0	0	0	pol	GAC	0	0	0	pol	GAC	0	0	0	pol	GTA	0	0	0	pol	TAT	0	0	0
pol	AGT	0	0	0	pol	AAA	0	0	0	pol	GAA	0	0	0	pol	TTT	0	0	0	pol	TTA	0	0	0	pol	GAT	0	0	0	pol	AGT	0	0	0	pol	AGT	0	0	0	pol	TTT	0	0	0	pol	AAT	0	0	0
pol	ACT	0	0	0	pol	TGG	0	1	0	pol	TTC	0	0	0	pol	GCC	0	0	0	pol	GTA	0	0	0	pol	AGT	0	0	0	pol	ACT	0	0	0	pol	ACT	0	0	0	pol	GCC	0	0	0	pol	ACT	0	0	0
pol	AAA	0	0	0	pol	AGA	0	0	0	pol	AGG	0	0	0	pol	ATA	0	0	0	pol	GAT	0	0	0	pol	ACT	0	0	0	pol	AAA	0	0	0	pol	AAA	0	0	0	pol	ATA	0	0	0	pol	CCA	0	0	0
pol	TGG	0	1	1	pol	AAA	0	0	0	pol	AAG	0	0	0	pol	AAG	0	0	0	pol	TTC	0	0	0	pol	AAA	0	0	0	pol	TGG	0	1	0	pol	TGG	1	0	1	pol	AAA	0	0	0	pol	GTA	0	0	0
pol	AGA	0	0	0	pol	TTA	0	0	0	pol	TAT	0	0	0	pol	AAA	0	0	0	pol	AGA	0	0	0	pol	TGG	0	0	0	pol	AGA	0	0	0	pol	AGA	0	0	0	pol	AAG	0	0	0	pol	TTT	0	0	0
pol	AAA	0	0	0	pol	GTA	0	0	0	pol	ACT	0	0	0	pol	AAG	0	0	0	pol	GAA	0	0	0	pol	AGA	0	0	0	pol	AAA	0	0	0	pol	AAA	0	0	0	pol	AAA	0	0	0	pol	GCC	0	0	0
pol	TTA	0	0	0	pol	GAT	0	0	0	pol	GCA	0	0	0	pol	GAC	0	0	0	pol	CTT	0	0	0	pol	AAA	0	0	0	pol	TTG	0	0	0	pol	TTA	0	0	0	pol	GAC	0	0	0	pol	ATA	0	0	0
pol	GTA	0	0	0	pol	TTC	0	0	0	pol	TTT	0	0	0	pol	AGT	0	0	0	pol	AAT	0	0	0	pol	TTA	0	0	0	pol	GTA	0	0	0	pol	GTA	0	0	0	pol	AGT	0	0	0	pol	AAG	0	0	0
pol	GAT	0	0	0	pol	AGA	0	0	0	pol	ACC	0	0	0	pol	ACT	0	0	0	pol	AAG	0	0	0	pol	GTA	0	0	0	pol	GAT	0	0	0	pol	GAT	0	0	0	pol	ACT	0	0	0	pol	AAA	0	0	0
pol	TTC	0	0	0	pol	GAG	0	0	0	pol	ATA	0	0	0	pol	AAA	0	0	0	pol	AAA	0	0	0	pol	GAT	0	0	0	pol	TTC	0	0	0	pol	TTC	0	0	0	pol	AAA	0	0	0	pol	AAA	0	0	0
pol	AGA	0	0	0	pol	CTT	0	0	0	pol	CCT	0	0	0	pol	TGG	0	0	0	pol	ACT	0	0	0	pol	TTC	0	0	0	pol	AGA	0	0	0	pol	AGA	0	0	0	pol	TGG	0	2	1	pol	GAC	0	0	0
pol	GAA	0	0	0	pol	AAT	0	0	0	pol	AGT	0	0	0	pol	AGA	0	0	0	pol	CAA	0	0	0	pol	AGA	0	0	0	pol	GAA	0	0	0	pol	GAA	0	0	0	pol	AGA	0	0	0	pol	AGT	0	0	0
pol	CTT	0	0	0	pol	AAG	0	0	0	pol	ACA	0	0	0	pol	AAA	0	0	0	pol	GAC	0	0	0	pol	GAA	0	0	0	pol	CTT	0	0	0	pol	CTT	0	0	0	pol	AAG	0	0	0	pol	ACT	0	0	0
pol	AAT	0	0	0	pol	AGA	0	0	0	pol	AAC	0	0	0	pol	TTA	0	0	0	pol	TTC	0	0	0	pol	CTT	0	0	0	pol	AAT	0	0	0	pol	AAT	0	0	0	pol	TTA	0	0	0	pol	AAA	0	0	0
pol	AAG	0	0	0	pol	ACT	0	0	0	pol	AAT	0	0	0	pol	GTA	0	0	0	pol	TGG	1	6	1	pol	AAT	0	0	0	pol	AAG	0	0	0	pol	AAA	0	0	0	pol	GTA	0	0	0	pol	TGG	1	2	0
pol	AAA	0	0	0	pol	CAA	0	0	0	pol	GAG	0	0	0	pol	GAT	0	0	0	pol	GAA	0	0	0	pol	AAG	0	0	0	pol	AGA	0	0	0	pol	AGA	0	0	0	pol	GAT	0	0	0	pol	AGA	0	0	0
pol	ACT	0	0	0	pol	GAC	0	0	0	pol	ACA	0	0	0	pol	TTC	0	0	0	pol	GTT	0	0	0	pol	AGG	0	0	0	pol	ACT	0	0	0	pol	ACT	0	0	0	pol	TTC	0	0	0	pol	AAA	0	0	0
pol	CAA	0	0	0	pol	TTC	0	0	0	pol	CCA	0	0	0	pol	AGA	0	0	0	pol	CAG	0	0	0	pol	ACT	0	0	0	pol	CAA	0	0	0	pol	CAA	0	0	0	pol	AGA	0	0	0	pol	TTA	0	0	0
pol	GAC	0	0	0	pol	TGG	1	1	0	pol	GGG	0	0	0	pol	GAA	0	0	0	pol	TTA	0	0	0	pol	CAA	0	0	0	pol	GAC	0	0	0	pol	GAC	0	0	0	pol	GAA	0	0	0	pol	GTA	0	0	0
pol	TTC	0	0	0	pol	GAA	0	0	0	pol	ATG	0	0	0	pol	CTT	0	0	0	pol	GGA	0	0	0	pol	GAC	0	0	0	pol	TTC	0	0	0	pol	TTT	0	0	0	pol	CTC	0	0	0	pol	GAT	0	0	0
pol	TGG	1	3	0	pol	GTT	0	0	0	pol	AGA	0	0	0	pol	AAT	0	0	0	pol	ATA	0	0	0	pol	TTC	0	0	0	pol	TGG	1	1	0	pol	TGG	2	0	0	pol	AAT	0	0	0	pol	TTT	0	0	0
pol	GAA	0	0	0	pol	CAA	0	0	0	pol	TAC	0	0	0	pol	AAA	0	0	0	pol	CCA	0	0	0	pol	TGG	0	1	0	pol	GAA	0	0	0	pol	GAA	0	0	0	pol	AAG	0	0	0	pol	AGA	0	0	0
pol	GTT	0	0	0	pol	TTA	0	0	0	pol	CAG	0	0	0	pol	AGA	0	0	0	pol	CAT	0	0	0	pol	GAA	0	0	0	pol	ATT	0	0	0	pol	GTT	0	0	0	pol	AGA	0	0	0	pol	GAA	0	0	0
pol	CAA	0	0	0	pol	GGA	0	0	0	pol	TAC	0	0	0	pol	ACT	0	0	0	pol	CCC	0	0	0	pol	GTT	0	0	0	pol	CAA	0	0	0	pol	CAA	0	0	0	pol	ACT	0	0	0	pol	CTT	0	0	0
pol	TTA	0	0	0	pol	ATA	0	0	0	pol	AAT	0	0	0	pol	CAA	0	0	0	pol	GCA	0	0	0	pol	CAA	0	0	0	pol	TTA	0	0	0	pol	TTA	0	0	0	pol	CAA	0	0	0	pol	AAT	0	0	0
pol	GGA	0	0	0	pol	CCA	0	0	0	pol	GTG	0	0	0	pol	GAC	0	0	0	pol	GGG	0	0	0	pol	TTA	0	0	0	pol	GGA	0	0	0	pol	GGG	0	0	0	pol	GAC	0	0	0	pol	AAG	0	0	0
pol	ATA	0	0	0	pol	CAT	0	0	0	pol	CTT	0	0	0	pol	TTC	0	0	0	pol	TTA	0	0	0	pol	GGA	0	0	0	pol	ATA	0	0	0	pol	ATA	0	0	0	pol	TTC	0	0	0	pol	AGA	0	0	0
pol	CCA	0	0	0	pol	CCC	0	0	0	pol	CCA	0	0	0	pol	TGG	0	0	0	pol	AAA	0	0	0	pol	ATA	0	0	0	pol	CCA	0	0	0	pol	CCA	0	0	0	pol	TGG	1	1	1	pol	ACT	0	0	0
pol	CAT	0	0	0	pol	GCA	0	0	0	pol	CAG	0	0	0	pol	GAG	0	0	0	pol	AAG	0	0	0	pol	CCA	0	0	0	pol	CAT	0	0	0	pol	CAT	0	0	0	pol	GAA	0	0	0	pol	CAA	0	0	0
pol	CCC	0	0	0	pol	GGG	0	0	0	pol	GGA	0	0	0	pol	GTT	0	0	0	pol	AAA	0	0	0	pol	CAT	0	0	0	pol	CCT	0	0	0	pol	CCC	0	0	0	pol	GTC	0	0	0	pol	GAC	0	0	0
pol	GCA	0	0	0	pol	TTA	0	0	0	pol	TGG	0	0	0	pol	CAA	0	0	0	pol	AAA	0	0	0	pol	CCC	0	0	0	pol	TCA	0	0	0	pol	GCA	0	0	0	pol	CAA	0	0	0	pol	TTC	0	0	0
pol	GGG	0	0	0	pol	AAA	0	0	0	pol	AAA	0	0	0	pol	TTA	0	0	0	pol	TCA	0	0	0	pol	GCA	0	0	0	pol	GGG	0	0	0	pol	GGG	0	0	0	pol	TTA	0	0	0	pol	TGG	1	4	0
pol	TTA	0	0	0	pol	AAG	0	0	0	pol	GGA	0	0	0	pol	GGA	0	0	0	pol	GTA	0	0	0	pol	GGG	0	0	0	pol	TTA	0	0	0	pol	TTG	0	0	0	pol	GGA	0	0	0	pol	GAA	0	0	0
pol	AAA	0	0	0	pol	AAA	0	0	0	pol	TCA	0	0	0	pol	ATA	0	0	0	pol	ACA	0	0	0	pol	TTA	0	0	0	pol	AAA	0	0	0	pol	AAA	0	0	0	pol	ATA	0	0	0	pol	GTT	0	0	0
pol	AAG	0	0	0	pol	AAA	0	0	0	pol	CCA	0	0	0	pol	CCA	0	0	0	pol	GTA	0	0	0	pol	AAA	0	0	0	pol	CAG	0	0	0	pol	AAG	0	0	0	pol	CCA	0	0	0	pol	CAA	0	0	0
pol	AGA	0	0	0	pol	TCA	0	0	0	pol	GCA	0	0	0	pol	CAT	0	0	0	pol	CTG	0	0	0	pol	AAG	0	0	0	pol	AAA	0	0	0	pol	AAA	0	0	0	pol	CAT	0	0	0	pol	TTA	0	0	0
pol	AAA	0	0	0	pol	GTA	0	0	0	pol	ATA	0	0	0	pol	CCT	0	0	0	pol	GAT	0	0	0	pol	AAA	0	0	0	pol	AAA	0	0	0	pol	AAA	0	0	0	pol	CCC	0	0	0	pol	GGA	0	0	0
pol	TCA	0	0	0	pol	ACA	0	0	0	pol	TTT	0	0	0	pol	GCA	0	0	0	pol	GTA	0	0	0	pol	AAA	0	0	0	pol	TCA	0	0	0	pol	TCA	0	0	0	pol	GCA	0	0	0	pol	ATA	0	0	0
pol	GTA	0	0	0	pol	GTA	0	0	0	pol	CAA	0	0	0	pol	GGG	0	0	0	pol	GGT	0	0	0	pol	TCA	0	0	0	pol	GTA	0	0	0	pol	GTA	0	0	0	pol	GGG	0	0	0	pol	CCA	0	0	0
pol	ACA	0	0	0	pol	CTG	0	0	0	pol	AGT	0	0	0	pol	TTA	0	0	0	pol	GAT	0	0	0	pol	GTG	0	0	0	pol	ACA	0	0	0	pol	ACA	0	0	0	pol	TTA	0	0	0	pol	CAT	0	0	0
pol	GTA	0	0	0	pol	GAT	0	0	0	pol	AGC	0	0	0	pol	AAA	0	0	0	pol	GCA	0	0	0	pol	ACA	0	0	0	pol	GTA	0	0	0	pol	GTT	0	0	0	pol	AAA	0	0	0	pol	CCT	0	0	0
pol	CTG	0	0	0	pol	GTG	0	0	0	pol	ATG	0	0	0	pol	AAG	0	0	0	pol	TAT	0	0	0	pol	GTA	0	0	0	pol	TTG	0	0	0	pol	CTG	0	0	0	pol	CAG	0	0	0	pol	TCA	0	0	0
pol	GAT	0	0	0	pol	GGT	0	0	0	pol	ACA	0	0	0	pol	AAG	0	0	0	pol	TTT	0	0	0	pol	CTG	0	0	0	pol	GAT	0	0	0	pol	GAC	0	0	0	pol	AAA	0	0	0	pol	GGG	0	0	0
pol	GTG	0	0	0	pol	GAT	0	0	0	pol	AAA	0	0	0	pol	AAA	0	0	0	pol	TCA	0	0	0	pol	GAT	0	0	0	pol	GTG	0	0	0	pol	GTG	0	0	0	pol	AAA	0	0	0	pol	TTA	0	0	0
pol	GGT	0	0	0	pol	GCA	0	0	0	pol	ATA	0	0	0	pol	TCA	0	0	0	pol	GTT	0	0	0	pol	GTG	0	0	0	pol	GGT	0	0	0	pol	GGT	0	0	0	pol	TCA	0	0	0	pol	AAA	0	0	0
pol	GAT	0	0	0	pol	TAT	0	0	0	pol	TTA	0	0	0	pol	ATA	0	0	0	pol	CCT	0	0	0	pol	GGT	0	0	0	pol	GAT	0	0	0	pol	GAT	0	0	0	pol	GTA	0	0	0	pol	AAG	0	0	0
pol	GCA	0	0	0	pol	TTT	0	0	0	pol	GAA	0	0	0	pol	ACA	0	0	0	pol	TTA	0	0	0	pol	GAT	0	0	0	pol	GCA	0	0	0	pol	GCG	0	0	0	pol	ACA	0	0	0	pol	AAA	0	0	0
pol	TAT	0	0	0	pol	TCA	0	0	0	pol	CCT	0	0	0	pol	GTA	0	0	0	pol	GAT	0	0	0	pol	GCA	0	0	0	pol	TAT	0	0	0	pol	TAT	0	0	0	pol	GTA	0	0	0	pol	AAA	0	0	0
pol	TTT	0	0	0	pol	GTT	0	0	0	pol	TTT	0	0	0	pol	CTA	0	0	0	pol	GAA	0	0	0	pol	TAT	0	0	0	pol	TTT	0	0	0	pol	TTC	0	0	0	pol	CTG	0	0	0	pol	TCA	0	0	0
pol	TCA	0	0	0	pol	CCC	0	0	0	pol	AGA	0	0	0	pol	GAT	0	0	0	pol	AGC	0	0	0	pol	TTT	0	0	0	pol	TCA	0	0	0	pol	TCA	0	0	0	pol	GAT	0	0	0	pol	GTA	0	0	0
pol	GTT	0	0	0	pol	TTA	0	0	0	pol	AAA	0	0	0	pol	GTA	0	0	0	pol	TTC	0	0	0	pol	TCA	0	0	0	pol	GTT	0	0	0	pol	GTT	0	0	0	pol	GTG	0	0	0	pol	ACA	0	0	0
pol	CCC	0	0	0	pol	GAT	0	0	0	pol	CAA	0	0	0	pol	GGT	0	0	0	pol	AGG	0	0	0	pol	GTT	0	0	0	pol	CCC	0	0	0	pol	CCC	0	0	0	pol	GGT	0	0	0	pol	GTA	0	0	0
pol	TTA	0	0	0	pol	AAA	0	0	0	pol	AAC	0	0	0	pol	GAT	0	0	0	pol	AAG	0	0	0	pol	CCC	0	0	0	pol	TTA	0	0	0	pol	TTA	0	0	0	pol	GAT	0	0	0	pol	TTG	0	0	0
pol	GAT	0	0	0	pol	GAA	0	0	0	pol	CCA	0	0	0	pol	GCA	0	0	0	pol	TAT	0	0	0	pol	TTA	0	0	0	pol	GAT	0	0	0	pol	GAT	0	0	0	pol	GCA	0	0	0	pol	GAT	0	0	0
pol	GAA	0	0	0	pol	TTC	0	0	0	pol	GAC	0	0	0	pol	TAT	0	0	0	pol	ACT	0	0	0	pol	GAT	0	0	0	pol	AAA	0	0	0	pol	AAA	0	0	0	pol	TAT	0	0	0	pol	GTG	0	0	0
pol	GAC	0	0	0	pol	AGA	0	0	0	pol	ATA	0	0	0	pol	TTT	0	0	0	pol	GCA	0	0	0	pol	CAA	0	0	0	pol	GAC	0	0	0	pol	GAC	0	0	0	pol	TTT	0	0	0	pol	GGT	0	0	0
pol	TTC	0	0	0	pol	AAG	0	0	0	pol	GTT	0	0	0	pol	TCA	0	0	0	pol	TTT	0	0	0	pol	GAC	0	0	0	pol	TTT	0	0	0	pol	TTC	0	0	0	pol	TCA	0	0	0	pol	GAT	0	0	0
pol	AGG	0	0	0	pol	TAT	0	0	0	pol	ATC	0	0	0	pol	GTT	0	0	0	pol	ACC	0	0	0	pol	TTC	0	0	0	pol	AGG	0	0	0	pol	AGG	0	0	0	pol	GTT	0	0	0	pol	GCA	0	0	0
pol	AAG	0	0	0	pol	ACA	0	0	0	pol	TAT	0	0	0	pol	CCC	0	0	0	pol	ATA	0	0	0	pol	AGG	0	0	0	pol	AAG	0	0	0	pol	AAG	0	0	0	pol	CCT	0	0	0	pol	TAT	0	0	0
pol	TAT	0	0	0	pol	GCA	0	0	0	pol	CAA	0	0	0	pol	TTA	0	0	0	pol	CCT	0	0	0	pol	AAG	0	0	0	pol	TAT	0	0	0	pol	TAT	0	0	0	pol	TTA	0	0	0	pol	TTC	0	0	0
pol	ACT	0	0	0	pol	TTT	0	0	0	pol	TAC	0	0	0	pol	CAT	0	0	0	pol	AGT	0	0	0	pol	TAT	0	0	0	pol	ACT	0	0	0	pol	ACT	0	0	0	pol	GAT	0	0	0	pol	TCA	0	0	0
pol	GCA	0	0	0	pol	ACT	0	0	0	pol	ATG	0	0	0	pol	GAA	0	0	0	pol	ATA	0	0	0	pol	ACT	0	0	0	pol	GCA	0	0	0	pol	GCA	0	0	0	pol	AAA	0	0	0	pol	GTT	0	0	0
pol	TTT	0	0	0	pol	ATA	0	0	0	pol	GAT	0	0	0	pol	AGT	0	0	0	pol	AAT	0	0	0	pol	GCA	0	0	0	pol	TTT	0	0	0	pol	TTC	0	0	0	pol	GAC	0	0	0	pol	CCT	0	0	0
pol	ACC	0	0	0	pol	CCT	0	0	0	pol	GAT	0	0	0	pol	TTC	0	0	0	pol	AAT	0	0	0	pol	TTT	0	0	0	pol	ACC	0	0	0	pol	ACC	0	0	0	pol	TTC	0	0	0	pol	TTA	0	0	0
pol	ATA	0	0	0	pol	AGT	0	0	0	pol	TTG	0	0	0	pol	AGG	0	0	0	pol	GAG	0	0	0	pol	ACC	0	0	0	pol	ATA	0	0	0	pol	ATA	0	0	0	pol	AGG	0	0	0	pol	GAT	0	0	0
pol	CCT	0	0	0	pol	ACA	0	0	0	pol	TAT	0	0	0	pol	AAG	0	0	0	pol	ACA	0	0	0	pol	ATA	0	0	0	pol	CCT	0	0	0	pol	CCC	0	0	0	pol	AAG	0	0	0	pol	GAA	0	0	0
pol	AGT	0	0	0	pol	AAC	0	0	0	pol	GTA	0	0	0	pol	TAT	0	0	0	pol	CCA	0	0	0	pol	CCT	0	0	0	pol	AGT	0	0	0	pol	AGT	0	0	0	pol	TAT	0	0	0	pol	CAC	0	0	0
pol	ACA	0	0	0	pol	AAT	0	0	0	pol	GGA	0	0	0	pol	ACT	0	0	0	pol	GGA	0	0	0	pol	AGT	0	0	0	pol	GTG	0	0	0	pol	ATA	0	0	0	pol	ACT	0	0	0	pol	TTC	0	0	0
pol	AAC	0	0	0	pol	GAG	0	0	0	pol	TCT	0	0	0	pol	GCA	0	0	0	pol	ATT	0	0	0	pol	ATA	0	0	0	pol	AAC	0	0	0	pol	AAC	0	0	0	pol	GCA	0	0	0	pol	AGG	0	0	0
pol	AAT	0	0	0	pol	ACA	0	0	0	pol	GAC	0	0	0	pol	TTT	0	0	0	pol	AGA	0	0	0	pol	AAC	0	0	0	pol	AAT	0	0	0	pol	AAT	0	0	0	pol	TTT	0	0	0	pol	AAG	0	0	0
pol	GAG	0	0	0	pol	CCA	0	0	0	pol	TTA	0	0	0	pol	ACC	0	0	0	pol	TAT	0	0	0	pol	AAT	0	0	0	pol	GAG	0	0	0	pol	GAG	0	0	0	pol	ACC	0	0	0	pol	TAT	0	0	0
pol	ACA	0	0	0	pol	GGG	0	0	0	pol	GAA	0	0	0	pol	ATA	0	0	0	pol	CAG	0	0	0	pol	GAG	0	0	0	pol	AAA	0	0	0	pol	ACA	0	0	0	pol	ATA	0	0	0	pol	ACT	0	0	0
pol	CCA	0	0	0	pol	ATT	0	0	0	pol	TTA	0	0	0	pol	CCT	0	0	0	pol	TAC	0	0	0	pol	ACA	0	0	0	pol	CCA	0	0	0	pol	CCA	0	0	0	pol	CCT	0	0	0	pol	GCA	0	0	0
pol	GGG	0	0	0	pol	AGA	0	0	0	pol	GGG	0	0	0	pol	AGT	0	0	0	pol	AAT	0	0	0	pol	CCA	0	0	0	pol	GCA	0	0	0	pol	GGA	0	0	0	pol	AGT	0	0	0	pol	TTT	0	0	0
pol	ATT	0	0	0	pol	TAT	0	0	0	pol	CAG	0	0	0	pol	ATA	0	0	0	pol	GTG	0	0	0	pol	GGG	0	0	0	pol	ATT	0	0	0	pol	ATT	0	0	0	pol	AGA	0	0	0	pol	ACC	0	0	0
pol	AGA	0	0	0	pol	CAG	0	0	0	pol	CAC	0	0	0	pol	AAC	0	0	0	pol	CTT	0	0	0	pol	GTT	0	0	0	pol	AGA	0	0	0	pol	AGA	0	0	0	pol	AAC	0	0	0	pol	ATA	0	0	0
pol	TAT	0	0	0	pol	TAC	0	0	0	pol	AGA	0	0	0	pol	AAT	0	0	0	pol	CCA	0	0	0	pol	AGA	0	0	0	pol	TAT	0	0	0	pol	TAT	0	0	0	pol	AAT	0	0	0	pol	CCT	0	0	0
pol	CAG	0	0	0	pol	AAT	0	0	0	pol	GCA	0	0	0	pol	GCG	0	0	0	pol	CAG	0	0	0	pol	TAT	0	0	0	pol	CAG	0	0	0	pol	CAG	0	0	0	pol	GAG	0	0	0	pol	AGT	0	0	0
pol	TAC	0	0	0	pol	GTG	0	0	0	pol	AAA	0	0	0	pol	ACA	0	0	0	pol	GGA	0	0	0	pol	CAG	0	0	0	pol	TAC	0	0	0	pol	TAC	0	0	0	pol	ACA	0	0	0	pol	ATA	0	0	0
pol	AAT	0	0	0	pol	CTT	0	0	0	pol	ATA	0	0	0	pol	CCA	0	0	0	pol	TGG	0	2	0	pol	TAC	0	0	0	pol	AAT	0	0	0	pol	AAT	0	0	0	pol	CCA	0	0	0	pol	AAC	0	0	0
pol	GTG	0	0	0	pol	CCA	0	0	0	pol	GAG	0	0	0	pol	GGA	0	0	0	pol	AAA	0	0	0	pol	AAT	0	0	0	pol	GTG	0	0	0	pol	GTG	0	0	0	pol	GGG	0	0	0	pol	AAT	0	0	0
pol	CTT	0	0	0	pol	CAG	0	0	0	pol	GAA	0	0	0	pol	ATC	0	0	0	pol	GGA	0	0	0	pol	GTG	0	0	0	pol	CTT	0	0	0	pol	CTT	0	0	0	pol	ATT	0	0	0	pol	GAG	0	0	0
pol	CCA	0	0	0	pol	GGA	0	0	0	pol	TTA	0	0	0	pol	AGA	0	0	0	pol	TCA	0	0	0	pol	CTT	0	0	0	pol	CCA	0	0	0	pol	CCA	0	0	0	pol	AGA	0	0	0	pol	ACA	0	0	0
pol	CAG	0	0	0	pol	TGG	0	1	0	pol	AGA	0	0	0	pol	TAC	0	0	0	pol	CCA	0	0	0	pol	CCA	0	0	0	pol	CAG	0	0	0	pol	CAG	0	0	0	pol	TAT	0	0	0	pol	CCA	0	0	0
pol	GGA	0	0	0	pol	AAA	0	0	0	pol	CAA	0	0	0	pol	CAG	0	0	0	pol	GCA	0	0	0	pol	CAG	0	0	0	pol	GGA	0	0	0	pol	GGA	0	0	0	pol	CAG	0	0	0	pol	GGG	0	0	0
pol	TGG	1	2	0	pol	GGA	0	0	0	pol	CAT	0	0	0	pol	TAC	0	0	0	pol	ATA	0	0	0	pol	GGA	0	0	0	pol	TGG	0	1	0	pol	TGG	0	1	0	pol	TAC	0	0	0	pol	ATT	0	0	0
pol	AAG	0	0	0	pol	TCA	0	0	0	pol	CTG	0	0	0	pol	AAT	0	0	0	pol	TTC	0	0	0	pol	TGG	0	0	0	pol	AAA	0	0	0	pol	AAA	0	0	0	pol	AAT	0	0	0	pol	AGA	0	0	0
pol	GGA	0	0	0	pol	CCA	0	0	0	pol	TTG	0	0	0	pol	GTG	0	0	0	pol	CAA	0	0	0	pol	AAA	0	0	0	pol	GGA	0	0	0	pol	GGA	0	0	0	pol	GTA	0	0	0	pol	TAT	0	0	0
pol	TCA	0	0	0	pol	GCA	0	0	0	pol	AAG	0	0	0	pol	CTT	0	0	0	pol	AGT	0	0	0	pol	GGA	0	0	0	pol	TCA	0	0	0	pol	TCA	0	0	0	pol	TTG	0	0	0	pol	CAG	0	0	0
pol	CCA	0	0	0	pol	ATA	0	0	0	pol	TGG	0	0	0	pol	CCA	0	0	0	pol	AGC	0	0	0	pol	TCA	0	0	0	pol	CCA	0	0	0	pol	CCA	0	0	0	pol	CCA	0	0	0	pol	TAT	0	0	0
pol	GCA	0	0	0	pol	TTC	0	0	0	pol	GGA	0	0	0	pol	CAA	0	0	0	pol	ATG	0	0	0	pol	CCA	0	0	0	pol	GCA	0	0	0	pol	GCA	0	0	0	pol	CAA	0	0	0	pol	AAT	0	0	0
pol	ATA	0	0	0	pol	CAA	0	0	0	pol	TTT	0	0	0	pol	GGA	0	0	0	pol	ACA	0	0	0	pol	GCA	0	0	0	pol	ATA	0	0	0	pol	ATA	0	0	0	pol	GGA	0	0	0	pol	GTG	0	0	0
pol	TTC	0	0	0	pol	AGT	0	0	0	pol	ACC	0	0	0	pol	TGG	0	0	0	pol	AAA	0	0	0	pol	ATA	0	0	0	pol	TTC	0	0	0	pol	TTC	0	0	0	pol	TGG	0	3	0	pol	CTT	0	0	0
pol	CAA	0	0	0	pol	AGC	0	0	0	pol	ACA	0	0	0	pol	AAA	0	0	0	pol	ATC	0	0	0	pol	TTC	0	0	0	pol	CAA	0	0	0	pol	CAA	0	0	0	pol	AAA	0	0	0	pol	CCA	0	0	0
pol	AGT	0	0	0	pol	ATG	0	0	0	pol	CCA	0	0	0	pol	GGA	0	0	0	pol	TTA	0	0	0	pol	CAA	0	0	0	pol	AGT	0	0	0	pol	AGT	0	0	0	pol	GGA	0	0	0	pol	CAG	0	0	0
pol	AGC	0	0	0	pol	ACA	0	0	0	pol	GAT	0	0	0	pol	TCA	0	0	0	pol	GAG	0	0	0	pol	GCT	0	0	0	pol	AGC	0	0	0	pol	AGC	0	0	0	pol	TCA	0	0	0	pol	GGA	0	0	0
pol	ATG	0	0	0	pol	AAA	0	0	0	pol	AAA	0	0	0	pol	CCA	0	0	0	pol	CCT	0	0	0	pol	AGC	0	0	0	pol	ATG	0	0	0	pol	ATG	0	0	0	pol	CCA	0	0	0	pol	TGG	1	5	0
pol	ACA	0	0	0	pol	ATC	0	0	0	pol	AAA	0	0	0	pol	GCA	0	0	0	pol	TTT	0	0	0	pol	ATG	0	0	0	pol	ACA	0	0	0	pol	ACA	0	0	0	pol	GCA	0	0	0	pol	AAA	0	0	0
pol	AAA	0	0	0	pol	TTA	0	0	0	pol	CAT	0	0	0	pol	ATA	0	0	0	pol	AGA	0	0	0	pol	ACA	0	0	0	pol	AAA	0	0	0	pol	AAA	0	0	0	pol	ATA	0	0	0	pol	GGA	0	0	0
pol	ATC	0	0	0	pol	GAG	0	0	0	pol	CAG	0	0	0	pol	TTC	0	0	0	pol	AAA	0	0	0	pol	AAA	0	0	0	pol	ATC	0	0	0	pol	ATT	0	0	0	pol	TTT	0	0	0	pol	TCA	0	0	0
pol	TTA	0	0	0	pol	CCT	0	0	0	pol	AAA	0	0	0	pol	CAA	0	0	0	pol	CAA	0	0	0	pol	ATC	0	0	0	pol	TTA	0	0	0	pol	TTA	0	0	0	pol	CAA	0	0	0	pol	CCA	0	0	0
pol	GAT	0	0	0	pol	TTT	0	0	0	pol	GAA	0	0	0	pol	TGT	0	0	0	pol	AAT	0	0	0	pol	TTA	0	0	0	pol	GAG	0	0	0	pol	GAG	0	0	0	pol	TGT	0	0	0	pol	GCA	0	0	0
pol	CCT	0	0	0	pol	AGG	0	0	0	pol	CCT	0	0	0	pol	AGC	0	0	0	pol	CCA	0	0	0	pol	GAG	0	0	0	pol	CCT	0	0	0	pol	CCT	0	0	0	pol	AGT	0	0	0	pol	ATA	0	0	0
pol	TTT	0	0	0	pol	AAA	0	0	0	pol	CCA	0	0	0	pol	ATG	0	0	0	pol	GAC	0	0	0	pol	CCT	0	0	0	pol	TTT	0	0	0	pol	TTT	0	0	0	pol	ATG	0	0	0	pol	TTC	0	0	0
pol	AGA	0	0	0	pol	CAA	0	0	0	pol	TTC	0	0	0	pol	ACA	0	0	0	pol	ATG	0	0	0	pol	TTT	0	0	0	pol	AGA	0	0	0	pol	AGA	0	0	0	pol	ACA	0	0	0	pol	CAA	0	0	0
pol	AAA	0	0	0	pol	AAT	0	0	0	pol	CTT	0	0	0	pol	AAA	0	0	0	pol	GTC	0	0	0	pol	AGA	0	0	0	pol	AAA	0	0	0	pol	AAA	0	0	0	pol	AAG	0	0	0	pol	AGC	0	0	0
pol	CAA	0	0	0	pol	CCA	0	0	0	pol	TGG	0	0	0	pol	ATC	0	0	0	pol	ATC	0	0	0	pol	AAA	0	0	0	pol	CAA	0	0	0	pol	CAA	0	0	0	pol	ATC	0	0	0	pol	AGC	0	0	0
pol	AAT	0	0	0	pol	GAA	0	0	0	pol	ATG	0	0	0	pol	TTA	0	0	0	pol	TAT	0	0	0	pol	CGA	0	0	0	pol	AAT	0	0	0	pol	AAT	0	0	0	pol	TTA	0	0	0	pol	ATG	0	0	0
pol	CCA	0	0	0	pol	ATA	0	0	0	pol	GGT	0	0	0	pol	GAG	0	0	0	pol	CAA	0	0	0	pol	AAT	0	0	0	pol	CCA	0	0	0	pol	CCA	0	0	0	pol	GAG	0	0	0	pol	ACA	0	0	0
pol	GAC	0	0	0	pol	GTT	0	0	0	pol	TAT	0	0	0	pol	CCT	0	0	0	pol	TAC	0	0	0	pol	CCA	0	0	0	pol	GAC	0	0	0	pol	GAC	0	0	0	pol	CCT	0	0	0	pol	AAA	0	0	0
pol	ATA	0	0	0	pol	ATC	0	0	0	pol	GAA	0	0	0	pol	TTT	0	0	0	pol	ATG	0	0	0	pol	GAT	0	0	0	pol	ATG	0	0	0	pol	ATA	0	0	0	pol	TTT	0	0	0	pol	ATC	0	0	0
pol	GTT	0	0	0	pol	TAT	0	0	0	pol	CTC	0	0	0	pol	AGA	0	0	0	pol	GAT	0	0	0	pol	ATA	0	0	0	pol	GTT	0	0	0	pol	GTT	0	0	0	pol	AGA	0	0	0	pol	TTA	0	0	0
pol	ATC	0	0	0	pol	CAA	0	0	0	pol	CAT	0	0	0	pol	AAA	0	0	0	pol	GAC	0	0	0	pol	GTC	0	0	0	pol	ATC	0	0	0	pol	ATC	0	0	0	pol	AAA	0	0	0	pol	GAG	0	0	0
pol	TAT	0	0	0	pol	TAC	0	0	0	pol	CCT	0	0	0	pol	AAG	0	0	0	pol	TTG	0	0	0	pol	ATC	0	0	0	pol	TAT	0	0	0	pol	TAT	0	0	0	pol	CAG	0	0	0	pol	CCT	0	0	0
pol	CAA	0	0	0	pol	ATG	0	0	0	pol	GAT	0	0	0	pol	AAT	0	0	0	pol	TAT	0	0	0	pol	TAT	0	0	0	pol	CAA	0	0	0	pol	CAA	0	0	0	pol	AAT	0	0	0	pol	TTT	0	0	0
pol	TAC	0	0	0	pol	GAT	0	0	0	pol	AAA	0	0	0	pol	CCA	0	0	0	pol	GTA	0	0	0	pol	CAA	0	0	0	pol	TAC	0	0	0	pol	TAC	0	0	0	pol	CCA	0	0	0	pol	AGA	0	0	0
pol	ATG	0	0	0	pol	GAT	0	0	0	pol	TGG	0	0	0	pol	GAC	0	0	0	pol	GGA	0	0	0	pol	TAC	0	0	0	pol	ATG	0	0	0	pol	ATG	0	0	0	pol	GAC	0	0	0	pol	AAA	0	0	0
pol	GAT	0	0	0	pol	TTG	0	0	0	pol	ACA	0	0	0	pol	ATA	0	0	0	pol	TCT	0	0	0	pol	ATG	0	0	0	pol	GAT	0	0	0	pol	GAT	0	0	0	pol	CTA	0	0	0	pol	CAA	0	0	0
pol	GAT	0	0	0	pol	TAT	0	0	0	pol	GTA	0	0	0	pol	GTT	0	0	0	pol	GAC	0	0	0	pol	GAT	0	0	0	pol	GAT	0	0	0	pol	GAC	0	0	0	pol	GTT	0	0	0	pol	AAT	0	0	0
pol	CTG	0	0	0	pol	GTA	0	0	0	pol	CAG	0	0	0	pol	ATC	0	0	0	pol	TTA	0	0	0	pol	GAT	0	0	0	pol	TTG	0	0	0	pol	TTG	0	0	0	pol	ATC	0	0	0	pol	CCA	0	0	0
pol	TAT	0	0	0	pol	GGA	0	0	0	pol	CCT	0	0	0	pol	TAT	0	0	0	pol	GAA	0	0	0	pol	CTA	0	0	0	pol	TAT	0	0	0	pol	TAT	0	0	0	pol	TAT	0	0	0	pol	GAC	0	0	0
pol	GTA	0	0	0	pol	TCT	0	0	0	pol	ATA	0	0	0	pol	CAA	0	0	0	pol	ATA	0	0	0	pol	TAT	0	0	0	pol	GTC	0	0	0	pol	GTA	0	0	0	pol	CAA	0	0	0	pol	ATG	0	0	0
pol	GGA	0	0	0	pol	GAT	0	0	0	pol	GTG	0	0	0	pol	TAC	0	0	0	pol	GGA	0	0	0	pol	GTA	0	0	0	pol	GGA	0	0	0	pol	GGA	0	0	0	pol	TAC	0	0	0	pol	GTT	0	0	0
pol	TCT	0	0	0	pol	TTA	0	0	0	pol	CTG	0	0	0	pol	ATG	0	0	0	pol	CAA	0	0	0	pol	GGA	0	0	0	pol	TCT	0	0	0	pol	TCT	0	0	0	pol	ATG	0	0	0	pol	ATC	0	0	0
pol	GAC	0	0	0	pol	GAA	0	0	0	pol	CCA	0	0	0	pol	GAT	0	0	0	pol	CAT	0	0	0	pol	TCT	0	0	0	pol	GAC	0	0	0	pol	GAC	0	0	0	pol	GAT	0	0	0	pol	TAT	0	0	0
pol	TTA	0	0	0	pol	ATA	0	0	0	pol	GAA	0	0	0	pol	GAT	0	0	0	pol	AGA	0	0	0	pol	GAC	0	0	0	pol	CTA	0	0	0	pol	TTA	0	0	0	pol	GAT	0	0	0	pol	CAA	0	0	0
pol	GAA	0	0	0	pol	GGG	0	0	0	pol	AAA	0	0	0	pol	TTG	0	0	0	pol	GCA	0	0	0	pol	TTA	0	0	0	pol	GAA	0	0	0	pol	GAA	0	0	0	pol	TTG	0	0	0	pol	TAC	0	0	0
pol	ATA	0	0	0	pol	CAG	0	0	0	pol	GAC	0	0	0	pol	TAT	0	0	0	pol	AAA	0	0	0	pol	GAG	0	0	0	pol	ATA	0	0	0	pol	ATA	0	0	0	pol	TAT	0	0	0	pol	ATG	0	0	0
pol	GGA	0	0	0	pol	CAT	0	0	0	pol	AGC	0	0	0	pol	GTA	0	0	0	pol	ATA	0	0	0	pol	ATA	0	0	0	pol	GAG	0	0	0	pol	GAG	0	0	0	pol	GTA	0	0	0	pol	GAT	0	0	0
pol	CAG	0	0	0	pol	AGA	0	0	0	pol	TGG	0	0	0	pol	GGA	0	0	0	pol	GAG	0	0	0	pol	GGA	0	0	0	pol	CAA	0	0	0	pol	CAG	0	0	0	pol	GGA	0	0	0	pol	GAT	0	0	0
pol	CAT	0	0	0	pol	ATA	0	0	0	pol	ACT	0	0	0	pol	TCT	0	0	0	pol	GAA	0	0	0	pol	CAG	0	0	0	pol	CAT	0	0	0	pol	CAC	0	0	0	pol	TCT	0	0	0	pol	TTG	0	0	0
pol	AGA	0	0	0	pol	AAA	0	0	0	pol	GTC	0	0	0	pol	GAC	0	0	0	pol	CTG	0	0	0	pol	CAT	0	0	0	pol	AGA	0	0	0	pol	AGA	0	0	0	pol	GAC	0	0	0	pol	TAT	0	0	0
pol	ACA	0	0	0	pol	ATA	0	0	0	pol	AAT	0	0	0	pol	TTA	0	0	0	pol	AGA	0	0	0	pol	AGA	0	0	0	pol	ACA	0	0	0	pol	ATA	0	0	0	pol	TTA	0	0	0	pol	GTA	0	0	0
pol	AAG	0	0	0	pol	GAG	0	0	0	pol	GAC	0	0	0	pol	GAA	0	0	0	pol	CAA	0	0	0	pol	GCA	0	0	0	pol	AAA	0	0	0	pol	AAA	0	0	0	pol	GAA	0	0	0	pol	GGA	0	0	0
pol	ATA	0	0	0	pol	GAC	0	0	0	pol	ATA	0	0	0	pol	ATA	0	0	0	pol	CAT	0	0	0	pol	AAA	0	0	0	pol	ATA	0	0	0	pol	ATA	0	0	0	pol	ATA	0	0	0	pol	TCT	0	0	0
pol	GAG	0	0	0	pol	TTG	0	0	0	pol	CAA	0	0	0	pol	GGG	0	0	0	pol	CTG	0	0	0	pol	ATA	0	0	0	pol	GAG	0	0	0	pol	GAG	0	0	0	pol	GGG	0	0	0	pol	GAC	0	0	0
pol	GAA	0	0	0	pol	AGA	0	0	0	pol	AAG	0	0	0	pol	CAG	0	0	0	pol	TTG	0	0	0	pol	GAG	0	0	0	pol	GAA	0	0	0	pol	GAA	0	0	0	pol	CAG	0	0	0	pol	TTA	0	0	0
pol	CTG	0	0	0	pol	CAA	0	0	0	pol	TTA	0	0	0	pol	CAT	0	0	0	pol	AGG	0	0	0	pol	GAA	0	0	0	pol	CTG	0	0	0	pol	CTG	0	0	0	pol	CAC	0	0	0	pol	GAA	0	0	0
pol	AGA	0	0	0	pol	CAT	0	0	0	pol	GTG	0	0	0	pol	AGA	0	0	0	pol	TGG	1	1	1	pol	CTG	0	0	0	pol	AGA	0	0	0	pol	AGA	0	0	0	pol	AGA	0	0	0	pol	ATA	0	0	0
pol	CAA	0	0	0	pol	CTG	0	0	0	pol	GGA	0	0	0	pol	TCA	0	0	0	pol	GGA	0	0	0	pol	AGA	0	0	0	pol	CAA	0	0	0	pol	CAA	0	0	0	pol	GCA	0	0	0	pol	GGG	0	0	0
pol	CAT	0	0	0	pol	TTA	0	0	0	pol	AAA	0	0	0	pol	AAA	0	0	0	pol	TTT	0	0	0	pol	GAA	0	0	0	pol	CAT	0	0	0	pol	CAT	0	0	0	pol	AAG	0	0	0	pol	CAA	0	0	0
pol	CTG	0	0	0	pol	AAG	0	0	0	pol	TTA	0	0	0	pol	ATA	0	0	0	pol	ACC	0	0	0	pol	CAT	0	0	0	pol	CTG	0	0	0	pol	CTG	0	0	0	pol	ATA	0	0	0	pol	CAT	0	0	0
pol	TTG	0	0	0	pol	TGG	0	1	0	pol	AAT	0	0	0	pol	GAG	0	0	0	pol	ACA	0	0	0	pol	CTA	0	0	0	pol	TTG	0	0	0	pol	TTG	0	0	0	pol	GAG	0	0	0	pol	AGG	0	0	0
pol	AGG	0	0	0	pol	GGG	0	0	0	pol	TGG	0	0	0	pol	GAA	0	0	0	pol	CCA	0	0	0	pol	TTA	0	0	0	pol	AGG	0	0	0	pol	AGT	0	0	0	pol	GAA	0	0	0	pol	GAA	0	0	0
pol	TGG	1	1	2	pol	TTT	0	0	0	pol	GCA	0	0	0	pol	CTA	0	0	0	pol	GAT	0	0	0	pol	AGG	0	0	0	pol	TGG	0	0	0	pol	TGG	1	0	1	pol	CTA	0	0	0	pol	AAA	0	0	0
pol	GGA	0	0	0	pol	ACC	0	0	0	pol	AGT	0	0	0	pol	AGA	0	0	0	pol	AAA	0	0	0	pol	TGG	0	0	0	pol	GGG	0	0	0	pol	GGA	0	0	0	pol	AGA	0	0	0	pol	ATA	0	0	0
pol	TTT	0	0	0	pol	ACA	0	0	0	pol	CAG	0	0	0	pol	CAA	0	0	0	pol	AAA	0	0	0	pol	GGA	0	0	0	pol	TTT	0	0	0	pol	TTT	0	0	0	pol	CAG	0	0	0	pol	GAG	0	0	0
pol	ACC	0	0	0	pol	CCA	0	0	0	pol	ATT	0	0	0	pol	CAT	0	0	0	pol	CAT	0	0	0	pol	TTT	0	0	0	pol	ACA	0	0	0	pol	ACC	0	0	0	pol	CAT	0	0	0	pol	GAA	0	0	0
pol	ACA	0	0	0	pol	GAC	0	0	0	pol	TAC	0	0	0	pol	CTG	0	0	0	pol	CAG	0	0	0	pol	ACC	0	0	0	pol	ACA	0	0	0	pol	ACA	0	0	0	pol	CTG	0	0	0	pol	CTA	0	0	0
pol	CCA	0	0	0	pol	AAA	0	0	0	pol	TCA	0	0	0	pol	TTG	0	0	0	pol	AAA	0	0	0	pol	ACA	0	0	0	pol	CCA	0	0	0	pol	CCA	0	0	0	pol	TTG	0	0	0	pol	AGA	0	0	0
pol	GAC	0	0	0	pol	AAA	0	0	0	pol	GGG	0	0	0	pol	AGG	0	0	0	pol	GAA	0	0	0	pol	CCA	0	0	0	pol	GAT	0	0	0	pol	GAC	0	0	0	pol	AAG	0	0	0	pol	CAA	0	0	0
pol	AAA	0	0	0	pol	CAC	0	0	0	pol	ATT	0	0	0	pol	TGG	0	0	0	pol	CCT	0	0	0	pol	GAC	0	0	0	pol	AAA	0	0	0	pol	AAA	0	0	0	pol	TGG	0	0	4	pol	CAT	0	0	0
pol	AAG	0	0	0	pol	CAG	0	0	0	pol	AAA	0	0	0	pol	GGA	0	0	0	pol	CCA	0	0	0	pol	AAA	0	0	0	pol	AAA	0	0	0	pol	AAA	0	0	0	pol	GGA	0	0	0	pol	CTG	0	0	0
pol	CAT	0	0	0	pol	AAA	0	0	0	pol	GTA	0	0	0	pol	TTT	0	0	0	pol	TTC	0	0	0	pol	AAA	0	0	0	pol	CAT	0	0	0	pol	CAT	0	0	0	pol	TTT	0	0	0	pol	TTG	0	0	0
pol	CAG	0	0	0	pol	GAA	0	0	0	pol	AGG	0	0	0	pol	ACC	0	0	0	pol	CTT	0	0	0	pol	CAT	0	0	0	pol	CAG	0	0	0	pol	CAG	0	1	0	pol	ACT	0	0	0	pol	AAG	0	0	0
pol	AAA	0	0	0	pol	CCT	0	0	0	pol	CAA	0	0	0	pol	ACA	0	0	0	pol	TGG	0	3	0	pol	CAG	0	0	0	pol	AAA	0	0	0	pol	AAA	0	0	0	pol	ACA	0	0	0	pol	TGG	2	0	2
pol	GAA	0	0	0	pol	CCA	0	0	0	pol	TTA	0	0	0	pol	CCA	0	0	0	pol	ATG	0	0	0	pol	AAA	0	0	0	pol	GAA	0	0	0	pol	GAA	0	0	0	pol	CCA	0	0	0	pol	GGA	0	0	0
pol	CCT	0	0	0	pol	TTT	0	0	0	pol	TGT	0	0	0	pol	GAC	0	0	0	pol	GGT	0	0	0	pol	GAA	0	0	0	pol	CCT	0	0	0	pol	CCA	0	0	0	pol	GAC	0	0	0	pol	TTT	0	0	0
pol	CCA	0	0	0	pol	CTT	0	0	0	pol	AAA	0	0	0	pol	AAA	0	0	0	pol	TAT	0	0	0	pol	CCT	0	0	0	pol	CCA	0	0	0	pol	CCT	0	0	0	pol	AAA	0	0	0	pol	ACC	0	0	0
pol	TTC	0	0	0	pol	TGG	0	1	2	pol	CTC	0	0	0	pol	AAG	0	0	0	pol	GAA	0	0	0	pol	CCA	0	0	0	pol	TTC	0	0	0	pol	TTC	0	0	0	pol	AAA	0	0	0	pol	ACA	0	0	0
pol	CTT	0	0	0	pol	ATG	0	0	0	pol	CTT	0	0	0	pol	CAT	0	0	0	pol	CTC	0	0	0	pol	TTC	0	0	0	pol	CTT	0	0	0	pol	CTC	0	0	0	pol	CAT	0	0	0	pol	CCA	0	0	0
pol	TGG	0	3	1	pol	GGT	0	0	0	pol	AGG	0	0	0	pol	CAG	0	0	0	pol	CAT	0	0	0	pol	CTT	0	0	0	pol	TGG	0	2	0	pol	TGG	0	0	0	pol	CAG	0	0	0	pol	GAC	0	0	0
pol	ATG	0	0	0	pol	TAT	0	0	0	pol	GGA	0	0	0	pol	AAA	0	0	0	pol	CCT	0	0	0	pol	TGG	0	0	0	pol	ATG	0	0	0	pol	ATG	0	0	0	pol	AAA	0	0	0	pol	AAA	0	0	0
pol	GGT	0	0	0	pol	GAA	0	0	0	pol	GCC	0	0	0	pol	GAG	0	0	0	pol	GAT	0	0	0	pol	ATG	0	0	0	pol	GGT	0	0	0	pol	GGT	0	0	0	pol	GAA	0	0	0	pol	AAA	0	0	0
pol	TAT	0	0	0	pol	CTC	0	0	0	pol	AAA	0	0	0	pol	CCC	0	0	0	pol	AAA	0	0	0	pol	GGT	0	0	0	pol	TAT	0	0	0	pol	TAT	0	0	0	pol	CCT	0	0	0	pol	CAT	0	0	0
pol	GAA	0	0	0	pol	CAT	0	0	0	pol	GCA	0	0	0	pol	CCA	0	0	0	pol	TGG	0	0	0	pol	TAT	0	0	0	pol	GAA	0	0	0	pol	GAA	0	0	0	pol	CCA	0	0	0	pol	CAG	0	0	0
pol	CTC	0	0	0	pol	CCT	0	0	0	pol	CTA	0	0	0	pol	TTC	0	0	0	pol	ACA	0	0	0	pol	GAA	0	0	0	pol	CTC	0	0	0	pol	CTT	0	0	0	pol	TTT	0	0	0	pol	AAA	0	0	0
pol	CAT	0	0	0	pol	GAT	0	0	0	pol	ACA	0	0	0	pol	CTT	0	0	0	pol	GTA	0	0	0	pol	CTC	0	0	0	pol	CAT	0	0	0	pol	CAT	0	0	0	pol	CTT	0	0	0	pol	GAA	0	0	0
pol	CCT	0	0	0	pol	AAA	0	0	0	pol	GAA	0	0	0	pol	TGG	0	0	0	pol	CAG	0	0	0	pol	CAT	0	0	0	pol	CCT	0	0	0	pol	CCC	0	0	0	pol	TGG	0	3	0	pol	CCT	0	0	0
pol	GAT	0	0	0	pol	TGG	0	1	0	pol	GTA	0	0	0	pol	ATG	0	0	0	pol	CCT	0	0	0	pol	CCT	0	0	0	pol	GAT	0	0	0	pol	GAT	0	0	0	pol	ATG	0	0	0	pol	CCA	0	0	0
pol	AAA	0	0	0	pol	ACA	0	0	0	pol	GTA	0	0	0	pol	GGT	0	0	0	pol	ATA	0	0	0	pol	GAT	0	0	0	pol	AAA	0	0	0	pol	AAA	0	0	0	pol	GGT	0	0	0	pol	TTC	0	0	0
pol	TGG	0	0	0	pol	GTA	0	0	0	pol	CCA	0	0	0	pol	TAT	0	0	0	pol	GAG	0	0	0	pol	AAA	0	0	0	pol	TGG	0	1	0	pol	TGG	0	0	0	pol	TAT	0	0	0	pol	CTT	0	0	0
pol	ACA	0	0	0	pol	CAG	0	0	0	pol	CTA	0	0	0	pol	GAA	0	0	0	pol	CTG	0	0	0	pol	TGG	0	0	0	pol	ACA	0	0	0	pol	ACA	0	0	0	pol	GAA	0	0	0	pol	TGG	0	3	0
pol	GTA	0	0	0	pol	CCT	0	0	0	pol	ACA	0	0	0	pol	CTC	0	0	0	pol	CCA	0	0	0	pol	ACA	0	0	0	pol	GTA	0	0	0	pol	GTA	0	0	0	pol	CTA	0	0	0	pol	ATG	0	0	0
pol	CAG	0	0	0	pol	ATA	0	0	0	pol	CAA	0	0	0	pol	CAT	0	0	0	pol	GAA	0	0	0	pol	GTA	0	0	0	pol	CAG	0	0	0	pol	CAG	0	0	0	pol	CAT	0	0	0	pol	GGG	0	0	0
pol	CCT	0	0	0	pol	ATT	0	0	0	pol	GAA	0	0	0	pol	CCT	0	0	0	pol	AGA	0	0	0	pol	CAG	0	0	0	pol	CCT	0	0	0	pol	CCT	0	0	0	pol	CCT	0	0	0	pol	TAT	0	0	0
pol	ATA	0	0	0	pol	CTG	0	0	0	pol	GCA	0	0	0	pol	GAT	0	0	0	pol	GAC	0	0	0	pol	CCT	0	0	0	pol	ATA	0	0	0	pol	ATA	0	0	0	pol	GAT	0	0	0	pol	GAA	0	0	0
pol	GAG	0	0	0	pol	CCA	0	0	0	pol	GAG	0	0	0	pol	AAA	0	0	0	pol	AGC	0	0	0	pol	ATA	0	0	0	pol	AAG	0	0	0	pol	ATG	0	0	0	pol	AAA	0	0	0	pol	CTT	0	0	0
pol	CTG	0	0	0	pol	GAA	0	0	0	pol	CTA	0	0	0	pol	TGG	0	0	0	pol	TGG	0	0	0	pol	GAG	0	0	0	pol	CTG	0	0	0	pol	TTG	0	0	0	pol	TGG	0	1	0	pol	CAT	0	0	0
pol	CCA	0	0	0	pol	AAG	0	0	0	pol	GAA	0	0	0	pol	ACG	0	0	0	pol	ACT	0	0	0	pol	CTG	0	0	0	pol	CCA	0	0	0	pol	CCA	0	0	0	pol	ACA	0	0	0	pol	CCT	0	0	0
pol	GAA	0	0	0	pol	GAA	0	0	0	pol	CTG	0	0	0	pol	GTA	0	0	0	pol	GTC	0	0	0	pol	CCA	0	0	0	pol	GAA	0	0	0	pol	GAA	0	0	0	pol	GTA	0	0	0	pol	GAT	0	0	0
pol	AAA	0	0	0	pol	AGC	0	0	0	pol	GCA	0	0	0	pol	CAG	0	0	0	pol	AAT	0	0	0	pol	GAA	0	0	0	pol	AAG	0	0	0	pol	AAA	0	0	0	pol	CAG	0	0	0	pol	AAA	0	0	0
pol	GAC	0	0	0	pol	TGG	0	2	0	pol	GAA	0	0	0	pol	CCT	0	0	0	pol	GAC	0	0	0	pol	AAA	0	0	0	pol	GAC	0	0	0	pol	GAC	0	0	0	pol	CCT	0	0	0	pol	TGG	0	1	0
pol	AGC	0	0	0	pol	ACT	0	0	0	pol	AAC	0	0	0	pol	ATT	0	0	0	pol	ATA	0	0	0	pol	GAT	0	0	0	pol	AGC	0	0	0	pol	AGC	0	0	0	pol	ATA	0	0	0	pol	ACA	0	0	0
pol	TGG	0	1	1	pol	GTC	0	0	0	pol	AGG	0	0	0	pol	AAG	0	0	0	pol	CAG	0	0	0	pol	AGC	0	0	0	pol	TGG	0	0	0	pol	TGG	0	2	0	pol	AAG	0	0	0	pol	GTA	0	0	0
pol	ACT	0	0	0	pol	AAT	0	0	0	pol	GAG	0	0	0	pol	CTG	0	0	0	pol	AAG	0	0	0	pol	TGG	0	0	0	pol	ACT	0	0	0	pol	ACT	0	0	0	pol	CTG	0	0	0	pol	CAG	0	0	0
pol	GTC	0	0	0	pol	GAC	0	0	0	pol	ATT	0	0	0	pol	CCA	0	0	0	pol	TTA	0	0	0	pol	ACT	0	0	0	pol	GTC	0	0	0	pol	GTC	0	0	0	pol	CCA	0	0	0	pol	CCT	0	0	0
pol	AAT	0	0	0	pol	ATA	0	0	0	pol	CTA	0	0	0	pol	GAA	0	0	0	pol	GTG	0	0	0	pol	GTC	0	0	0	pol	AAT	0	0	0	pol	AAT	0	0	0	pol	GAA	0	0	0	pol	ATA	0	0	0
pol	GAC	0	0	0	pol	CAG	0	0	0	pol	AAA	0	0	0	pol	AAA	0	0	0	pol	GGA	0	0	0	pol	AAT	0	0	0	pol	GAC	0	0	0	pol	GAC	0	0	0	pol	AAA	0	0	0	pol	ATG	0	0	0
pol	ATA	0	0	0	pol	AAG	0	0	0	pol	GAA	0	0	0	pol	GAA	0	0	0	pol	AAA	0	0	0	pol	GAC	0	0	0	pol	ATA	0	0	0	pol	ATA	0	0	0	pol	GAC	0	0	0	pol	CTG	0	0	0
pol	CAG	0	0	0	pol	TTA	0	0	0	pol	CCA	0	0	0	pol	AGC	0	0	0	pol	TTA	0	0	0	pol	ATA	0	0	0	pol	CAA	0	0	0	pol	CAG	0	0	0	pol	AGT	0	0	0	pol	CCA	0	0	0
pol	AAG	0	0	0	pol	GTA	0	0	0	pol	GTA	0	0	0	pol	TGG	0	0	0	pol	AAT	0	0	0	pol	CAA	0	0	0	pol	AAA	0	0	0	pol	AAG	0	0	0	pol	TGG	0	3	0	pol	GAA	0	0	0
pol	TTA	0	0	0	pol	GGA	0	0	0	pol	CAT	0	0	0	pol	ACT	0	0	0	pol	TGG	0	1	0	pol	AAG	0	0	0	pol	TTA	0	0	0	pol	TTA	0	0	0	pol	ACT	0	0	0	pol	AAA	0	0	0
pol	GTG	0	0	0	pol	AAA	0	0	0	pol	GGA	0	0	0	pol	GTC	0	0	0	pol	GCA	0	0	0	pol	TTA	0	0	0	pol	GTG	0	0	0	pol	GTG	0	0	0	pol	GTC	0	0	0	pol	GAC	0	0	0
pol	GGA	0	0	0	pol	TTG	0	0	0	pol	GTG	0	0	0	pol	AAT	0	0	0	pol	AGT	0	0	0	pol	GTG	0	0	0	pol	GGA	0	0	0	pol	GGA	0	0	0	pol	AAT	0	0	0	pol	AGC	0	0	0
pol	AAA	0	0	0	pol	AAT	0	0	0	pol	TAC	0	0	0	pol	GAC	0	0	0	pol	CAG	0	0	0	pol	GGA	0	0	0	pol	AAA	0	0	0	pol	AAA	0	0	0	pol	GAC	0	0	0	pol	TGG	0	2	0
pol	TTA	0	0	0	pol	TGG	0	1	0	pol	TAT	0	0	0	pol	ATA	0	0	0	pol	ATT	0	0	0	pol	AAA	0	0	0	pol	TTA	0	0	0	pol	TTG	0	0	0	pol	ATA	0	0	0	pol	ACT	0	0	0
pol	AAT	0	0	0	pol	GCA	0	0	0	pol	GAC	0	0	0	pol	CAG	0	0	0	pol	TAC	0	0	0	pol	TTA	0	0	0	pol	AAC	0	0	0	pol	AAT	0	0	0	pol	CAG	0	0	0	pol	GTC	0	0	0
pol	TGG	0	4	0	pol	AGT	0	0	0	pol	CCA	0	0	0	pol	AAG	0	0	0	pol	CCA	0	0	0	pol	AAT	0	0	0	pol	TGG	0	1	0	pol	TGG	0	2	0	pol	AAG	0	0	0	pol	AAT	0	0	0
pol	GCA	0	0	0	pol	CAG	0	0	0	pol	TCA	0	0	0	pol	TTA	0	0	0	pol	GGG	0	0	0	pol	TGG	0	0	0	pol	GCA	0	0	0	pol	GCA	0	0	0	pol	TTA	0	0	0	pol	GAC	0	0	0
pol	AGT	0	0	0	pol	ATT	0	0	0	pol	AAA	0	0	0	pol	GTG	0	0	0	pol	ATT	0	0	0	pol	GCA	0	0	0	pol	AGT	0	0	0	pol	AGT	0	0	0	pol	GTG	0	0	0	pol	ATA	0	0	0
pol	CAG	0	0	0	pol	TAT	0	0	0	pol	GAC	0	0	0	pol	GGA	0	0	0	pol	AAA	0	0	0	pol	AGT	0	0	0	pol	CAG	0	0	0	pol	CAG	0	0	0	pol	GGA	0	0	0	pol	CAA	0	0	0
pol	ATT	0	0	0	pol	GCA	0	0	0	pol	TTA	0	0	0	pol	AAA	0	0	0	pol	GTA	0	0	0	pol	CAG	0	0	0	pol	ATT	0	0	0	pol	ATT	0	0	0	pol	AAA	0	0	0	pol	AAG	0	0	0
pol	TAT	0	0	0	pol	GGG	0	0	0	pol	GTA	0	0	0	pol	TTA	0	0	0	pol	AAG	0	0	0	pol	ATT	0	0	0	pol	TAT	0	0	0	pol	TAT	0	0	0	pol	TTG	0	0	0	pol	TTA	0	0	0
pol	GCA	0	0	0	pol	ATT	0	0	0	pol	GCA	0	0	0	pol	AAT	0	0	0	pol	CAA	0	0	0	pol	TAT	0	0	0	pol	CCA	0	0	0	pol	CCA	0	0	0	pol	AAT	0	0	0	pol	GTG	0	0	0
pol	GGG	0	0	0	pol	AAA	0	0	0	pol	GAA	0	0	0	pol	TGG	0	0	0	pol	TTA	0	0	0	pol	CCA	0	0	0	pol	GGG	0	0	0	pol	GGA	0	0	0	pol	TGG	0	3	0	pol	GGA	0	0	0
pol	ATT	0	0	0	pol	GTA	0	0	0	pol	ATA	0	0	0	pol	GCA	0	0	0	pol	TGT	0	0	0	pol	GGG	0	0	0	pol	ATT	0	0	0	pol	ATT	0	0	0	pol	GCA	0	0	0	pol	AAA	0	0	0
pol	AAG	0	0	0	pol	AAA	0	0	0	pol	CAG	0	0	0	pol	AGT	0	0	0	pol	AGA	0	0	0	pol	ATT	0	0	0	pol	AAA	0	0	0	pol	AAA	0	0	0	pol	AGT	0	0	0	pol	TTA	0	0	0
pol	GTA	0	0	0	pol	CAA	0	0	0	pol	AAG	0	0	0	pol	CAG	0	0	0	pol	CTC	0	0	0	pol	AAA	0	0	0	pol	GTA	0	0	0	pol	GTA	0	0	0	pol	CAG	0	0	0	pol	AAT	0	0	0
pol	AGG	0	0	0	pol	TTA	0	0	0	pol	CAA	0	0	0	pol	ATT	0	0	0	pol	CTT	0	0	0	pol	GTA	0	0	0	pol	AGG	0	0	0	pol	AAG	0	0	0	pol	ATT	0	0	0	pol	TGG	0	3	0
pol	CAA	0	0	0	pol	TGT	0	0	0	pol	GGG	0	0	0	pol	TAT	0	0	0	pol	AGG	0	0	0	pol	AGG	0	0	0	pol	CAA	0	0	0	pol	CAA	0	0	0	pol	TAT	0	0	0	pol	GCA	0	0	0
pol	TTA	0	0	0	pol	AAA	0	0	0	pol	CAT	0	0	0	pol	GCA	0	0	0	pol	GGA	0	0	0	pol	CAA	0	0	0	pol	TTA	0	0	0	pol	TTA	0	0	0	pol	CCA	0	0	0	pol	AGT	0	0	0
pol	TGT	0	0	0	pol	CTC	0	0	0	pol	GGC	0	0	0	pol	GGG	0	0	0	pol	GCC	0	0	0	pol	TTA	0	0	0	pol	TGT	0	0	0	pol	TGT	0	0	0	pol	GGG	0	0	0	pol	CAG	0	0	0
pol	AAA	0	0	0	pol	CTT	0	0	0	pol	CAA	0	0	0	pol	ATT	0	0	0	pol	AAA	0	0	0	pol	TGT	0	0	0	pol	AAA	0	0	0	pol	AGA	0	0	0	pol	ATC	0	0	0	pol	ATT	0	0	0
pol	CTC	0	0	0	pol	AGG	0	0	0	pol	TGG	0	0	0	pol	AAA	0	0	0	pol	GCA	0	0	0	pol	AAA	0	0	0	pol	CTC	0	0	0	pol	CTC	0	0	0	pol	AAA	0	0	0	pol	TAC	0	0	0
pol	CTT	0	0	0	pol	GGA	0	0	0	pol	ACA	0	0	0	pol	ACA	0	0	0	pol	TTA	0	0	0	pol	CTC	0	0	0	pol	CTT	0	0	0	pol	CTT	0	0	0	pol	GTA	0	0	0	pol	CCA	0	0	0
pol	AGG	0	0	0	pol	ACC	0	0	0	pol	TAT	0	0	0	pol	AGG	0	0	0	pol	ACA	0	0	0	pol	CTT	0	0	0	pol	AGG	0	0	0	pol	AGG	0	0	0	pol	AGG	0	0	0	pol	GGG	0	0	0
pol	GGA	0	0	0	pol	AAA	0	0	0	pol	CAA	0	0	0	pol	CAG	0	0	0	pol	GAA	0	0	0	pol	AGG	0	0	0	pol	GGA	0	0	0	pol	GGA	0	0	0	pol	CAA	0	0	0	pol	ATT	0	0	0
pol	ACC	0	0	0	pol	GCA	0	0	0	pol	ATT	0	0	0	pol	TTA	0	0	0	pol	GTA	0	0	0	pol	GGA	0	0	0	pol	ACC	0	0	0	pol	GCC	0	0	0	pol	TTA	0	0	0	pol	AAA	0	0	0
pol	AAA	0	0	0	pol	CTA	0	0	0	pol	TAT	0	0	0	pol	TGT	0	0	0	pol	ATA	0	0	0	pol	GCC	0	0	0	pol	AAA	0	0	0	pol	AAA	0	0	0	pol	TGT	0	0	0	pol	GTA	0	0	0
pol	GCA	0	0	0	pol	ACA	0	0	0	pol	CAA	0	0	0	pol	AAA	0	0	0	pol	CCA	0	0	0	pol	AAA	0	0	0	pol	GCA	0	0	0	pol	GCA	0	0	0	pol	AAA	0	0	0	pol	AGG	0	0	0
pol	CTA	0	0	0	pol	GAA	0	0	0	pol	GAA	0	0	0	pol	CTC	0	0	0	pol	CTA	0	0	0	pol	GCA	0	0	0	pol	CTA	0	0	0	pol	CTA	0	0	0	pol	CTT	0	0	0	pol	CAA	0	0	0
pol	ACA	0	0	0	pol	GTA	0	0	0	pol	CCA	0	0	0	pol	CTT	0	0	0	pol	ACA	0	0	0	pol	CTA	0	0	0	pol	ACA	0	0	0	pol	ACA	0	0	0	pol	CTT	0	0	0	pol	TTA	0	0	0
pol	GAG	0	0	0	pol	ATA	0	0	0	pol	TTT	0	0	0	pol	AGG	0	0	0	pol	GAA	0	0	0	pol	ACA	0	0	0	pol	GAA	0	0	0	pol	GAA	0	0	0	pol	AGG	0	0	0	pol	TGT	0	0	0
pol	GTA	0	0	0	pol	CCA	0	0	0	pol	AAA	0	0	0	pol	GGA	0	0	0	pol	GAA	0	0	0	pol	GAA	0	0	0	pol	GTA	0	0	0	pol	GTA	0	0	0	pol	GGA	0	0	0	pol	AAA	0	0	0
pol	GTA	0	0	0	pol	CTA	0	0	0	pol	AAT	0	0	0	pol	ACC	0	0	0	pol	GCA	0	0	0	pol	GTA	0	0	0	pol	GTA	0	0	0	pol	GTA	0	0	0	pol	GCC	0	0	0	pol	CTC	0	0	0
pol	CCA	0	0	0	pol	ACA	0	0	0	pol	CTG	0	0	0	pol	AAA	0	0	0	pol	GAG	0	0	0	pol	GTA	0	0	0	pol	TCG	0	0	0	pol	CCA	0	0	0	pol	AAA	0	0	0	pol	CTT	0	0	0
pol	CTA	0	0	0	pol	GAA	0	0	0	pol	AAA	0	0	0	pol	GCA	0	0	0	pol	CTA	0	0	0	pol	CCA	0	0	0	pol	CTA	0	0	0	pol	CTA	0	0	0	pol	GCA	0	0	0	pol	AGG	0	0	0
pol	ACG	0	0	0	pol	GAA	0	0	0	pol	ACA	0	0	0	pol	CTA	0	0	0	pol	GAA	0	0	0	pol	CTA	0	0	0	pol	ACA	0	0	0	pol	ACA	0	0	0	pol	CTA	0	0	0	pol	GGA	0	0	0
pol	GCA	0	0	0	pol	GCA	0	0	0	pol	GGA	0	0	0	pol	ACA	0	0	0	pol	CTG	0	0	0	pol	ACA	0	0	0	pol	AGA	0	0	0	pol	GCA	0	0	0	pol	ACA	0	0	0	pol	ACT	0	0	0
pol	GAA	0	0	0	pol	GAA	0	0	0	pol	AAG	0	0	0	pol	GAA	0	0	0	pol	GCA	0	0	0	pol	GAA	0	0	0	pol	GAA	0	0	0	pol	GAA	0	0	0	pol	GAA	0	0	0	pol	AAG	0	0	0
pol	GCA	0	0	0	pol	TTA	0	0	0	pol	TAT	0	0	0	pol	GTA	0	0	0	pol	GAA	0	0	0	pol	GAA	0	0	0	pol	GCA	0	0	0	pol	GCA	0	0	0	pol	GTA	0	0	0	pol	GCA	0	0	0
pol	GAG	0	0	0	pol	GAA	0	0	0	pol	GCA	0	0	0	pol	ATA	0	0	0	pol	AAC	0	0	0	pol	GCA	0	0	0	pol	GAA	0	0	0	pol	GAG	0	0	0	pol	ATA	0	0	0	pol	CTA	0	0	0
pol	CTA	0	0	0	pol	CTG	0	0	0	pol	AGA	0	0	0	pol	CCA	0	0	0	pol	AGA	0	0	0	pol	GAA	0	0	0	pol	CTA	0	0	0	pol	CTA	0	0	0	pol	CCA	0	0	0	pol	ACA	0	0	0
pol	GAA	0	0	0	pol	GCA	0	0	0	pol	ATG	0	0	0	pol	CTA	0	0	0	pol	GAG	0	0	0	pol	CTA	0	0	0	pol	GAA	0	0	0	pol	GAA	0	0	0	pol	CTA	0	0	0	pol	GAA	0	0	0
pol	CTG	0	0	0	pol	GAA	0	0	0	pol	AGG	0	0	0	pol	ACA	0	0	0	pol	ATT	0	0	0	pol	GAA	0	0	0	pol	TTG	0	0	0	pol	CTG	0	0	0	pol	ACA	0	0	0	pol	ATC	0	0	0
pol	GCA	0	0	0	pol	AAC	0	0	0	pol	GGT	0	0	0	pol	GAA	0	0	0	pol	CTA	0	0	0	pol	CTG	0	0	0	pol	GCA	0	0	0	pol	GCA	0	0	0	pol	GCA	0	0	0	pol	ATA	0	0	0
pol	GAA	0	0	0	pol	AGG	0	0	0	pol	GCC	0	0	0	pol	GAA	0	0	0	pol	AAA	0	0	0	pol	GCA	0	0	0	pol	GAA	0	0	0	pol	GAA	0	0	0	pol	GAA	0	0	0	pol	ACA	0	0	0
pol	AAC	0	0	0	pol	GAG	0	0	0	pol	CAC	0	0	0	pol	GCA	0	0	0	pol	GAA	0	0	0	pol	GAA	0	0	0	pol	AAC	0	0	0	pol	AAC	0	0	0	pol	GCA	0	0	0	pol	CTA	0	0	0
pol	AGG	0	0	0	pol	ATT	0	0	0	pol	ACT	0	0	0	pol	GAG	0	0	0	pol	CCA	0	0	0	pol	AAC	0	0	0	pol	AGG	0	0	0	pol	AGG	0	0	0	pol	GAG	0	0	0	pol	ACA	0	0	0
pol	GAA	0	0	0	pol	CTA	0	0	0	pol	AAT	0	0	0	pol	CTA	0	0	0	pol	GTA	0	0	0	pol	AGG	0	0	0	pol	GAG	0	0	0	pol	GAG	0	0	0	pol	CTA	0	0	0	pol	AGA	0	0	0
pol	ATC	0	0	0	pol	AAA	0	0	0	pol	GAT	0	0	0	pol	GAA	0	0	0	pol	CAT	0	0	0	pol	GAA	0	0	0	pol	ATT	0	0	0	pol	ATT	0	0	0	pol	GAA	0	0	0	pol	GAA	0	0	0
pol	CTA	0	0	0	pol	GAA	0	0	0	pol	GTA	0	0	0	pol	CTA	0	0	0	pol	GGA	0	0	0	pol	ATT	0	0	0	pol	CTC	0	0	0	pol	CTA	0	0	0	pol	CTG	0	0	0	pol	GCA	0	0	0
pol	AAA	0	0	0	pol	CCA	0	0	0	pol	AGA	0	0	0	pol	GCA	0	0	0	pol	GTG	0	0	0	pol	TTA	0	0	0	pol	AAA	0	0	0	pol	AGA	0	0	0	pol	GCA	0	0	0	pol	GAG	0	0	0
pol	GAA	0	0	0	pol	GTC	0	0	0	pol	CAG	0	0	0	pol	GAA	0	0	0	pol	TAT	0	0	0	pol	AAA	0	0	0	pol	GAA	0	0	0	pol	GAA	0	0	0	pol	GAA	0	0	0	pol	CTA	0	0	0
pol	CCA	0	0	0	pol	CAT	0	0	0	pol	TTA	0	0	0	pol	AAC	0	0	0	pol	TAT	0	0	0	pol	GAA	0	0	0	pol	CCA	0	0	0	pol	CCA	0	0	0	pol	AAC	0	0	0	pol	GAA	0	0	0
pol	GTA	0	0	0	pol	GGA	0	0	0	pol	GTA	0	0	0	pol	AGG	0	0	0	pol	GAC	0	0	0	pol	CCA	0	0	0	pol	GTA	0	0	0	pol	GTA	0	0	0	pol	AGG	0	0	0	pol	TTG	0	0	0
pol	CAT	0	0	0	pol	GTG	0	0	0	pol	GAA	0	0	0	pol	GAA	0	0	0	pol	CCA	0	0	0	pol	GTA	0	0	0	pol	CAT	0	0	0	pol	CAT	0	0	0	pol	GAA	0	0	0	pol	GCA	0	0	0
pol	GGA	0	0	0	pol	TAT	0	0	0	pol	GCA	0	0	0	pol	ATT	0	0	0	pol	TCA	0	0	0	pol	CAT	0	0	0	pol	GGA	0	0	0	pol	GGA	0	0	0	pol	ATT	0	0	0	pol	GAA	0	0	0
pol	GTG	0	0	0	pol	TAT	0	0	0	pol	GTG	0	0	0	pol	TTA	0	0	0	pol	AAA	0	0	0	pol	GGA	0	0	0	pol	GTG	0	0	0	pol	GTG	0	0	0	pol	CTA	0	0	0	pol	AAC	0	0	0
pol	TAT	0	0	0	pol	GAC	0	0	0	pol	CAC	0	0	0	pol	AAA	0	0	0	pol	GAT	0	0	0	pol	GTG	0	0	0	pol	TAC	0	0	0	pol	TAC	0	0	0	pol	AGA	0	0	0	pol	AGG	0	0	0
pol	TAT	0	0	0	pol	CCA	0	0	0	pol	AAA	0	0	0	pol	GAA	0	0	0	pol	TTA	0	0	0	pol	TAT	0	0	0	pol	TAT	0	0	0	pol	TAT	0	0	0	pol	GAA	0	0	0	pol	GAA	0	0	0
pol	GAC	0	0	0	pol	TCA	0	0	0	pol	ATA	0	0	0	pol	CCA	0	0	0	pol	ATA	0	0	0	pol	TAT	0	0	0	pol	GAC	0	0	0	pol	GAC	0	0	0	pol	CCA	0	0	0	pol	ATT	0	0	0
pol	CCA	0	0	0	pol	AAA	0	0	0	pol	GCT	0	0	0	pol	GTA	0	0	0	pol	GCA	0	0	0	pol	GAC	0	0	0	pol	CCA	0	0	0	pol	CCA	0	0	0	pol	GTA	0	0	0	pol	CTA	0	0	0
pol	TCA	0	0	0	pol	GAC	0	0	0	pol	ACA	0	0	0	pol	CAT	0	0	0	pol	GAA	0	0	0	pol	CCA	0	0	0	pol	TCA	0	0	0	pol	TCA	0	0	0	pol	CAT	0	0	0	pol	AAA	0	0	0
pol	AAA	0	0	0	pol	TTA	0	0	0	pol	GAA	0	0	0	pol	GGA	0	0	0	pol	ATA	0	0	0	pol	TCA	0	0	0	pol	AAA	0	0	0	pol	AAA	0	0	0	pol	GGA	0	0	0	pol	GAA	0	0	0
pol	GAC	0	0	0	pol	GTA	0	0	0	pol	AGC	0	0	0	pol	GTG	0	0	0	pol	CAG	0	0	0	pol	AAA	0	0	0	pol	GAC	0	0	0	pol	GAC	0	0	0	pol	GTA	0	0	0	pol	CCA	0	0	0
pol	TTA	0	0	0	pol	GCA	0	0	0	pol	ATA	0	0	0	pol	TAT	0	0	0	pol	AAG	0	0	0	pol	GAC	0	0	0	pol	TTA	0	0	0	pol	TTA	0	0	0	pol	TAC	0	0	0	pol	GTA	0	0	0
pol	ATA	0	0	0	pol	GAA	0	0	0	pol	GTA	0	0	0	pol	TAT	0	0	0	pol	CAG	0	0	0	pol	TTA	0	0	0	pol	ATA	0	0	0	pol	ATA	0	0	0	pol	TAT	0	0	0	pol	CAT	0	0	0
pol	GCA	0	0	0	pol	CTA	0	0	0	pol	ATA	0	0	0	pol	GAC	0	0	0	pol	GGG	0	0	0	pol	ATA	0	0	0	pol	GCA	0	0	0	pol	GCA	0	0	0	pol	GAT	0	0	0	pol	GGG	0	0	0
pol	GAA	0	0	0	pol	CAG	0	0	0	pol	TGG	0	0	0	pol	CCA	0	0	0	pol	AAC	0	0	0	pol	GCA	0	0	0	pol	GAA	0	0	0	pol	GAA	0	0	0	pol	CCA	0	0	0	pol	GTG	0	0	0
pol	ATA	0	0	0	pol	AAG	0	0	0	pol	GGA	0	0	0	pol	TCA	0	0	0	pol	AGT	0	0	0	pol	GAA	0	0	0	pol	ATA	0	0	0	pol	ATA	0	0	0	pol	TCA	0	0	0	pol	TAT	0	0	0
pol	CAG	0	0	0	pol	CAG	0	0	0	pol	AAG	0	0	0	pol	AAA	0	0	0	pol	CAA	0	0	0	pol	CTA	0	0	0	pol	CAG	0	0	0	pol	CAG	0	0	0	pol	AAA	0	0	0	pol	TAT	0	0	0
pol	AAG	0	0	0	pol	GGG	0	0	0	pol	ACT	0	0	0	pol	GAC	0	0	0	pol	TGG	0	0	0	pol	CAG	0	0	0	pol	AAG	0	0	0	pol	AAG	0	0	0	pol	GAT	0	0	0	pol	GAC	0	0	0
pol	CAG	0	0	0	pol	CAC	0	0	0	pol	CCT	0	0	0	pol	TTA	0	0	0	pol	ACA	0	0	0	pol	AAG	0	0	0	pol	CAG	0	0	0	pol	CAG	0	0	0	pol	TTA	0	0	0	pol	CCA	0	0	0
pol	GGG	0	0	0	pol	GGT	0	0	0	pol	AAA	0	0	0	pol	ATA	0	0	0	pol	TAT	0	0	0	pol	CAG	0	0	0	pol	GGG	0	0	0	pol	GGG	0	0	0	pol	GTA	0	0	0	pol	TCA	0	0	0
pol	CAA	0	0	0	pol	CAA	0	0	0	pol	TTT	0	0	0	pol	GCA	0	0	0	pol	CAA	0	0	0	pol	GGG	0	0	0	pol	CAA	0	0	0	pol	CAA	0	0	0	pol	GCA	0	0	0	pol	AAA	0	0	0
pol	GGC	0	0	0	pol	TGG	0	1	0	pol	AGA	0	0	0	pol	GAA	0	0	0	pol	ATT	0	0	0	pol	CAA	0	0	0	pol	GGC	0	0	0	pol	GGC	0	0	0	pol	GAA	0	0	0	pol	GAT	0	0	0
pol	CAA	0	0	0	pol	ACT	0	0	0	pol	CTA	0	0	0	pol	CTA	0	0	0	pol	TAT	0	0	0	pol	GAC	0	0	0	pol	CAA	0	0	0	pol	CAA	0	0	0	pol	ATA	0	0	0	pol	TTA	0	0	0
pol	TGG	0	1	0	pol	TAT	0	0	0	pol	CCC	0	0	0	pol	CAG	0	0	0	pol	CAA	0	0	0	pol	CAA	0	0	0	pol	TGG	0	0	0	pol	TGG	0	1	0	pol	CAG	0	0	0	pol	ATA	0	0	0
pol	ACA	0	0	0	pol	CAA	0	0	0	pol	ATA	0	0	0	pol	AAG	0	0	0	pol	GAG	0	0	0	pol	TGG	0	0	0	pol	ACA	0	0	0	pol	ACA	0	0	0	pol	AAG	0	0	0	pol	GCA	0	0	0
pol	TAT	0	0	0	pol	ATT	0	0	0	pol	CAA	0	0	0	pol	CAG	0	0	0	pol	CCA	0	0	0	pol	ACA	0	0	0	pol	TAT	0	0	0	pol	TAT	0	0	0	pol	CAG	0	0	0	pol	GAA	0	0	0
pol	CAA	0	0	0	pol	TAT	0	0	0	pol	AAA	0	0	0	pol	GGG	0	0	0	pol	TTT	0	0	0	pol	TAT	0	0	0	pol	CAA	0	0	0	pol	CAA	0	0	0	pol	GGG	0	0	0	pol	CTA	0	0	0
pol	ATT	0	0	0	pol	CAA	0	0	0	pol	GAA	0	0	0	pol	CAA	0	0	0	pol	AAA	0	0	0	pol	CAA	0	0	0	pol	ATT	0	0	0	pol	ATT	0	0	0	pol	CAG	0	0	0	pol	CAG	0	0	0
pol	TAT	0	0	0	pol	GAG	0	0	0	pol	ACA	0	0	0	pol	GGC	0	0	0	pol	AAC	0	0	0	pol	ATT	0	0	0	pol	TAT	0	0	0	pol	TAC	0	0	0	pol	GGC	0	0	0	pol	AAG	0	0	0
pol	CAA	0	0	0	pol	CCA	0	0	0	pol	TGG	0	0	0	pol	CAA	0	0	0	pol	CTG	0	0	0	pol	TAT	0	0	0	pol	CAA	0	0	0	pol	CAA	0	0	0	pol	CAA	0	0	0	pol	CAG	0	0	0
pol	GAG	0	0	0	pol	TTT	0	0	0	pol	GAA	0	0	0	pol	TGG	0	0	0	pol	AAA	0	0	0	pol	CAG	0	0	0	pol	GAG	0	0	0	pol	GAG	0	0	0	pol	TGG	0	1	0	pol	GAG	0	0	0
pol	CCA	0	0	0	pol	AAA	0	0	0	pol	ACA	0	0	0	pol	ACA	0	0	0	pol	ACA	0	0	0	pol	GAG	0	0	0	pol	CCA	0	0	0	pol	CCA	0	0	0	pol	ACA	0	0	0	pol	CAA	0	0	0
pol	TTT	0	0	0	pol	AAC	0	0	0	pol	TGG	0	0	0	pol	TAT	0	0	0	pol	GGA	0	0	0	pol	CCC	0	0	0	pol	TTT	0	0	0	pol	TTT	0	0	0	pol	TAT	0	0	0	pol	GGC	0	0	0
pol	AAA	0	0	0	pol	CTG	0	0	0	pol	TTT	0	0	0	pol	CAA	0	0	0	pol	AAA	0	0	0	pol	TTT	0	0	0	pol	AAA	0	0	0	pol	AAA	0	0	0	pol	CAA	0	0	0	pol	CAA	0	0	0
pol	AAT	0	0	0	pol	AAA	0	0	0	pol	TGG	0	0	0	pol	GTT	0	0	0	pol	TAT	0	0	0	pol	AAG	0	0	0	pol	AAT	0	0	0	pol	AAT	0	0	0	pol	ATT	0	0	0	pol	TGG	0	2	0
pol	CTG	0	0	0	pol	ACA	0	0	0	pol	TTT	0	0	0	pol	TAT	0	0	0	pol	GCA	0	0	0	pol	AAT	0	0	0	pol	CTG	0	0	0	pol	CTG	0	0	0	pol	TAT	0	0	0	pol	ACG	0	0	0
pol	AAA	0	0	0	pol	GGA	0	0	0	pol	ACG	0	0	0	pol	CAA	0	0	0	pol	AGA	0	0	0	pol	CTG	0	0	0	pol	AAA	0	0	0	pol	AAA	0	0	0	pol	CAA	0	0	0	pol	TAT	0	0	0
pol	ACA	0	0	0	pol	AAA	0	0	0	pol	AGG	0	0	0	pol	GAG	0	0	0	pol	ATG	0	0	0	pol	AAG	0	0	0	pol	ACA	0	0	0	pol	ACA	0	0	0	pol	GAG	0	0	0	pol	CAA	0	0	0
pol	GGA	0	0	0	pol	TAT	0	0	0	pol	GAG	0	0	0	pol	CCA	0	0	0	pol	AGG	0	0	0	pol	ACA	0	0	0	pol	GGA	0	0	0	pol	GGA	0	0	0	pol	CAA	0	0	0	pol	ATT	0	0	0
pol	AAA	0	0	0	pol	GCA	0	0	0	pol	GAA	0	0	0	pol	TTT	0	0	0	pol	GGT	0	0	0	pol	GGA	0	0	0	pol	AAG	0	0	0	pol	AAG	0	0	0	pol	TAT	0	0	0	pol	TAT	0	0	0
pol	TAT	0	0	0	pol	AGA	0	0	0	pol	TAT	0	0	0	pol	AAA	0	0	0	pol	GCC	0	0	0	pol	AAG	0	0	0	pol	TAT	0	0	0	pol	TAT	0	0	0	pol	AAA	0	0	0	pol	CAA	0	0	0
pol	GCA	0	0	0	pol	ATG	0	0	0	pol	AAT	0	0	0	pol	AAT	0	0	0	pol	CAC	0	0	0	pol	TAT	0	0	0	pol	GCA	0	0	0	pol	GCA	0	0	0	pol	AAT	0	0	0	pol	GAG	0	0	0
pol	AAA	0	0	0	pol	AGG	0	0	0	pol	TGG	0	0	0	pol	CTG	0	0	0	pol	ACT	0	0	0	pol	GCA	0	0	0	pol	AGA	0	0	0	pol	AAA	0	0	0	pol	CTG	0	0	0	pol	CCA	0	0	0
pol	ATG	0	0	0	pol	GGT	0	0	0	pol	CTG	0	0	0	pol	AAA	0	0	0	pol	AAT	0	0	0	pol	AAA	0	0	0	pol	ACG	0	0	0	pol	ATG	0	0	0	pol	AAA	0	0	0	pol	TTT	0	0	0
pol	AGG	0	0	0	pol	ACC	0	0	0	pol	CAA	0	0	0	pol	ACA	0	0	0	pol	GAT	0	0	0	pol	ACG	0	0	0	pol	AGG	0	0	0	pol	AGG	0	0	0	pol	ACA	0	0	0	pol	AAA	0	0	0
pol	AGT	0	0	0	pol	CAC	0	0	0	pol	GCC	0	0	0	pol	GGA	0	0	0	pol	GTA	0	0	0	pol	AGG	0	0	0	pol	GGT	0	0	0	pol	GGT	0	0	0	pol	GGA	0	0	0	pol	AAT	0	0	0
pol	ACC	0	0	0	pol	ACT	0	0	0	pol	GCC	0	0	0	pol	AAA	0	0	0	pol	AGA	0	0	0	pol	GGT	0	0	0	pol	GCC	0	0	0	pol	GCC	0	0	0	pol	AAA	0	0	0	pol	CTG	0	0	0
pol	CAC	0	0	0	pol	AAT	0	0	0	pol	TTC	0	0	0	pol	TAT	0	0	0	pol	CAA	0	0	0	pol	GCC	0	0	0	pol	CAC	0	0	0	pol	CAC	0	0	0	pol	TAT	0	0	0	pol	AAA	0	0	0
pol	ACT	0	0	0	pol	GAT	0	0	0	pol	ACC	0	0	0	pol	GCA	0	0	0	pol	TTA	0	0	0	pol	CAC	0	0	0	pol	ACT	0	0	0	pol	ACT	0	0	0	pol	GCA	0	0	0	pol	ACA	0	0	0
pol	AAT	0	0	0	pol	GTA	0	0	0	pol	CCA	0	0	0	pol	AGA	0	0	0	pol	ACA	0	0	0	pol	ACT	0	0	0	pol	AAT	0	0	0	pol	AAT	0	0	0	pol	AGA	0	0	0	pol	GGA	0	0	0
pol	GAT	0	0	0	pol	AAA	0	0	0	pol	TGG	0	0	0	pol	ACA	0	0	0	pol	GAG	0	0	0	pol	AAT	0	0	0	pol	GAT	0	0	0	pol	GAT	0	0	0	pol	ACG	0	0	0	pol	AAA	0	0	0
pol	GTA	0	0	0	pol	CAA	0	0	0	pol	CAA	0	0	0	pol	AGG	0	0	0	pol	GTA	0	0	0	pol	GAT	0	0	0	pol	GTA	0	0	0	pol	GTA	0	0	0	pol	AAG	0	0	0	pol	TAT	0	0	0
pol	AAA	0	0	0	pol	TTA	0	0	0	pol	ATT	0	0	0	pol	GGT	0	0	0	pol	GTG	0	0	0	pol	GTA	0	0	0	pol	AAA	0	0	0	pol	AAA	0	0	0	pol	GGT	0	0	0	pol	GCA	0	0	0
pol	CAA	0	0	0	pol	ACA	0	0	0	pol	GGG	0	0	0	pol	GCC	0	0	0	pol	CAA	0	0	0	pol	AAA	0	0	0	pol	CAA	0	0	0	pol	CAG	0	0	0	pol	GCC	0	0	0	pol	AGA	0	0	0
pol	TTA	0	0	0	pol	GAG	0	0	0	pol	CCT	0	0	0	pol	CAC	0	0	0	pol	AAA	0	0	0	pol	CAA	0	0	0	pol	TTA	0	0	0	pol	TTA	0	0	0	pol	CAC	0	0	0	pol	ATG	0	0	0
pol	ACA	0	0	0	pol	GCA	0	0	0	pol	AAG	0	0	0	pol	ACT	0	0	0	pol	GTA	0	0	0	pol	TTA	0	0	0	pol	ACA	0	0	0	pol	ACA	0	0	0	pol	ACT	0	0	0	pol	AGG	0	0	0
pol	GAG	0	0	0	pol	GTA	0	0	0	pol	GAG	0	0	0	pol	AAT	0	0	0	pol	ACC	0	0	0	pol	ACA	0	0	0	pol	GAG	0	0	0	pol	GAG	0	0	0	pol	AAT	0	0	0	pol	GGT	0	0	0
pol	GCA	0	0	0	pol	CAA	0	0	0	pol	GCC	0	0	0	pol	GAT	0	0	0	pol	ACA	0	0	0	pol	GAG	0	0	0	pol	GCA	0	0	0	pol	GCA	0	0	0	pol	GAT	0	0	0	pol	GCC	0	0	0
pol	GTG	0	0	0	pol	AAA	0	0	0	pol	TGG	0	0	0	pol	GTA	0	0	0	pol	GAA	0	0	0	pol	GCA	0	0	0	pol	GTG	0	0	0	pol	GTG	0	0	0	pol	GTA	0	0	0	pol	CAC	0	0	0
pol	CAA	0	0	0	pol	ATA	0	0	0	pol	AGG	0	0	0	pol	AAG	0	0	0	pol	AGC	0	0	0	pol	GTG	0	0	0	pol	CAA	0	0	0	pol	CAA	0	0	0	pol	AAA	0	0	0	pol	ACT	0	0	0
pol	AAA	0	0	0	pol	GCC	0	0	0	pol	GAG	0	0	0	pol	CAA	0	0	0	pol	ATA	0	0	0	pol	CAA	0	0	0	pol	AAA	0	0	0	pol	AAA	0	0	0	pol	CAA	0	0	0	pol	AAT	0	0	0
pol	ATA	0	0	0	pol	CAA	0	0	0	pol	GAA	0	0	0	pol	TTA	0	0	0	pol	GTA	0	0	0	pol	AAA	0	0	0	pol	ATA	0	0	0	pol	ATA	0	0	0	pol	TTA	0	0	0	pol	GAT	0	0	0
pol	GCC	0	0	0	pol	GAA	0	0	0	pol	TTT	0	0	0	pol	ACA	0	0	0	pol	ATA	0	0	0	pol	ATA	0	0	0	pol	GCC	0	0	0	pol	GCC	0	0	0	pol	ACA	0	0	0	pol	GTA	0	0	0
pol	ACA	0	0	0	pol	AGC	0	0	0	pol	TTT	0	0	0	pol	GAG	0	0	0	pol	TGG	2	0	4	pol	GCC	0	0	0	pol	ACA	0	0	0	pol	ACA	0	0	0	pol	GAG	0	0	0	pol	AAA	0	0	0
pol	GAA	0	0	0	pol	ATA	0	0	0	pol	GTC	0	0	0	pol	GCA	0	0	0	pol	GGA	0	0	0	pol	ACA	0	0	0	pol	GAA	0	0	0	pol	GAA	0	0	0	pol	GCA	0	0	0	pol	CAA	0	0	0
pol	AGC	0	0	0	pol	GTA	0	0	0	pol	CCT	0	0	0	pol	GTG	0	0	0	pol	AAA	0	0	0	pol	GAA	0	0	0	pol	GGC	0	0	0	pol	AGT	0	0	0	pol	GTG	0	0	0	pol	TTA	0	0	0
pol	ATA	0	0	0	pol	ATA	0	0	0	pol	AGT	0	0	0	pol	CAA	0	0	0	pol	ATT	0	0	0	pol	AGC	0	0	0	pol	ATA	0	0	0	pol	ATA	0	0	0	pol	CAA	0	0	0	pol	ACA	0	0	0
pol	GTA	0	0	0	pol	TGG	1	0	1	pol	CCA	0	0	0	pol	AAA	0	0	0	pol	CCT	0	0	0	pol	ATA	0	0	0	pol	GTG	0	0	0	pol	GTA	0	0	0	pol	AAA	0	0	0	pol	GAG	0	0	0
pol	ATA	0	0	0	pol	GGA	0	0	0	pol	ACC	0	0	0	pol	ATA	0	0	0	pol	AAA	0	0	0	pol	GTA	0	0	0	pol	ATA	0	0	0	pol	ATA	0	0	0	pol	ATA	0	0	0	pol	GCA	0	0	0
pol	TGG	3	2	0	pol	AAG	0	0	0	pol	GAG	0	0	0	pol	GCT	0	0	0	pol	TTT	0	0	0	pol	ATA	0	0	0	pol	TGG	0	0	0	pol	TGG	1	0	1	pol	GCC	0	0	0	pol	GTG	0	0	0
pol	GGA	0	0	0	pol	ATT	0	0	0	pol	CCT	0	0	0	pol	ACA	0	0	0	pol	AGA	0	0	0	pol	TGG	1	1	0	pol	GGA	0	0	0	pol	GGA	0	0	0	pol	ACA	0	0	0	pol	CAA	0	0	0
pol	AGG	0	0	0	pol	CCT	0	0	0	pol	CAG	0	0	0	pol	GAG	0	0	0	pol	CTA	0	0	0	pol	GGA	0	0	0	pol	AAG	0	0	0	pol	AAG	0	0	0	pol	GAA	0	0	0	pol	AAA	0	0	0
pol	ACT	0	0	0	pol	AAA	0	0	0	pol	CCC	0	0	0	pol	AGC	0	0	0	pol	CCC	0	0	0	pol	AAG	0	0	0	pol	ATT	0	0	0	pol	ACC	0	0	0	pol	AGC	0	0	0	pol	ATA	0	0	0
pol	CCT	0	0	0	pol	TTT	0	0	0	pol	GCC	0	0	0	pol	ATA	0	0	0	pol	ATA	0	0	0	pol	ACT	0	0	0	pol	CCT	0	0	0	pol	CCT	0	0	0	pol	ATA	0	0	0	pol	GCC	0	0	0
pol	AAA	0	0	0	pol	AAA	0	0	0	pol	TTA	0	0	0	pol	GTA	0	0	0	pol	CAA	0	0	0	pol	CCT	0	0	0	pol	AAA	0	0	0	pol	AAG	0	0	0	pol	GTG	0	0	0	pol	ACA	0	0	0
pol	TTT	0	0	0	pol	CTA	0	0	0	pol	AGA	0	0	0	pol	ATA	0	0	0	pol	AAA	0	0	0	pol	AAG	0	0	0	pol	TTC	0	0	0	pol	TTT	0	0	0	pol	ATA	0	0	0	pol	GAA	0	0	0
pol	AGA	0	0	0	pol	CCC	0	0	0	pol	GTG	0	0	0	pol	TGG	0	0	0	pol	GAA	0	0	0	pol	TTT	0	0	0	pol	AAA	0	0	0	pol	AAA	0	0	0	pol	TGG	3	0	1	pol	AGC	0	0	0
pol	CTA	0	0	0	pol	ATA	0	0	0	pol	GCC	0	0	0	pol	GGA	0	0	0	pol	ACA	0	0	0	pol	AAA	0	0	0	pol	TTA	0	0	0	pol	CTA	0	0	0	pol	GGA	0	0	0	pol	ATA	0	0	0
pol	CCC	0	0	0	pol	CAA	0	0	0	pol	AAG	0	0	0	pol	AAG	0	0	0	pol	TGG	0	7	0	pol	CTA	0	0	0	pol	CCC	0	0	0	pol	CCC	0	0	0	pol	AAG	0	0	0	pol	GTA	0	0	0
pol	ATA	0	0	0	pol	AAA	0	0	0	pol	AAC	0	0	0	pol	ACT	0	0	0	pol	GAA	0	0	0	pol	CCC	0	0	0	pol	ATA	0	0	0	pol	ATA	0	0	0	pol	ACC	0	0	0	pol	ATA	0	0	0
pol	CAA	0	0	0	pol	GAA	0	0	0	pol	TTA	0	0	0	pol	CCT	0	0	0	pol	ACA	0	0	0	pol	ATA	0	0	0	pol	CAA	0	0	0	pol	CAA	0	0	0	pol	CCT	0	0	0	pol	TGG	3	0	2
pol	AAA	0	0	0	pol	ACA	0	0	0	pol	AGC	0	0	0	pol	AAA	0	0	0	pol	TGG	0	1	0	pol	CAA	0	0	0	pol	AAA	0	0	0	pol	AAA	0	0	0	pol	AAG	0	0	0	pol	GGA	0	0	0
pol	GAA	0	0	0	pol	TGG	1	1	0	pol	TGG	0	0	0	pol	TTT	0	0	0	pol	TGG	0	0	0	pol	AAA	0	0	0	pol	GAA	0	0	0	pol	GAA	0	0	0	pol	TTT	0	0	0	pol	AAG	0	0	0
pol	ACA	0	0	0	pol	GAA	0	0	0	pol	CCC	0	0	0	pol	AGA	0	0	0	pol	ACA	0	0	0	pol	GAA	0	0	0	pol	ACA	0	0	0	pol	ACA	0	0	0	pol	AAA	0	0	0	pol	ACT	0	0	0
pol	TGG	2	3	0	pol	GCC	0	0	0	pol	TAC	0	0	0	pol	TTA	0	0	0	pol	GAG	0	0	0	pol	ACA	0	0	0	pol	TGG	1	1	0	pol	TGG	1	1	0	pol	TTA	0	0	0	pol	CCT	0	0	0
pol	GAA	0	0	0	pol	TGG	0	1	0	pol	AAC	0	0	0	pol	CCC	0	0	0	pol	TAT	0	0	0	pol	TGG	0	2	0	pol	GAA	0	0	0	pol	GAA	0	0	0	pol	CCC	0	0	0	pol	AAG	0	0	0
pol	GCA	0	0	0	pol	TGG	1	0	0	pol	CAA	0	0	0	pol	ATA	0	0	0	pol	TGG	0	0	0	pol	GAA	0	0	0	pol	ACA	0	0	0	pol	GCA	0	0	0	pol	ATA	0	0	0	pol	TTT	0	0	0
pol	TGG	0	3	0	pol	ATG	0	0	0	pol	AGC	0	0	0	pol	CAA	0	0	0	pol	CAA	0	0	0	pol	ACA	0	0	0	pol	TGG	0	1	0	pol	TGG	0	1	0	pol	CAG	0	0	0	pol	AGA	0	0	0
pol	TGG	0	2	2	pol	GAA	0	0	0	pol	TTA	0	0	0	pol	AAA	0	0	0	pol	GCC	0	0	0	pol	TGG	0	2	0	pol	TGG	0	1	0	pol	TGG	0	0	0	pol	AAA	0	0	0	pol	CTA	0	0	0
pol	ACG	0	0	0	pol	TAT	0	0	0	pol	CCC	0	0	0	pol	GAA	0	0	0	pol	ACC	0	0	0	pol	TGG	0	0	0	pol	ACA	0	0	0	pol	ACA	0	0	0	pol	GAA	0	0	0	pol	CCC	0	0	0
pol	GAG	0	0	0	pol	TGG	0	1	0	pol	GAG	0	0	0	pol	ACA	0	0	0	pol	TGG	0	2	1	pol	ACA	0	0	0	pol	GAG	0	0	0	pol	GAT	0	0	0	pol	ACA	0	0	0	pol	ATA	0	0	0
pol	TAT	0	0	0	pol	CAA	0	0	0	pol	ACC	0	0	0	pol	TGG	0	0	0	pol	ATT	0	0	0	pol	GAG	0	0	0	pol	TAT	0	0	0	pol	TAT	0	0	0	pol	TGG	2	1	0	pol	TTA	0	0	0
pol	TGG	0	0	0	pol	GCC	0	0	0	pol	AAA	0	0	0	pol	GAA	0	0	0	pol	CCT	0	0	0	pol	TAT	0	0	0	pol	TGG	0	0	0	pol	TGG	0	0	0	pol	GAA	0	0	0	pol	AAA	0	0	0
pol	CAG	0	0	0	pol	ACC	0	0	0	pol	AGN	0	0	0	pol	ACA	0	0	0	pol	GAG	0	0	0	pol	TGG	0	0	0	pol	CAA	0	0	0	pol	CAA	0	0	0	pol	GCA	0	0	0	pol	GAA	0	0	0
pol	GCC	0	0	0	pol	TGG	0	2	0	pol	GAA	0	0	0	pol	TGG	0	0	0	pol	TGG	1	6	1	pol	CAG	0	0	0	pol	GCC	0	0	0	pol	GCC	0	0	0	pol	TGG	0	2	0	pol	ACA	0	0	0
pol	ACC	0	0	0	pol	ATT	0	0	0	pol	CCC	0	0	0	pol	TGG	0	0	0	pol	GAA	0	0	0	pol	GCC	0	0	0	pol	ACC	0	0	0	pol	ACC	0	0	0	pol	TGG	0	2	1	pol	TGG	0	5	0
pol	TGG	0	3	2	pol	CCT	0	0	0	pol	ATA	0	0	0	pol	ATG	0	0	0	pol	TTT	0	0	0	pol	ACC	0	0	0	pol	TGG	1	0	0	pol	TGG	1	0	0	pol	ATG	0	0	0	pol	GAC	0	0	0
pol	ATT	0	0	0	pol	GAG	0	0	0	pol	GTA	0	0	0	pol	GAG	0	0	0	pol	GTC	0	0	0	pol	TGG	0	0	0	pol	ATT	0	0	0	pol	ATT	0	0	0	pol	GAG	0	0	0	pol	ACA	0	0	0
pol	CCT	0	0	0	pol	TGG	1	0	0	pol	GGA	0	0	0	pol	TAT	0	0	0	pol	AAT	0	0	0	pol	ATT	0	0	0	pol	CCT	0	0	0	pol	CCT	0	0	0	pol	TAT	0	0	0	pol	TGG	0	1	0
pol	GAG	0	0	0	pol	GAA	0	0	0	pol	GCA	0	0	0	pol	TGG	0	0	0	pol	ACC	0	0	0	pol	CCT	0	0	0	pol	GAG	0	0	0	pol	GAA	0	0	0	pol	TGG	0	0	0	pol	TGG	0	1	0
pol	TGG	2	1	0	pol	TTT	0	0	0	pol	GAA	0	0	0	pol	CAA	0	0	0	pol	CCT	0	0	0	pol	GAG	0	0	0	pol	TGG	1	0	0	pol	TGG	1	0	1	pol	CAG	0	0	0	pol	ACA	0	0	0
pol	GAG	0	0	0	pol	GTC	0	0	0	pol	ACT	0	0	0	pol	GCC	0	0	0	pol	CCC	0	0	0	pol	TGG	0	1	0	pol	GAG	0	0	0	pol	GAG	0	0	0	pol	GCT	0	0	0	pol	GAG	0	0	0
pol	TTT	0	0	0	pol	AAT	0	0	0	pol	TTC	0	0	0	pol	ACC	0	0	0	pol	TTA	0	0	0	pol	GAG	0	0	0	pol	TTT	0	0	0	pol	TTT	0	0	0	pol	ACC	0	0	0	pol	TAT	0	0	0
pol	GTC	0	0	0	pol	ACC	0	0	0	pol	TAT	0	0	0	pol	TGG	0	0	0	pol	GTG	0	0	0	pol	TTT	0	0	0	pol	GTC	0	0	0	pol	GTC	0	0	0	pol	TGG	0	1	0	pol	TGG	0	0	0
pol	AAT	0	0	0	pol	CCT	0	0	0	pol	GTA	0	0	0	pol	ATT	0	0	0	pol	AAA	0	0	0	pol	GTC	0	0	0	pol	AAT	0	0	0	pol	AAT	0	0	0	pol	ATT	0	0	0	pol	CAA	0	0	0
pol	ACC	0	0	0	pol	CCC	0	0	0	pol	GAT	0	0	0	pol	CCT	0	0	0	pol	TTA	0	0	0	pol	AAT	0	0	0	pol	ACC	0	0	0	pol	ACC	0	0	0	pol	CCT	0	0	0	pol	GCC	0	0	0
pol	CCT	0	0	0	pol	TTA	0	0	0	pol	GGG	0	0	0	pol	GAG	0	0	0	pol	TGG	0	4	0	pol	ACC	0	0	0	pol	CCT	0	0	0	pol	CCA	0	0	0	pol	GAG	0	0	0	pol	ACC	0	0	0
pol	CCC	0	0	0	pol	GTG	0	0	0	pol	GCA	0	0	0	pol	TGG	0	0	0	pol	TAC	0	0	0	pol	CCT	0	0	0	pol	CCC	0	0	0	pol	CCC	0	0	0	pol	TGG	0	3	0	pol	TGG	0	2	1
pol	TTA	0	0	0	pol	AAA	0	0	0	pol	GCT	0	0	0	pol	GAG	0	0	0	pol	CAA	0	0	0	pol	CCC	0	0	0	pol	TTG	0	0	0	pol	TTA	0	0	0	pol	GAG	0	0	0	pol	ATT	0	0	0
pol	GTG	0	0	0	pol	TTA	0	0	0	pol	AAC	0	0	0	pol	TTT	0	0	0	pol	TTA	0	0	0	pol	TTA	0	0	0	pol	GTG	0	0	0	pol	GTA	0	0	0	pol	TTT	0	0	0	pol	CCT	0	0	0
pol	AAA	0	0	0	pol	TGG	0	1	0	pol	AGA	0	0	0	pol	GTC	0	0	0	pol	GAG	0	0	0	pol	GTA	0	0	0	pol	AAA	0	0	0	pol	AAA	0	0	0	pol	GTC	0	0	0	pol	GAG	0	0	0
pol	TTA	0	0	0	pol	TAC	0	0	0	pol	GAG	0	0	0	pol	AAT	0	0	0	pol	AAA	0	0	0	pol	AAA	0	0	0	pol	TTA	0	0	0	pol	TTA	0	0	0	pol	AAT	0	0	0	pol	TGG	4	2	0
pol	TGG	0	4	0	pol	CAG	0	0	0	pol	ACT	0	0	0	pol	ACC	0	0	0	pol	GAC	0	0	0	pol	TTA	0	0	0	pol	TGG	0	2	0	pol	TGG	0	1	0	pol	ACC	0	0	0	pol	GAA	0	0	0
pol	TAC	0	0	0	pol	TTA	0	0	0	pol	AAA	0	0	0	pol	CCT	0	0	0	pol	CCC	0	0	0	pol	TGG	0	0	0	pol	TAT	0	0	0	pol	TAC	0	0	0	pol	CCT	0	0	0	pol	TTT	0	0	0
pol	CAG	0	0	0	pol	GAG	0	0	0	pol	TTA	0	0	0	pol	CCC	0	0	0	pol	ATA	0	0	0	pol	TAC	0	0	0	pol	CAG	0	0	0	pol	CAG	0	0	0	pol	CCC	0	0	0	pol	GTC	0	0	0
pol	TTA	0	0	0	pol	AAA	0	0	0	pol	GGA	0	0	0	pol	TTA	0	0	0	pol	GCA	0	0	0	pol	CAG	0	0	0	pol	TTA	0	0	0	pol	TTA	0	0	0	pol	TTA	0	0	0	pol	AAT	0	0	0
pol	GAG	0	0	0	pol	GAG	0	0	0	pol	AAA	0	0	0	pol	GTG	0	0	0	pol	GGA	0	0	0	pol	TTA	0	0	0	pol	GAG	0	0	0	pol	GAG	0	0	0	pol	GTG	0	0	0	pol	ACC	0	0	0
pol	AAA	0	0	0	pol	CCC	0	0	0	pol	GCA	0	0	0	pol	AAA	0	0	0	pol	GCA	0	0	0	pol	GAA	0	0	0	pol	AAA	0	0	0	pol	AAA	0	0	0	pol	AAA	0	0	0	pol	CCT	0	0	0
pol	GAA	0	0	0	pol	ATA	0	0	0	pol	GGA	0	0	0	pol	TTA	0	0	0	pol	GAA	0	0	0	pol	AAG	0	0	0	pol	GAA	0	0	0	pol	GAA	0	0	0	pol	TTA	0	0	0	pol	CCC	0	0	0
pol	CCC	0	0	0	pol	ATA	0	0	0	pol	TAT	0	0	0	pol	TGG	0	0	0	pol	ACT	0	0	0	pol	GAA	0	0	0	pol	CCT	0	0	0	pol	CCC	0	0	0	pol	TGG	0	4	0	pol	TTA	0	0	0
pol	ATA	0	0	0	pol	GGA	0	0	0	pol	GTA	0	0	0	pol	TAC	0	0	0	pol	TTC	0	0	0	pol	CCC	0	0	0	pol	ATA	0	0	0	pol	ATA	0	0	0	pol	TAC	0	0	0	pol	GTG	0	0	0
pol	GAA	0	0	0	pol	GCA	0	0	0	pol	ACT	0	0	0	pol	CAG	0	0	0	pol	TAT	0	0	0	pol	ATA	0	0	0	pol	GTA	0	0	0	pol	GTA	0	0	0	pol	CAA	1	0	0	pol	AAA	0	0	0
pol	GGA	0	0	0	pol	GAA	0	0	0	pol	GAC	0	0	0	pol	TTA	0	0	0	pol	GTA	0	0	0	pol	GTA	0	0	0	pol	GGA	0	0	0	pol	GGA	0	0	0	pol	TTA	0	0	0	pol	TTA	0	0	0
pol	GCA	0	0	0	pol	ACT	0	0	0	pol	AGA	0	0	0	pol	GAG	0	0	0	pol	GAT	0	0	0	pol	GGA	0	0	0	pol	GCA	0	0	0	pol	GCA	0	0	0	pol	GAG	0	0	0	pol	TGG	0	3	0
pol	GAA	0	0	0	pol	TTC	0	0	0	pol	GGA	0	0	0	pol	AAA	0	0	0	pol	GGG	0	0	0	pol	GCA	0	0	0	pol	GAA	0	0	0	pol	GAA	0	0	0	pol	AAA	0	0	0	pol	TAT	0	0	0
pol	ACT	0	0	0	pol	TAT	0	0	0	pol	AGA	0	0	0	pol	GAA	0	0	0	pol	GCA	0	0	0	pol	GAA	0	0	0	pol	ACT	0	0	0	pol	ACT	0	0	0	pol	GAA	0	0	0	pol	CAA	0	0	0
pol	TTC	0	0	0	pol	GTA	0	0	0	pol	CAA	0	0	0	pol	CCC	0	0	0	pol	GCT	0	0	0	pol	ACT	0	0	0	pol	TTC	0	0	0	pol	TTC	0	0	0	pol	CCC	0	0	0	pol	TTA	0	0	0
pol	TAT	0	0	0	pol	GAT	0	0	0	pol	AAG	0	0	0	pol	ATA	0	0	0	pol	AAC	0	0	0	pol	TTC	0	0	0	pol	TAT	0	0	0	pol	TAT	0	0	0	pol	ATA	0	0	0	pol	GAA	0	0	0
pol	GTA	0	0	0	pol	GGG	0	0	0	pol	GTT	0	0	0	pol	GTA	0	0	0	pol	AGG	0	0	0	pol	TAT	0	0	0	pol	GTA	0	0	0	pol	GTA	0	0	0	pol	GTA	0	0	0	pol	AAA	0	0	0
pol	GAT	0	0	0	pol	GCA	0	0	0	pol	ATC	0	0	0	pol	GGA	0	0	0	pol	GAG	0	0	0	pol	GTA	0	0	0	pol	GAT	0	0	0	pol	GAT	0	0	0	pol	GGG	0	0	0	pol	GAA	0	0	0
pol	GGG	0	0	0	pol	TCT	0	0	0	pol	ACC	0	0	0	pol	GCA	0	0	0	pol	ACT	0	0	0	pol	GAT	0	0	0	pol	GGA	0	0	0	pol	GGG	0	0	0	pol	GCA	0	0	0	pol	CCC	0	0	0
pol	GCA	0	0	0	pol	AAT	0	0	0	pol	CTA	0	0	0	pol	GAA	0	0	0	pol	AAG	0	0	0	pol	GGG	0	0	0	pol	GCA	0	0	0	pol	GCG	0	0	0	pol	GAA	0	0	0	pol	ATA	0	0	0
pol	GCT	0	0	0	pol	AGA	0	0	0	pol	ACT	0	0	0	pol	ACT	0	0	0	pol	TTA	0	0	0	pol	GCA	0	0	0	pol	GCT	0	0	0	pol	GCT	0	0	0	pol	ACC	0	0	0	pol	ATA	0	0	0
pol	AAC	0	0	0	pol	GAG	0	0	0	pol	GAC	0	0	0	pol	TTC	0	0	0	pol	GGA	0	0	0	pol	GCT	0	0	0	pol	AAT	0	0	0	pol	AAT	0	0	0	pol	TTC	0	0	0	pol	GGG	0	0	0
pol	AGG	0	0	0	pol	ACT	0	0	0	pol	ACA	0	0	0	pol	TAT	0	0	0	pol	AAA	0	0	0	pol	AAC	0	0	0	pol	AGG	0	0	0	pol	AGG	0	0	0	pol	TAT	0	0	0	pol	GCA	0	0	0
pol	GAG	0	0	0	pol	AAA	0	0	0	pol	ACA	0	0	0	pol	GTA	0	0	0	pol	GCA	0	0	0	pol	AGG	0	0	0	pol	GAA	0	0	0	pol	GAG	0	0	0	pol	GTA	0	0	0	pol	GAA	0	0	0
pol	ACT	0	0	0	pol	TTA	0	0	0	pol	AAT	0	0	0	pol	GAT	0	0	0	pol	GGA	0	0	0	pol	GAG	0	0	0	pol	ACT	0	0	0	pol	ACC	0	0	0	pol	GAT	0	0	0	pol	ACT	0	0	0
pol	AAA	0	0	0	pol	GGA	0	0	0	pol	CAA	0	0	0	pol	GGG	0	0	0	pol	TAT	0	0	0	pol	ACT	0	0	0	pol	AAA	0	0	0	pol	AGA	0	0	0	pol	GGG	0	0	0	pol	TTC	0	0	0
pol	TTA	0	0	0	pol	AAA	0	0	0	pol	AAG	0	0	0	pol	GCA	0	0	0	pol	GTG	0	0	0	pol	AAA	0	0	0	pol	ATA	0	0	0	pol	TTA	0	0	0	pol	GCA	0	0	0	pol	TAT	0	0	0
pol	GGA	0	0	0	pol	GCA	0	0	0	pol	ACT	0	0	0	pol	GCT	0	0	0	pol	ACT	0	0	0	pol	ATA	0	0	0	pol	GGA	0	0	0	pol	GGA	0	0	0	pol	GCT	0	0	0	pol	GTA	0	0	0
pol	AAA	0	0	0	pol	GGA	0	0	0	pol	GAG	0	0	0	pol	AAC	0	0	0	pol	AAC	0	0	0	pol	GGA	0	0	1	pol	AAA	0	0	0	pol	AAA	0	0	0	pol	AAT	0	0	0	pol	GAT	0	0	0
pol	GCA	0	0	0	pol	TAT	0	0	0	pol	TTA	0	0	0	pol	AGG	0	0	0	pol	AGA	0	0	0	pol	AAA	0	0	0	pol	GCA	0	0	0	pol	GCA	0	0	0	pol	AGA	0	0	0	pol	GGG	0	0	0
pol	GGA	0	0	0	pol	GTT	0	0	0	pol	CAC	0	0	0	pol	GAG	0	0	0	pol	GGA	0	0	0	pol	GCA	0	0	0	pol	GGA	0	0	0	pol	GGA	0	0	0	pol	GAG	0	0	0	pol	GCA	0	0	0
pol	TAT	0	0	0	pol	ACT	0	0	0	pol	GCA	0	0	0	pol	ACT	0	0	0	pol	AGA	0	0	0	pol	GGA	0	0	0	pol	TAT	0	0	0	pol	TAT	0	0	0	pol	ACT	0	0	0	pol	GCC	0	0	0
pol	GTT	0	0	0	pol	GAC	0	0	0	pol	ATT	0	0	0	pol	AAA	0	0	0	pol	CAA	0	0	0	pol	TAT	0	0	0	pol	GTT	0	0	0	pol	GTT	0	0	0	pol	AAA	0	0	0	pol	AAC	0	0	0
pol	ACT	0	0	0	pol	AGA	0	0	0	pol	CAT	0	0	0	pol	TTA	0	0	0	pol	AAA	0	0	0	pol	GTT	0	0	0	pol	ACA	0	0	0	pol	ACT	0	0	0	pol	TCA	0	0	0	pol	AGG	0	0	0
pol	AAC	0	0	0	pol	GGA	0	0	0	pol	CTA	0	0	0	pol	GGA	0	0	0	pol	GTT	0	0	0	pol	ACT	0	0	0	pol	GAC	0	0	0	pol	GAC	0	0	0	pol	GGA	0	0	0	pol	GAG	0	0	0
pol	AAA	0	0	0	pol	AGA	0	0	0	pol	GCT	0	0	0	pol	AAA	0	0	0	pol	GTC	0	0	0	pol	GAC	0	0	0	pol	AGA	0	0	0	pol	AGA	0	0	0	pol	AAA	0	0	0	pol	ACC	0	0	0
pol	GGA	0	0	0	pol	CAA	0	0	0	pol	TTG	0	0	0	pol	GCA	0	0	0	pol	TCT	0	0	0	pol	AGA	0	0	0	pol	GGA	0	0	0	pol	GGA	0	0	0	pol	GCA	0	0	0	pol	AAA	0	0	0
pol	AGG	0	0	0	pol	AAG	0	0	0	pol	AAG	0	0	0	pol	GGA	0	0	0	pol	CTA	0	0	0	pol	GGA	0	0	0	pol	AGA	0	0	0	pol	AGA	0	0	0	pol	GGC	0	0	0	pol	TTA	0	0	0
pol	CAA	0	0	0	pol	GTG	0	0	0	pol	GAT	0	0	0	pol	TAT	0	0	0	pol	ACT	0	0	0	pol	AGA	0	0	0	pol	CAA	0	0	0	pol	CAA	0	0	0	pol	TAT	0	0	0	pol	GGG	0	0	0
pol	AAA	0	0	0	pol	GTC	0	0	0	pol	TCG	0	0	0	pol	GTC	0	0	0	pol	GAC	0	0	0	pol	CAG	0	0	0	pol	AAA	0	0	0	pol	CAC	0	0	0	pol	GTT	0	0	0	pol	AAA	0	0	0
pol	GTT	0	0	0	pol	TCC	0	0	0	pol	GGA	0	0	0	pol	ACT	0	0	0	pol	ACA	0	0	0	pol	AAG	0	0	0	pol	GTT	0	0	0	pol	ATT	0	0	0	pol	ACT	0	0	0	pol	GCA	0	0	0
pol	GTC	0	0	0	pol	CTA	0	0	0	pol	CCA	0	0	0	pol	AAT	0	0	0	pol	ACA	0	0	0	pol	GTT	0	0	0	pol	GTC	0	0	0	pol	GTC	0	0	0	pol	GAC	0	0	0	pol	GGA	0	0	0
pol	CAC	0	0	0	pol	ACT	0	0	0	pol	AAA	0	0	0	pol	AAA	0	0	0	pol	AAT	0	0	0	pol	ATC	0	0	0	pol	CCT	0	0	0	pol	TCC	0	0	0	pol	AGA	0	0	0	pol	TAT	0	0	0
pol	CTA	0	0	0	pol	GAC	0	0	0	pol	GTA	0	0	0	pol	GGA	0	0	0	pol	CAG	0	0	0	pol	CCC	0	0	0	pol	CTA	0	0	0	pol	CTA	0	0	0	pol	GGA	0	0	0	pol	GTT	0	0	0
pol	ACT	0	0	0	pol	ACA	0	0	0	pol	AAT	0	0	0	pol	AGA	0	0	0	pol	AAG	0	0	0	pol	CTA	0	0	0	pol	ACG	0	0	0	pol	ACT	0	0	0	pol	AAA	0	0	0	pol	ACT	0	0	0
pol	GAC	0	0	0	pol	ACA	0	0	0	pol	GTA	0	0	0	pol	CAA	0	0	0	pol	ACT	0	0	0	pol	GCT	0	0	0	pol	GAC	0	0	0	pol	GAC	0	0	0	pol	CAA	0	0	0	pol	AAC	0	0	0
pol	ACA	0	0	0	pol	AAT	0	0	0	pol	GTA	0	0	0	pol	AAG	0	0	0	pol	GAG	0	0	0	pol	GAC	0	0	0	pol	ACA	0	0	0	pol	ACA	0	0	0	pol	AAG	0	0	0	pol	AAA	0	0	0
pol	ACA	0	0	0	pol	CAG	0	0	0	pol	ACA	0	0	0	pol	GTG	0	0	0	pol	TTA	0	0	0	pol	ACA	0	0	0	pol	ACA	0	0	0	pol	ACA	0	0	0	pol	GTT	0	0	0	pol	GGG	0	0	0
pol	AAT	0	0	0	pol	AAG	0	0	0	pol	GAC	0	0	0	pol	ATC	0	0	0	pol	CAA	0	0	0	pol	ACA	0	0	0	pol	AAT	0	0	0	pol	AAT	0	0	0	pol	GTC	0	0	0	pol	AAA	0	0	0
pol	CAG	0	0	0	pol	ACT	0	0	0	pol	TCA	0	0	0	pol	ACC	0	0	0	pol	GCA	0	0	0	pol	AAT	0	0	0	pol	CAG	0	0	0	pol	CAA	0	0	0	pol	CCC	0	0	0	pol	CAA	0	0	0
pol	AAA	0	0	0	pol	GAG	0	0	0	pol	CAA	0	0	0	pol	CTA	0	0	0	pol	ATT	0	0	0	pol	CAG	0	0	0	pol	AAG	0	0	0	pol	AAG	0	0	0	pol	CTA	0	0	0	pol	AAG	0	0	0
pol	ACT	0	0	0	pol	TTA	0	0	0	pol	TAT	0	0	0	pol	CCT	0	0	0	pol	CAC	0	0	0	pol	AAA	0	0	0	pol	ACT	0	0	0	pol	ACT	0	0	0	pol	ACT	0	0	0	pol	GTT	0	0	0
pol	GAG	0	0	0	pol	CAA	0	0	0	pol	GCA	0	0	0	pol	GAC	0	0	0	pol	TTA	0	0	0	pol	ACT	0	0	0	pol	GAG	0	0	0	pol	GAG	0	0	0	pol	GAC	0	0	0	pol	ATC	0	0	0
pol	TTG	0	0	0	pol	GCA	0	0	0	pol	TTA	0	0	0	pol	ACG	0	0	0	pol	GCT	0	0	0	pol	GAG	0	0	0	pol	TTA	0	0	0	pol	TTA	0	0	0	pol	ACA	0	0	0	pol	TCC	0	0	0
pol	CAA	0	0	0	pol	ATT	0	0	0	pol	GGA	0	0	0	pol	ACA	0	0	0	pol	TTG	0	0	0	pol	TTA	0	0	0	pol	CAG	0	0	0	pol	CAA	0	0	0	pol	ACA	0	0	0	pol	CTA	0	0	0
pol	GCA	0	0	0	pol	TGT	0	0	0	pol	ATC	0	0	0	pol	AAT	0	0	0	pol	CAG	0	0	0	pol	CAA	0	0	0	pol	GCA	0	0	0	pol	GCA	0	0	0	pol	AAT	0	0	0	pol	ACT	0	0	0
pol	ATT	0	0	0	pol	CTA	0	0	0	pol	CTT	0	0	0	pol	CAG	0	0	0	pol	GAT	0	0	0	pol	GCA	0	0	0	pol	ATT	0	0	0	pol	ATT	0	0	0	pol	CAG	0	0	0	pol	GAC	0	0	0
pol	CAT	0	0	0	pol	GCT	0	0	0	pol	CAA	0	0	0	pol	AAG	0	0	0	pol	TCA	0	0	0	pol	ATT	0	0	0	pol	CAT	0	0	0	pol	AAT	0	0	0	pol	AAG	0	0	0	pol	ACA	0	0	0
pol	CTA	0	0	0	pol	TTA	0	0	0	pol	GCA	0	0	0	pol	GCT	0	0	0	pol	GGA	0	0	0	pol	TAT	0	0	0	pol	TTA	0	0	0	pol	CTA	0	0	0	pol	ACT	0	0	0	pol	ACA	0	0	0
pol	GCT	0	0	0	pol	CAG	0	0	0	pol	CAA	0	0	0	pol	GAG	0	0	0	pol	TTA	0	0	0	pol	CTC	0	0	0	pol	GCT	0	0	0	pol	GCT	0	0	0	pol	GAG	0	0	0	pol	AAT	0	0	0
pol	TTG	0	0	0	pol	GAT	0	0	0	pol	CCA	0	0	0	pol	TTA	0	0	0	pol	GAA	0	0	0	pol	GCT	0	0	0	pol	TTG	0	0	0	pol	CTA	0	0	0	pol	TTA	0	0	0	pol	CAG	0	0	0
pol	CAG	0	0	0	pol	TCA	0	0	0	pol	GAT	0	0	0	pol	CAA	0	0	0	pol	GTA	0	0	0	pol	TTG	0	0	0	pol	CAG	0	0	0	pol	CAG	0	0	0	pol	CAA	0	0	0	pol	AAG	0	0	0
pol	GAT	0	0	0	pol	GGG	0	0	0	pol	AAA	0	0	0	pol	GCA	0	0	0	pol	AAC	0	0	0	pol	CAG	0	0	0	pol	GAT	0	0	0	pol	GAT	0	0	0	pol	GCA	0	0	0	pol	ACT	0	0	0
pol	TCG	0	0	0	pol	TTA	0	0	0	pol	AGC	0	0	0	pol	ATT	0	0	0	pol	ATA	0	0	0	pol	GAC	0	0	0	pol	TCA	0	0	0	pol	TCG	0	0	0	pol	ATT	0	0	0	pol	GAG	0	0	0
pol	GGG	0	0	0	pol	GAG	0	0	0	pol	GAA	0	0	0	pol	CTT	0	0	0	pol	GTA	0	0	0	pol	TCG	0	0	0	pol	GGA	0	0	0	pol	GGA	0	0	0	pol	TAT	0	0	0	pol	TTA	0	0	0
pol	TTA	0	0	0	pol	GTA	0	0	0	pol	TCA	0	0	0	pol	CTG	0	0	0	pol	ACA	0	0	0	pol	GGA	0	0	0	pol	TTA	0	0	0	pol	GCA	0	0	0	pol	CTG	0	0	0	pol	CAC	0	0	0
pol	GAG	0	0	0	pol	AAC	0	0	0	pol	GAG	0	0	0	pol	GCT	0	0	0	pol	GAC	0	0	0	pol	GTA	0	0	0	pol	GAA	0	0	0	pol	GAA	0	0	0	pol	GCT	0	0	0	pol	GCA	0	0	0
pol	GTA	0	0	0	pol	ATA	0	0	0	pol	TTA	0	0	0	pol	TTG	0	0	0	pol	TCA	0	0	0	pol	GAA	0	0	0	pol	GTA	0	0	0	pol	GTA	0	0	0	pol	TTA	0	0	0	pol	ATT	0	0	0
pol	AAC	0	0	0	pol	GTA	0	0	0	pol	GTC	0	0	0	pol	CAG	0	0	0	pol	CAA	0	0	0	pol	GTA	0	0	0	pol	AAT	0	0	0	pol	AAC	0	0	0	pol	CAG	0	0	0	pol	CAT	0	0	0
pol	ATA	0	0	0	pol	ACA	0	0	0	pol	AGT	0	0	0	pol	GAT	0	0	0	pol	TAT	0	0	0	pol	AAC	0	0	0	pol	ATA	0	0	0	pol	ATA	0	0	0	pol	GAT	0	0	0	pol	CTA	0	0	0
pol	GTG	0	0	0	pol	GAC	0	0	0	pol	CAG	0	0	0	pol	GCG	0	0	0	pol	GCA	0	0	0	pol	ATA	0	0	0	pol	GTA	0	0	0	pol	GTA	0	0	0	pol	TCA	0	0	0	pol	GCT	0	0	0
pol	ACA	0	0	0	pol	TCA	0	0	0	pol	ATA	0	0	0	pol	GGA	0	0	0	pol	TTA	0	0	0	pol	GTA	0	0	0	pol	ACA	0	0	0	pol	ACA	0	0	0	pol	GGA	0	0	0	pol	TTA	0	0	0
pol	GAC	0	0	0	pol	CAA	0	0	0	pol	ATA	0	0	0	pol	TTA	0	0	0	pol	GGA	0	0	0	pol	ACA	0	0	0	pol	GAC	0	0	0	pol	GAC	0	0	0	pol	TTA	0	0	0	pol	CAG	0	0	0
pol	TCA	0	0	0	pol	TAT	0	0	0	pol	GAG	0	0	0	pol	GAA	0	0	0	pol	ATC	0	0	0	pol	GAC	0	0	0	pol	TCC	0	0	0	pol	TCA	0	0	0	pol	GAA	0	0	0	pol	GAT	0	0	0
pol	CAA	0	0	0	pol	GCA	0	0	0	pol	CTG	0	0	0	pol	GTA	0	0	0	pol	ATT	0	0	0	pol	TCA	0	0	0	pol	CAA	0	0	0	pol	CAA	0	0	0	pol	GTA	0	0	0	pol	TCA	0	0	0
pol	TAT	0	0	0	pol	TTA	0	0	0	pol	TTA	0	0	0	pol	AAC	0	0	0	pol	CAA	0	0	0	pol	CAA	0	0	0	pol	TAT	0	0	0	pol	TAT	0	0	0	pol	AAC	0	0	0	pol	GGA	0	0	0
pol	GCA	0	0	0	pol	GGG	0	0	0	pol	ATA	0	0	0	pol	ATA	0	0	0	pol	GCA	0	0	0	pol	TAT	0	0	0	pol	GCA	0	0	0	pol	GCA	0	0	0	pol	ATA	0	0	0	pol	TCA	0	0	0
pol	TTA	0	0	0	pol	ATC	0	0	0	pol	AAT	0	0	0	pol	GTA	0	0	0	pol	CAA	0	0	0	pol	GCA	0	0	0	pol	TTA	0	0	0	pol	CTA	0	0	0	pol	GTA	0	0	0	pol	GAA	0	0	0
pol	GGA	0	0	0	pol	ATT	0	0	0	pol	AAG	0	0	0	pol	ACA	0	0	0	pol	CCA	0	0	0	pol	TTA	0	0	0	pol	GGA	0	0	0	pol	GGA	0	0	0	pol	ACA	0	0	0	pol	GTA	0	0	0
pol	ATC	0	0	0	pol	CAA	0	0	0	pol	GAA	0	0	0	pol	GAT	0	0	0	pol	GAT	0	0	0	pol	GGA	0	0	0	pol	ATC	0	0	0	pol	ATC	0	0	0	pol	GAC	0	0	0	pol	AAC	0	0	0
pol	CTT	0	0	0	pol	GCA	0	0	0	pol	AAG	0	0	0	pol	TCA	0	0	0	pol	AAA	0	0	0	pol	ATC	0	0	0	pol	ATC	0	0	0	pol	ATT	0	0	0	pol	TCA	0	0	0	pol	ATA	0	0	0
pol	CAA	0	0	0	pol	CAA	0	0	0	pol	ACC	0	0	0	pol	CAA	0	0	0	pol	AGT	0	0	0	pol	ATT	0	0	0	pol	CAA	0	0	0	pol	CAA	0	0	0	pol	CAA	0	0	0	pol	GTA	0	0	0
pol	GCA	0	0	0	pol	CCA	0	0	0	pol	TAC	0	0	0	pol	TAT	0	0	0	pol	GAA	0	0	0	pol	CAG	0	0	0	pol	GCA	0	0	0	pol	GCA	0	0	0	pol	TAT	0	0	0	pol	ACA	0	0	0
pol	CAA	0	0	0	pol	GAT	0	0	0	pol	CTG	0	0	0	pol	GCA	0	0	0	pol	TCA	0	0	0	pol	GCA	0	0	0	pol	CAA	0	0	0	pol	CAA	0	0	0	pol	GCA	0	0	0	pol	GAC	0	0	0
pol	CCA	0	0	0	pol	AAG	0	0	0	pol	GCA	0	0	0	pol	TTA	0	0	0	pol	GAG	0	0	0	pol	CAG	0	0	0	pol	CCA	0	0	0	pol	CCA	0	0	0	pol	TTA	0	0	0	pol	TCA	0	0	0
pol	GAT	0	0	0	pol	AGT	0	0	0	pol	TGG	0	0	0	pol	GGA	0	0	0	pol	TTA	0	0	0	pol	CCA	0	0	0	pol	GAT	0	0	0	pol	GAT	0	0	0	pol	GGA	0	0	0	pol	CAA	0	0	0
pol	AAA	0	0	0	pol	GAA	0	0	0	pol	GTA	0	0	0	pol	ATC	0	0	0	pol	GTC	0	0	0	pol	GAT	0	0	0	pol	CAG	0	0	0	pol	AAG	0	0	0	pol	ATC	0	0	0	pol	TAT	0	0	0
pol	AGT	0	0	0	pol	TCA	0	0	0	pol	CCA	0	0	0	pol	ATT	0	0	0	pol	AAT	0	0	0	pol	AGA	0	0	0	pol	AGT	0	0	0	pol	AGT	0	0	0	pol	ATT	0	0	0	pol	GCA	0	0	0
pol	GAA	0	0	0	pol	GAG	0	0	0	pol	GCA	0	0	0	pol	CAA	0	0	0	pol	CAA	0	0	0	pol	AGT	0	0	0	pol	GAA	0	0	0	pol	GAA	0	0	0	pol	CAA	0	0	0	pol	TTA	0	0	0
pol	TCA	0	0	0	pol	GTA	0	0	0	pol	CAC	0	0	0	pol	GCA	0	0	0	pol	ATA	0	0	0	pol	GAA	0	0	0	pol	TCA	0	0	0	pol	TCA	0	0	0	pol	GCA	0	0	0	pol	GGA	0	0	0
pol	GAA	0	0	0	pol	GTC	0	0	0	pol	AAA	0	0	0	pol	CAG	0	0	0	pol	ATA	0	0	0	pol	TCA	0	0	0	pol	GAG	0	0	0	pol	GAG	0	0	0	pol	CAA	0	0	0	pol	ATC	0	0	0
pol	TTA	0	0	0	pol	AAT	0	0	0	pol	GGA	0	0	0	pol	CCA	0	0	0	pol	GAG	0	0	0	pol	GAG	0	0	0	pol	ATA	0	0	0	pol	TTA	0	0	0	pol	CCA	0	0	0	pol	ATT	0	0	0
pol	GTC	0	0	0	pol	CAA	0	0	0	pol	ATT	0	0	0	pol	GAT	0	0	0	pol	GAA	0	0	0	pol	TTA	0	0	0	pol	GTC	0	0	0	pol	GTC	0	0	0	pol	GAT	0	0	0	pol	CAA	0	0	0
pol	AGT	0	0	0	pol	ATA	0	0	0	pol	GGA	0	0	0	pol	AAA	0	0	0	pol	TTA	0	0	0	pol	GTC	0	0	0	pol	AGT	0	0	0	pol	AGC	0	0	0	pol	AAG	0	0	0	pol	GCA	0	0	0
pol	CAA	0	0	0	pol	ATA	0	0	0	pol	GGA	0	0	0	pol	AGT	0	0	0	pol	ATA	0	0	0	pol	AAT	0	0	0	pol	CAA	0	0	0	pol	CAA	0	0	0	pol	AGT	0	0	0	pol	CAA	0	0	0
pol	ATA	0	0	0	pol	GAG	0	0	0	pol	AAT	0	0	0	pol	GAA	0	0	0	pol	AAA	0	0	0	pol	CAA	0	0	0	pol	ATA	0	0	0	pol	ATA	0	0	0	pol	GAG	0	0	0	pol	CCA	0	0	0
pol	ATA	0	0	0	pol	CAG	0	0	0	pol	GAA	0	0	0	pol	TCA	0	0	0	pol	AAG	0	0	0	pol	ATA	0	0	0	pol	ATA	0	0	0	pol	ATA	0	0	0	pol	TCA	0	0	0	pol	GAT	0	0	0
pol	GAG	0	0	0	pol	TTA	0	0	0	pol	CAA	0	0	0	pol	GAA	0	0	0	pol	GAA	0	0	0	pol	ATA	0	0	0	pol	GAA	0	0	0	pol	GAG	0	0	0	pol	GAG	0	0	0	pol	AAA	0	0	0
pol	CAG	0	0	0	pol	ATA	0	0	0	pol	GTA	0	0	0	pol	TTA	0	0	0	pol	AAG	0	0	0	pol	GAA	0	0	0	pol	CAG	0	0	0	pol	CAG	0	0	0	pol	TTA	0	0	0	pol	AGT	0	0	0
pol	TTA	0	0	0	pol	AAA	0	0	0	pol	GAT	0	0	0	pol	GTC	0	0	0	pol	GTC	0	0	0	pol	CAG	0	0	0	pol	TTA	0	0	0	pol	TTA	0	0	0	pol	GTC	0	0	0	pol	GAA	0	0	0
pol	ATA	0	0	0	pol	AAG	0	0	0	pol	AAA	0	0	0	pol	AGT	0	0	0	pol	TAC	0	0	0	pol	TTA	0	0	0	pol	ATA	0	0	0	pol	ATA	0	0	0	pol	AGT	0	0	0	pol	TCA	0	0	0
pol	AAA	0	0	0	pol	GAA	0	0	0	pol	TTA	0	0	0	pol	CAA	0	0	0	pol	CTG	0	0	0	pol	ATA	0	0	0	pol	AAA	0	0	0	pol	AAA	0	0	0	pol	CAA	0	0	0	pol	GAG	0	0	0
pol	AAG	0	0	0	pol	AAG	0	0	0	pol	GTC	0	0	0	pol	ATA	0	0	0	pol	GCA	0	0	0	pol	AAA	0	0	0	pol	AAG	0	0	0	pol	AAG	0	0	0	pol	ATA	0	0	0	pol	ATA	0	0	0
pol	GAA	0	0	0	pol	GTC	0	0	0	pol	AGT	0	0	0	pol	ATA	0	0	0	pol	TGG	2	5	0	pol	AAG	0	0	0	pol	GAA	0	0	0	pol	GAA	0	0	0	pol	ATA	0	0	0	pol	GTC	0	0	0
pol	AAG	0	0	0	pol	TAC	0	0	0	pol	ACT	0	0	0	pol	GAG	0	0	0	pol	GTA	0	0	0	pol	GAA	0	0	0	pol	AAG	0	0	0	pol	AAG	0	0	0	pol	GAA	0	0	0	pol	AGT	0	0	0
pol	GTC	0	0	0	pol	CTA	0	0	0	pol	GGA	0	0	0	pol	CAA	0	0	0	pol	CCA	0	0	0	pol	AAG	0	0	0	pol	GTC	0	0	0	pol	GTC	0	0	0	pol	CAG	0	0	0	pol	CAA	0	0	0
pol	TAC	0	0	0	pol	GCA	0	0	0	pol	ATC	0	0	0	pol	TTA	0	0	0	pol	GCA	0	0	0	pol	GTC	0	0	0	pol	TAC	0	0	0	pol	TAC	0	0	0	pol	TTA	0	0	0	pol	ATA	0	0	0
pol	CTG	0	0	0	pol	TGG	0	2	0	pol	AGG	0	0	0	pol	ATA	0	0	0	pol	CAC	0	0	0	pol	TAC	0	0	0	pol	CTG	0	0	0	pol	CTG	0	0	0	pol	ATA	0	0	0	pol	ATA	0	0	0
pol	GCA	0	0	0	pol	GTA	0	0	0	pol	AGA	0	0	0	pol	AAA	0	0	0	pol	AAA	0	0	0	pol	CTG	0	0	0	pol	GCA	0	0	0	pol	GCA	0	0	0	pol	AAA	0	0	0	pol	GAG	0	0	0
pol	TGG	1	2	1	pol	CCA	0	0	0	pol	GTA	0	0	0	pol	AAG	0	0	0	pol	GGA	0	0	0	pol	GCA	0	0	0	pol	TGG	0	2	0	pol	TGG	1	1	0	pol	AAG	0	0	0	pol	CAG	0	0	0
pol	GTA	0	0	0	pol	GCA	0	0	0	pol	CTA	0	0	0	pol	GAA	0	0	0	pol	ATT	0	0	0	pol	TGG	0	2	0	pol	GTA	0	0	0	pol	GTA	0	0	0	pol	GAA	0	0	0	pol	TTA	0	0	0
pol	CCA	0	0	0	pol	CAC	0	0	0	pol	TTT	0	0	0	pol	AAG	0	0	0	pol	GGA	0	0	0	pol	GTA	0	0	0	pol	CCA	0	0	0	pol	CCA	0	0	0	pol	AAG	0	0	0	pol	ATA	0	0	0
pol	GCA	0	0	0	pol	AAA	0	0	0	pol	TTA	0	0	0	pol	GTC	0	0	0	pol	GGA	0	0	0	pol	CCA	0	0	0	pol	GCA	0	0	0	pol	GCA	0	0	0	pol	GTT	0	0	0	pol	AAA	0	0	0
pol	CAC	0	0	0	pol	GGA	0	0	0	pol	GAT	0	0	0	pol	TAC	0	0	0	pol	AAT	0	0	0	pol	GCA	0	0	0	pol	CAC	0	0	0	pol	CAC	0	0	0	pol	TAC	0	0	0	pol	AAG	0	0	0
pol	AAA	0	0	0	pol	ATT	0	0	0	pol	GGA	0	0	0	pol	CTG	0	0	0	pol	GAA	0	0	0	pol	CAC	0	0	0	pol	AAA	0	0	0	pol	AAA	0	0	0	pol	CTG	0	0	0	pol	GAA	0	0	0
pol	GGA	0	0	0	pol	GGA	0	0	0	pol	ATA	0	0	0	pol	GCA	0	0	0	pol	CAA	0	0	0	pol	AAA	0	0	0	pol	GGA	0	0	0	pol	GGA	0	0	0	pol	GCA	0	0	0	pol	AAG	0	0	0
pol	ATT	0	0	0	pol	GGA	0	0	0	pol	GAT	0	0	0	pol	TGG	0	0	0	pol	GTA	0	0	0	pol	GGA	0	0	0	pol	ATT	0	0	0	pol	ATT	0	0	0	pol	TGG	2	2	0	pol	GTC	0	0	0
pol	GGA	0	0	0	pol	AAT	0	0	0	pol	AAG	0	0	0	pol	GTA	0	0	0	pol	GAT	0	0	0	pol	ATT	0	0	0	pol	GGA	0	0	0	pol	GGA	0	0	0	pol	GTA	0	0	0	pol	TAC	0	0	0
pol	GGA	0	0	0	pol	GAA	0	0	0	pol	GCC	0	0	0	pol	CCA	0	0	0	pol	AAA	0	0	0	pol	GGA	0	0	0	pol	GGA	0	0	0	pol	GGA	0	0	0	pol	CCA	0	0	0	pol	CTG	0	0	0
pol	AAT	0	0	0	pol	CAA	0	0	0	pol	CAA	0	0	0	pol	GCA	0	0	0	pol	TTA	0	0	0	pol	GGA	0	0	0	pol	AAT	0	0	0	pol	AAT	0	0	0	pol	GCA	0	0	0	pol	GCA	0	0	0
pol	GAA	0	0	0	pol	GTA	0	0	0	pol	GAA	0	0	0	pol	CAC	0	0	0	pol	GTT	0	0	0	pol	AAT	0	0	0	pol	GAG	0	0	0	pol	GAA	0	0	0	pol	CAC	0	0	0	pol	TGG	3	2	0
pol	CAA	0	0	0	pol	GAT	0	0	0	pol	GAT	0	0	0	pol	AAA	0	0	0	pol	AGT	0	0	0	pol	GAA	0	0	0	pol	CAA	0	0	0	pol	CAA	0	0	0	pol	AAA	0	0	0	pol	GTA	0	0	0
pol	GTA	0	0	0	pol	AAA	0	0	0	pol	CAT	0	0	0	pol	GGA	0	0	0	pol	ACT	0	0	0	pol	CAA	0	0	0	pol	GTA	0	0	0	pol	GTA	0	0	0	pol	GGA	0	0	0	pol	CCA	0	0	0
pol	GAT	0	0	0	pol	TTA	0	0	0	pol	GAG	0	0	0	pol	ATT	0	0	0	pol	GGA	0	0	0	pol	GTA	0	0	0	pol	GAT	0	0	0	pol	GAT	0	0	0	pol	ATT	0	0	0	pol	GCT	0	0	0
pol	AAA	0	0	0	pol	GTT	0	0	0	pol	AAA	0	0	0	pol	GGA	0	0	0	pol	ATC	0	0	0	pol	GAT	0	0	0	pol	AAA	0	0	0	pol	AAA	0	0	0	pol	GGA	0	0	0	pol	CAC	0	0	0
pol	TTA	0	0	0	pol	AGT	0	0	0	pol	TAT	0	0	0	pol	GGA	0	0	0	pol	AGG	0	0	0	pol	AAA	0	0	0	pol	TTG	0	0	0	pol	TTA	0	0	0	pol	GGA	0	0	0	pol	AAA	0	0	0
pol	GTC	0	0	0	pol	GCT	0	0	0	pol	CAC	0	0	0	pol	AAT	0	0	0	pol	AAA	0	0	0	pol	TTA	0	0	0	pol	GTC	0	0	0	pol	GTC	0	0	0	pol	AAT	0	0	0	pol	GGA	0	0	0
pol	AGT	0	0	0	pol	GGA	0	0	0	pol	AGT	0	0	0	pol	GAG	0	0	0	pol	GTA	0	0	0	pol	GTC	0	0	0	pol	AGT	0	0	0	pol	AGT	0	0	0	pol	GAA	0	0	0	pol	ATT	0	0	0
pol	TCA	0	0	0	pol	ATC	0	0	0	pol	AAC	0	0	0	pol	CAA	0	0	0	pol	CTA	0	0	0	pol	AGT	0	0	0	pol	AGT	0	0	0	pol	AAT	0	0	0	pol	CAA	0	0	0	pol	GGG	0	0	0
pol	GGA	0	0	0	pol	AGG	0	0	0	pol	TGG	0	0	0	pol	GTA	0	0	0	pol	TTT	0	0	0	pol	ACT	0	0	0	pol	GGA	0	0	0	pol	GGA	0	0	0	pol	GTA	0	0	0	pol	GGA	0	0	0
pol	ATC	0	0	0	pol	AAA	0	0	0	pol	AGA	0	0	0	pol	GAT	0	0	0	pol	TTA	0	0	0	pol	GGA	0	0	0	pol	ATC	0	0	0	pol	ATC	0	0	0	pol	GAT	0	0	0	pol	AAT	0	0	0
pol	AGG	0	0	0	pol	GTA	0	0	0	pol	GCA	0	0	0	pol	AAA	0	0	0	pol	GAT	0	0	0	pol	ATC	0	0	0	pol	AGG	0	0	0	pol	AGG	0	0	0	pol	AAA	0	0	0	pol	GAA	0	0	0
pol	AAA	0	0	0	pol	CTA	0	0	0	pol	ATG	0	0	0	pol	TTA	0	0	0	pol	GGA	0	0	0	pol	AGG	0	0	0	pol	AAA	0	0	0	pol	AGA	0	0	0	pol	TTA	0	0	0	pol	CAA	0	0	0
pol	GTA	0	0	0	pol	TTT	0	0	0	pol	GCT	0	0	0	pol	GTC	0	0	0	pol	ATA	0	0	0	pol	AAA	0	0	0	pol	GTG	0	0	0	pol	GTA	0	0	0	pol	GTT	0	0	0	pol	GTA	0	0	0
pol	CTA	0	0	0	pol	TTG	0	0	0	pol	GCT	0	0	0	pol	AGT	0	0	0	pol	GAT	0	0	0	pol	GTA	0	0	0	pol	CTA	0	0	0	pol	CTA	0	0	0	pol	AGT	0	0	0	pol	GAT	0	0	0
pol	TTT	0	0	0	pol	GAT	0	0	0	pol	GAT	0	0	0	pol	ACT	0	0	0	pol	AAG	0	0	0	pol	CTA	0	0	0	pol	TTT	0	0	0	pol	TTT	0	0	0	pol	GCT	0	0	0	pol	AAA	0	0	0
pol	TTA	0	0	0	pol	GGA	0	0	0	pol	TTT	0	0	0	pol	GGA	0	0	0	pol	GCC	0	0	0	pol	TTT	0	0	0	pol	TTA	0	0	0	pol	TTG	0	0	0	pol	GGA	0	0	0	pol	TTA	0	0	0
pol	GAT	0	0	0	pol	ATA	0	0	0	pol	AAC	0	0	0	pol	ATC	0	0	0	pol	CAA	0	0	0	pol	TTA	0	0	0	pol	GAT	0	0	0	pol	GAT	0	0	0	pol	ATC	0	0	0	pol	GTC	0	0	0
pol	GGA	0	0	0	pol	GAT	0	0	0	pol	ATA	0	0	0	pol	AGG	0	0	0	pol	GAA	0	0	0	pol	GAT	0	0	0	pol	GGA	0	0	0	pol	GGA	0	0	0	pol	AGG	0	0	0	pol	AGT	0	0	0
pol	ATA	0	0	0	pol	AAA	0	0	0	pol	CCA	0	0	0	pol	AAA	0	0	0	pol	GAA	0	0	0	pol	GGA	0	0	0	pol	ATA	0	0	0	pol	ATA	0	0	0	pol	AAA	0	0	0	pol	ACT	0	0	0
pol	GAT	0	0	0	pol	GCC	0	0	0	pol	CAT	0	0	0	pol	ATA	0	0	0	pol	CAT	0	0	0	pol	ATA	0	0	0	pol	GAT	0	0	0	pol	GAT	0	0	0	pol	GTA	0	0	0	pol	GGA	0	0	0
pol	AAG	0	0	0	pol	CAA	0	0	0	pol	GTG	0	0	0	pol	CTA	0	0	0	pol	GAG	0	0	0	pol	GAT	0	0	0	pol	AAG	0	0	0	pol	AAG	0	0	0	pol	CTA	0	0	0	pol	ATC	0	0	0
pol	GCC	0	0	0	pol	GAA	0	0	0	pol	GTA	0	0	0	pol	TTT	0	0	0	pol	AAA	0	0	0	pol	AAA	0	0	0	pol	GCC	0	0	0	pol	GCC	0	0	0	pol	TTT	0	0	0	pol	AGG	0	0	0
pol	CAA	0	0	0	pol	GAC	0	0	0	pol	GCA	0	0	0	pol	TTA	0	0	0	pol	TAT	0	0	0	pol	GCC	0	0	0	pol	CAG	0	0	0	pol	CAA	0	0	0	pol	TTG	0	0	0	pol	AAA	0	0	0
pol	GAA	0	0	0	pol	CAT	0	0	0	pol	AAA	0	0	0	pol	GAT	0	0	0	pol	CAC	0	0	0	pol	CAA	0	0	0	pol	GAA	0	0	0	pol	GAA	0	0	0	pol	GAT	0	0	0	pol	GTA	0	0	0
pol	GAA	0	0	0	pol	GAA	0	0	0	pol	GAA	0	0	0	pol	GGA	0	0	0	pol	AGT	0	0	0	pol	GAA	0	0	0	pol	GAG	0	0	0	pol	GAT	0	0	0	pol	GGA	0	0	0	pol	CTA	0	0	0
pol	CAT	0	0	0	pol	AAA	0	0	0	pol	ATA	0	0	0	pol	ATA	0	0	0	pol	AAC	0	0	0	pol	GAA	0	0	0	pol	CAT	0	0	0	pol	CAT	0	0	0	pol	ATA	0	0	0	pol	TTT	0	0	0
pol	GAG	0	0	0	pol	TAT	0	0	0	pol	GTA	0	0	0	pol	GAT	0	0	0	pol	TGG	0	3	1	pol	CAT	0	0	0	pol	GAG	0	0	0	pol	GAG	0	0	0	pol	GAT	0	0	0	pol	TTA	0	0	0
pol	AAA	0	0	0	pol	CAT	0	0	0	pol	GCC	0	0	0	pol	AGG	0	0	0	pol	AGA	0	0	0	pol	GAG	0	0	0	pol	AAA	0	0	0	pol	AAA	0	0	0	pol	AAG	0	0	0	pol	GAT	0	0	0
pol	TAT	0	0	0	pol	AGT	0	0	0	pol	AGC	0	0	0	pol	GCC	0	0	0	pol	GCA	0	0	0	pol	AAA	0	0	0	pol	TAT	0	0	0	pol	TAT	0	0	0	pol	GCC	0	0	0	pol	GGA	0	0	0
pol	CAC	0	0	0	pol	AAT	0	0	0	pol	TGT	0	0	0	pol	CAA	0	0	0	pol	ATG	0	0	0	pol	TAT	0	0	0	pol	CAC	0	0	0	pol	CAC	0	0	0	pol	CAA	0	0	0	pol	ATA	0	0	0
pol	AAT	0	0	0	pol	TGG	0	2	0	pol	GAT	0	0	0	pol	GAA	0	0	0	pol	GCT	0	0	0	pol	CAC	0	0	0	pol	AAT	0	0	0	pol	AGT	0	0	0	pol	GAT	0	0	0	pol	GAT	0	0	0
pol	AAT	0	0	0	pol	AAA	0	0	0	pol	AAA	0	0	0	pol	GAC	0	0	0	pol	AGT	0	0	0	pol	AGT	0	0	0	pol	AAT	0	0	0	pol	AAT	0	0	0	pol	GAA	0	0	0	pol	AAA	0	0	0
pol	TGG	2	3	0	pol	GCA	0	0	0	pol	TGT	0	0	0	pol	CAT	0	0	0	pol	GAT	0	0	0	pol	AAT	0	0	0	pol	TGG	0	0	0	pol	TGG	0	1	1	pol	CAT	0	0	0	pol	GCA	0	0	0
pol	AGA	0	0	0	pol	ATG	0	0	0	pol	CAG	0	0	0	pol	GAA	0	0	0	pol	TTT	0	0	0	pol	TGG	0	1	0	pol	AGA	0	0	0	pol	AGA	0	0	0	pol	GAA	0	0	0	pol	CAA	0	0	0
pol	GCA	0	0	0	pol	GCT	0	0	0	pol	CTA	0	0	0	pol	AAA	0	0	0	pol	AAT	0	0	0	pol	AGA	0	0	0	pol	GCA	0	0	0	pol	GCA	0	0	0	pol	AAA	0	0	0	pol	GAA	0	0	0
pol	ATG	0	0	0	pol	AGT	0	0	0	pol	AAA	0	0	0	pol	TAT	0	0	0	pol	CTG	0	0	0	pol	GCA	0	0	0	pol	ATG	0	0	0	pol	ATG	0	0	0	pol	TAT	0	0	0	pol	GAT	0	0	0
pol	GCT	0	0	0	pol	GAT	0	0	0	pol	GGA	0	0	0	pol	CAC	0	0	0	pol	CCC	0	0	0	pol	ATG	0	0	0	pol	GCT	0	0	0	pol	GCT	0	0	0	pol	CAC	0	0	0	pol	CAT	0	0	0
pol	AGT	0	0	0	pol	TTT	0	0	0	pol	GAA	0	0	0	pol	AGT	0	0	0	pol	CCT	0	0	0	pol	GCT	0	0	0	pol	AGT	0	0	0	pol	AAT	0	0	0	pol	AGT	0	0	0	pol	GAG	0	0	0
pol	GAT	0	0	0	pol	AAT	0	0	0	pol	GCC	0	0	0	pol	AAT	0	0	0	pol	GTG	0	0	0	pol	AGT	0	0	0	pol	GAT	0	0	0	pol	GAT	0	0	0	pol	AAT	0	0	0	pol	AAA	0	0	0
pol	TTT	0	0	0	pol	CTG	0	0	0	pol	ATG	0	0	0	pol	TGG	0	0	0	pol	GTA	0	0	0	pol	GAT	0	0	0	pol	TTT	0	0	0	pol	TTT	0	0	0	pol	TGG	1	2	0	pol	TAT	0	0	0
pol	AAC	0	0	0	pol	CCA	0	0	0	pol	CAT	0	0	0	pol	AGA	0	0	0	pol	GCA	0	0	0	pol	TTT	0	0	0	pol	GAC	0	0	0	pol	AAC	0	0	0	pol	AGA	0	0	0	pol	CAC	0	0	0
pol	CTG	0	0	0	pol	CCT	0	0	0	pol	GGA	0	0	0	pol	GCA	0	0	0	pol	AAA	0	0	0	pol	AAC	0	0	0	pol	CTG	0	0	0	pol	CTG	0	0	0	pol	GCA	0	0	0	pol	AGT	0	0	0
pol	CCA	0	0	0	pol	GTA	0	0	0	pol	CAA	0	0	0	pol	ATG	0	0	0	pol	GAA	0	0	0	pol	CTG	0	0	0	pol	CCC	0	0	0	pol	CCA	0	0	0	pol	ATG	0	0	0	pol	AAT	0	0	0
pol	CCT	0	0	0	pol	ATA	0	0	0	pol	GTA	0	0	0	pol	GCC	0	0	0	pol	ATA	0	0	0	pol	CCA	0	0	0	pol	CCT	0	0	0	pol	CCT	0	0	0	pol	GCT	0	0	0	pol	TGG	0	5	1
pol	GTA	0	0	0	pol	GCA	0	0	0	pol	GAC	0	0	0	pol	AGT	0	0	0	pol	GTA	0	0	0	pol	CCA	0	0	0	pol	GTA	0	0	0	pol	ATA	0	0	0	pol	AGT	0	0	0	pol	AAA	0	0	0
pol	ATA	0	0	0	pol	AAA	0	0	0	pol	TGT	0	0	0	pol	GAT	0	0	0	pol	GCC	0	0	0	pol	GTA	0	0	0	pol	GTA	0	0	0	pol	GTA	0	0	0	pol	GAT	0	0	0	pol	GCA	0	0	0
pol	GCA	0	0	0	pol	GAA	0	0	0	pol	AGT	0	0	0	pol	TTT	0	0	0	pol	AGC	0	0	0	pol	GTA	0	0	0	pol	GCA	0	0	0	pol	GCA	0	0	0	pol	TTT	0	0	0	pol	ATG	0	0	0
pol	AAA	0	0	0	pol	ATA	0	0	0	pol	CCA	0	0	0	pol	AAC	0	0	0	pol	TGT	0	0	0	pol	GCA	0	0	0	pol	AAA	0	0	0	pol	AAG	0	0	0	pol	AAC	0	0	0	pol	GCT	0	0	0
pol	GAA	0	0	0	pol	GTA	0	0	0	pol	GGA	0	0	0	pol	CTG	0	0	0	pol	GAT	0	0	0	pol	AAA	0	0	0	pol	GAA	0	0	0	pol	GAA	0	0	0	pol	CTG	0	0	0	pol	AGT	0	0	0
pol	ATA	0	0	0	pol	GCC	0	0	0	pol	CTA	0	0	0	pol	CCA	0	0	0	pol	AAA	0	0	0	pol	GAA	0	0	0	pol	ATA	0	0	0	pol	ATA	0	0	0	pol	CCA	0	0	0	pol	GAT	0	0	0
pol	GTG	0	0	0	pol	AGC	0	0	0	pol	TGG	0	0	0	pol	CCG	0	0	0	pol	TGT	0	0	0	pol	ATA	0	0	0	pol	GTA	0	0	0	pol	GTA	0	0	0	pol	CCT	0	0	0	pol	TTT	0	0	0
pol	GCC	0	0	0	pol	TGT	0	0	0	pol	CAA	0	0	0	pol	GTA	0	0	0	pol	CAG	0	0	0	pol	GTA	0	0	0	pol	GCC	0	0	0	pol	GCC	0	0	0	pol	GTA	0	0	0	pol	AAC	0	0	0
pol	AGT	0	0	0	pol	GAT	0	0	0	pol	CTA	0	0	0	pol	GTA	0	0	0	pol	CTA	0	0	0	pol	GCC	0	0	0	pol	AGC	0	0	0	pol	AGC	0	0	0	pol	GTA	0	0	0	pol	ATA	0	0	0
pol	TGT	0	0	0	pol	AGA	0	0	0	pol	GAT	0	0	0	pol	GCA	0	0	0	pol	AAA	0	0	0	pol	AGC	0	0	0	pol	TGT	0	0	0	pol	TGT	0	0	0	pol	GCA	0	0	0	pol	CCA	0	0	0
pol	AAT	0	0	0	pol	TGC	0	0	0	pol	TGC	0	0	0	pol	AAA	0	0	0	pol	GGA	0	0	0	pol	TGT	0	0	0	pol	GAT	0	0	0	pol	GAT	0	0	0	pol	AAA	0	0	0	pol	CCT	0	0	0
pol	AAA	0	0	0	pol	CAG	0	0	0	pol	ACA	0	0	0	pol	GAA	0	0	0	pol	GAA	0	0	0	pol	GAT	0	0	0	pol	AAA	0	0	0	pol	AAA	0	0	0	pol	GAA	0	0	0	pol	GTG	0	0	0
pol	TGT	0	0	0	pol	TTA	0	0	0	pol	CAT	0	0	0	pol	ATA	0	0	0	pol	GCC	0	0	0	pol	AAA	0	0	0	pol	TGT	0	0	0	pol	TGT	0	0	0	pol	ATA	0	0	0	pol	GTA	0	0	0
pol	CAG	0	0	0	pol	AAA	0	0	0	pol	TTA	0	0	0	pol	GTA	0	0	0	pol	ATA	0	0	0	pol	TGT	0	0	0	pol	CAG	0	0	0	pol	CAG	0	0	0	pol	GTA	0	0	0	pol	GCA	0	0	0
pol	CTA	0	0	0	pol	GGA	0	0	0	pol	GAA	0	0	0	pol	GCC	0	0	0	pol	CAT	0	0	0	pol	CAG	0	0	0	pol	CTA	0	0	0	pol	CTA	0	0	0	pol	GCC	0	0	0	pol	AAA	0	0	0
pol	AAA	0	0	0	pol	GAA	0	0	0	pol	GGA	0	0	0	pol	AGC	0	0	0	pol	GGA	0	0	0	pol	TTA	0	0	0	pol	AAA	0	0	0	pol	AAA	0	0	0	pol	AGC	0	0	0	pol	GAA	0	0	0
pol	GGA	0	0	0	pol	GCC	0	0	0	pol	AAA	0	0	0	pol	TGT	0	0	0	pol	CAA	0	0	0	pol	AAA	0	0	0	pol	GGA	0	0	0	pol	GGA	0	0	0	pol	TGT	0	0	0	pol	ATA	0	0	0
pol	GAA	0	0	0	pol	ATA	0	0	0	pol	ATT	0	0	0	pol	GAC	0	0	0	pol	GTA	0	0	0	pol	GGA	0	0	0	pol	GAA	0	0	0	pol	GAA	0	0	0	pol	GAT	0	0	0	pol	GTA	0	0	0
pol	GCC	0	0	0	pol	CAT	0	0	0	pol	ATC	0	0	0	pol	AAA	0	0	0	pol	GAC	0	0	0	pol	GAA	0	0	0	pol	GCC	0	0	0	pol	GCC	0	0	0	pol	AAA	0	0	0	pol	GCC	0	0	0
pol	ATG	0	0	0	pol	GGA	0	0	0	pol	CTG	0	0	0	pol	TGT	0	0	0	pol	TGT	0	0	0	pol	GCC	0	0	0	pol	ATG	0	0	0	pol	ATG	0	0	0	pol	TGT	0	0	0	pol	AGC	0	0	0
pol	CAT	0	0	0	pol	CAA	0	0	0	pol	GTA	0	0	0	pol	CAG	0	0	0	pol	AGC	0	0	0	pol	ATG	0	0	0	pol	CAT	0	0	0	pol	CAT	0	0	0	pol	CAG	0	0	0	pol	TGT	0	0	0
pol	GGA	0	0	0	pol	GTA	0	0	0	pol	GCT	0	0	0	pol	CTA	0	0	0	pol	CCA	0	0	0	pol	CAT	0	0	0	pol	GGA	0	0	0	pol	GGA	0	0	0	pol	CTA	0	0	0	pol	GAT	0	0	0
pol	CAA	0	0	0	pol	GAC	0	0	0	pol	GTA	0	0	0	pol	AAA	0	0	0	pol	GGA	0	0	0	pol	GGA	0	0	0	pol	CAA	0	0	0	pol	CAA	0	0	0	pol	AAA	0	0	0	pol	AAA	0	0	0
pol	GTA	0	0	0	pol	TGT	0	0	0	pol	CAT	0	0	0	pol	GGA	0	0	0	pol	ATA	0	0	0	pol	CAA	0	0	0	pol	GTA	0	0	0	pol	GTA	0	0	0	pol	GGA	0	0	0	pol	TGT	0	0	0
pol	GAC	0	0	0	pol	AGT	0	0	0	pol	GTA	0	0	0	pol	GAA	0	0	0	pol	TGG	0	0	0	pol	GTA	0	0	0	pol	GAC	0	0	0	pol	GAC	0	0	0	pol	GAA	0	0	0	pol	CAG	0	0	0
pol	TGT	0	0	0	pol	CCA	0	0	0	pol	GCC	0	0	0	pol	GCC	0	0	0	pol	CAA	0	0	0	pol	GAC	0	0	0	pol	TGT	0	0	0	pol	TGC	0	0	0	pol	GCC	0	0	0	pol	CTA	0	0	0
pol	AGT	0	0	0	pol	GGA	0	0	0	pol	AGT	0	0	0	pol	ATG	0	0	0	pol	CTA	0	0	0	pol	TGT	0	0	0	pol	AGT	0	0	0	pol	AGT	0	0	0	pol	ATG	0	0	0	pol	AAA	0	0	0
pol	CCA	0	0	0	pol	ATA	0	0	0	pol	GGA	0	0	0	pol	CAT	0	0	0	pol	GAT	0	0	0	pol	AGT	0	0	0	pol	CCA	0	0	0	pol	CCA	0	0	0	pol	CAT	0	0	0	pol	GGA	0	0	0
pol	GGA	0	0	0	pol	TGG	0	0	0	pol	TAT	0	0	0	pol	GGA	0	0	0	pol	TGT	0	0	0	pol	CCA	0	0	0	pol	GGA	0	0	0	pol	GGA	0	0	0	pol	GGA	0	0	0	pol	GAA	0	0	0
pol	ATA	0	0	0	pol	CAA	0	0	0	pol	ATA	0	0	0	pol	CAA	0	0	0	pol	ACA	0	0	0	pol	GGA	0	0	0	pol	ATA	0	0	0	pol	ATA	0	0	0	pol	CAA	0	0	0	pol	GCC	0	0	0
pol	TGG	0	1	0	pol	CTA	0	0	0	pol	GAA	0	0	0	pol	GTA	0	0	0	pol	CAC	0	0	0	pol	ATA	0	0	0	pol	TGG	0	1	0	pol	TGG	0	0	0	pol	GTA	0	0	0	pol	ATG	0	0	0
pol	CAA	0	0	0	pol	GAT	0	0	0	pol	GCA	0	0	0	pol	GAC	0	0	0	pol	TTA	0	0	0	pol	TGG	0	0	0	pol	CAG	0	0	0	pol	CAA	0	0	0	pol	GAC	0	0	0	pol	CAT	0	0	0
pol	CTA	0	0	0	pol	TGT	0	0	0	pol	GAA	0	0	0	pol	TGT	0	0	0	pol	GAA	0	0	0	pol	CAA	0	0	0	pol	CTA	0	0	0	pol	CTA	0	0	0	pol	TGT	0	0	0	pol	GGA	0	0	0
pol	GAT	0	0	0	pol	ACA	0	0	0	pol	GTT	0	0	0	pol	AGT	0	0	0	pol	GGA	0	0	0	pol	CTA	0	0	0	pol	GAT	0	0	0	pol	GAT	0	0	0	pol	AGT	0	0	0	pol	CAA	0	0	0
pol	TGT	0	0	0	pol	CAT	0	0	0	pol	ATT	0	0	0	pol	CCA	0	0	0	pol	AAA	0	0	0	pol	GAT	0	0	0	pol	TGT	0	0	0	pol	TGT	0	0	0	pol	CCA	0	0	0	pol	GTA	0	0	0
pol	ACA	0	0	0	pol	TTA	0	0	0	pol	CCA	0	0	0	pol	GGA	0	0	0	pol	ATT	0	0	0	pol	TGT	0	0	0	pol	ACA	0	0	0	pol	ACA	0	0	0	pol	GGA	0	0	0	pol	GAC	0	0	0
pol	CAT	0	0	0	pol	GAA	0	0	0	pol	GCA	0	0	0	pol	ATA	0	0	0	pol	ATC	0	0	0	pol	ACA	0	0	0	pol	CAC	0	0	0	pol	CAT	0	0	0	pol	ATA	0	0	0	pol	TGT	0	0	0
pol	TTA	0	0	0	pol	GGA	0	0	0	pol	GAG	0	0	0	pol	TGG	0	0	0	pol	CTG	0	0	0	pol	CAC	0	0	0	pol	TTA	0	0	0	pol	TTA	0	0	0	pol	TGG	0	0	0	pol	AGT	0	0	0
pol	GAA	0	0	0	pol	AAA	0	0	0	pol	ACA	0	0	0	pol	CAA	0	0	0	pol	GTA	0	0	0	pol	TTA	0	0	0	pol	GAA	0	0	0	pol	GAA	0	0	0	pol	CAA	0	0	0	pol	CCA	0	0	0
pol	GGA	0	0	0	pol	ATT	0	0	0	pol	GGG	0	0	0	pol	CTA	0	0	0	pol	GCA	0	0	0	pol	GAA	0	0	0	pol	GGA	0	0	0	pol	GGA	0	0	0	pol	CTA	0	0	0	pol	GGA	0	0	0
pol	AAA	0	0	0	pol	ATC	0	0	0	pol	CAA	0	0	0	pol	GAT	0	0	0	pol	GTT	0	0	0	pol	GGA	0	0	0	pol	AAA	0	0	0	pol	AAA	0	0	0	pol	GAT	0	0	0	pol	ATA	0	0	0
pol	GTT	0	0	0	pol	CTG	0	0	0	pol	GAA	0	0	0	pol	TGT	0	0	0	pol	CAT	0	0	0	pol	AAA	0	0	0	pol	GTT	0	0	0	pol	GTT	0	0	0	pol	TGT	0	0	0	pol	TGG	0	0	0
pol	ATC	0	0	0	pol	GTA	0	0	0	pol	ACA	0	0	0	pol	ACA	0	0	0	pol	GTA	0	0	0	pol	ATT	0	0	0	pol	ATC	0	0	0	pol	ATC	0	0	0	pol	ACA	0	0	0	pol	CAA	0	0	0
pol	CTG	0	0	0	pol	GCA	0	0	0	pol	GCA	0	0	0	pol	CAT	0	0	0	pol	GCC	0	0	0	pol	ATC	0	0	0	pol	CTA	0	0	0	pol	CTG	0	0	0	pol	CAT	0	0	0	pol	CTA	0	0	0
pol	GTA	0	0	0	pol	GTT	0	0	0	pol	TAC	0	0	0	pol	TTA	0	0	0	pol	AGT	0	0	0	pol	CTG	0	0	0	pol	GTA	0	0	0	pol	GTA	0	0	0	pol	CTA	0	0	0	pol	GAT	0	0	0
pol	GCA	0	0	0	pol	CAT	0	0	0	pol	TTT	0	0	0	pol	GAA	0	0	0	pol	GGA	0	0	0	pol	GTA	0	0	0	pol	GCA	0	0	0	pol	GCA	0	0	0	pol	GAA	0	0	0	pol	TGT	0	0	0
pol	GTT	0	0	0	pol	GTA	0	0	0	pol	ATA	0	0	0	pol	GGA	0	0	0	pol	TAT	0	0	0	pol	GCA	0	0	0	pol	GTT	0	0	0	pol	GTT	0	0	0	pol	GGA	0	0	0	pol	ACA	0	0	0
pol	CAT	0	0	0	pol	GCC	0	0	0	pol	TTA	0	0	0	pol	AAA	0	0	0	pol	ATA	0	0	0	pol	GTT	0	0	0	pol	CAT	0	0	0	pol	CAT	0	0	0	pol	AAA	0	0	0	pol	CAT	0	0	0
pol	GTA	0	0	0	pol	AGT	0	0	0	pol	AAA	0	0	0	pol	GTT	0	0	0	pol	GAA	0	0	0	pol	CAT	0	0	0	pol	GTA	0	0	0	pol	GTA	0	0	0	pol	GTT	0	0	0	pol	TTA	0	0	0
pol	GCC	0	0	0	pol	GGA	0	0	0	pol	TTA	0	0	0	pol	ATC	0	0	0	pol	GCA	0	0	0	pol	GTA	0	0	0	pol	GCC	0	0	0	pol	GCC	0	0	0	pol	ATC	0	0	0	pol	GAA	0	0	0
pol	AGT	0	0	0	pol	TAC	0	0	0	pol	GCA	0	0	0	pol	CTG	0	0	0	pol	GAA	0	0	0	pol	GCC	0	0	0	pol	AGT	0	0	0	pol	AGT	0	0	0	pol	CTG	0	0	0	pol	GGA	0	0	0
pol	GGA	0	0	0	pol	ATA	0	0	0	pol	GGA	0	0	0	pol	GTA	0	0	0	pol	GTT	0	0	0	pol	AGT	0	0	0	pol	GGT	0	0	0	pol	GGA	0	0	0	pol	GTA	0	0	0	pol	AAA	0	0	0
pol	TAT	0	0	0	pol	GAA	0	0	0	pol	AGA	0	0	0	pol	GCA	0	0	0	pol	ATT	0	0	0	pol	GGA	0	0	0	pol	TAT	0	0	0	pol	TAT	0	0	0	pol	GCA	0	0	0	pol	ATT	0	0	0
pol	ATA	0	0	0	pol	GCA	0	0	0	pol	TGG	0	0	0	pol	GTT	0	0	0	pol	CCA	0	0	0	pol	TAT	0	0	0	pol	ATA	0	0	0	pol	ATA	0	0	0	pol	GTT	0	0	0	pol	ATC	0	0	0
pol	GAA	0	0	0	pol	GAA	0	0	0	pol	CCA	0	0	0	pol	CAT	0	0	0	pol	GCA	0	0	0	pol	ATA	0	0	0	pol	GAA	0	0	0	pol	GAA	0	0	0	pol	CAT	0	0	0	pol	CTG	0	0	0
pol	GCA	0	0	0	pol	GTC	0	0	0	pol	GTA	0	0	0	pol	GTA	0	0	0	pol	GAA	0	0	0	pol	GAA	0	0	0	pol	GCA	0	0	0	pol	GCA	0	0	0	pol	GTA	0	0	0	pol	GTA	0	0	0
pol	GAA	0	0	0	pol	ATT	0	0	0	pol	AAA	0	0	0	pol	GCC	0	0	0	pol	ACA	0	0	0	pol	GCA	0	0	0	pol	GAA	0	0	0	pol	GAA	0	0	0	pol	GCC	0	0	0	pol	GCA	0	0	0
pol	GTT	0	0	0	pol	CCA	0	0	0	pol	ACA	0	0	0	pol	AGT	0	0	0	pol	GGG	0	0	0	pol	GAA	0	0	0	pol	GTT	0	0	0	pol	GTT	0	0	0	pol	AGT	0	0	0	pol	GTT	0	0	0
pol	ATC	0	0	0	pol	GCA	0	0	0	pol	GTA	0	0	0	pol	GGA	0	0	0	pol	CAG	0	0	0	pol	GTT	0	0	0	pol	ATT	0	0	0	pol	ATT	0	0	0	pol	GGA	0	0	0	pol	CAT	0	0	0
pol	CCA	0	0	0	pol	GAA	0	0	0	pol	CAT	0	0	0	pol	TAT	0	0	0	pol	GAA	0	0	0	pol	ATT	0	0	0	pol	CCA	0	0	0	pol	CCA	0	0	0	pol	TAT	0	0	0	pol	GTA	0	0	0
pol	GCA	0	0	0	pol	AAT	0	0	0	pol	ACA	0	0	0	pol	ATA	0	0	0	pol	ACA	0	0	0	pol	CCA	0	0	0	pol	GCA	0	0	0	pol	ACA	0	0	0	pol	ATA	0	0	0	pol	GCC	0	0	0
pol	GAG	0	0	0	pol	GGA	0	0	0	pol	GAC	0	0	0	pol	GAA	0	0	0	pol	GCA	0	0	0	pol	GCA	0	0	0	pol	GAG	0	0	0	pol	GAG	0	0	0	pol	GAA	0	0	0	pol	AGT	0	0	0
pol	ACA	0	0	0	pol	CAA	0	0	0	pol	AAC	0	0	0	pol	GCA	0	0	0	pol	TAC	0	0	0	pol	GAA	0	0	0	pol	ACA	0	0	0	pol	ACA	0	0	0	pol	GCA	0	0	0	pol	GGA	0	0	0
pol	GGG	0	0	0	pol	GAA	0	0	0	pol	GGC	0	0	0	pol	GAA	0	0	0	pol	TTT	0	0	0	pol	ACA	0	0	0	pol	GGG	0	0	0	pol	GGA	0	0	0	pol	GAA	0	0	0	pol	TAT	0	0	0
pol	CAG	0	0	0	pol	ACA	0	0	0	pol	CCC	0	0	0	pol	GTT	0	0	0	pol	CTC	0	0	0	pol	GGG	0	0	0	pol	CAA	0	0	0	pol	CAG	0	0	0	pol	GTT	0	0	0	pol	ATA	0	0	0
pol	GAA	0	0	0	pol	GCA	0	0	0	pol	AAT	0	0	0	pol	ATT	0	0	0	pol	TTA	0	0	0	pol	CAG	0	0	0	pol	GAA	0	0	0	pol	GAA	0	0	0	pol	ATT	0	0	0	pol	GAA	0	0	0
pol	ACA	0	0	0	pol	TAC	0	0	0	pol	TTC	0	0	0	pol	CCA	0	0	0	pol	AAG	0	0	0	pol	GAA	0	0	0	pol	ACA	0	0	0	pol	ACA	0	0	0	pol	CCA	0	0	0	pol	GCA	0	0	0
pol	GCA	0	0	0	pol	TTT	0	0	0	pol	ACC	0	0	0	pol	GCA	0	0	0	pol	CTA	0	0	0	pol	ACA	0	0	0	pol	GCA	0	0	0	pol	GCA	0	0	0	pol	GCA	0	0	0	pol	GAA	0	0	0
pol	TAC	0	0	0	pol	CTC	0	0	0	pol	AGT	0	0	0	pol	GAG	0	0	0	pol	GCA	0	0	0	pol	GCA	0	0	0	pol	TAC	0	0	0	pol	TAC	0	0	0	pol	GAG	0	0	0	pol	GTT	0	0	0
pol	TTT	0	0	0	pol	TTA	0	0	0	pol	ACT	0	0	0	pol	ACA	0	0	0	pol	GGA	0	0	0	pol	TAC	0	0	0	pol	TTT	0	0	0	pol	TTT	0	0	0	pol	ACA	0	0	0	pol	ATT	0	0	0
pol	CTT	0	0	0	pol	AAA	0	0	0	pol	ACG	0	0	0	pol	GGG	0	0	0	pol	AGA	0	0	0	pol	TTT	0	0	0	pol	ATT	0	0	0	pol	CTT	0	0	0	pol	GGG	0	0	0	pol	CCA	0	0	0
pol	TTA	0	0	0	pol	TTA	0	0	0	pol	GTT	0	0	0	pol	CAG	0	0	0	pol	TGG	0	0	0	pol	CTT	0	0	0	pol	TTA	0	0	0	pol	TTA	0	0	0	pol	CAG	0	0	0	pol	GCA	0	0	0
pol	AAA	0	0	0	pol	GCA	0	0	0	pol	AAG	0	0	0	pol	GAA	0	0	0	pol	CCA	0	0	0	pol	TTA	0	0	0	pol	AAA	0	0	0	pol	AAA	0	0	0	pol	GAA	0	0	0	pol	GAA	0	0	0
pol	TTA	0	0	0	pol	GGA	0	0	0	pol	GCC	0	0	0	pol	ACA	0	0	0	pol	GTA	0	0	0	pol	AAA	0	0	0	pol	TTA	0	0	0	pol	TTA	0	0	0	pol	ACA	0	0	0	pol	ACA	0	0	0
pol	GCA	0	0	0	pol	AGA	0	0	0	pol	GCC	0	0	0	pol	GCA	0	0	0	pol	AAA	0	0	0	pol	TTA	0	0	0	pol	GCA	0	0	0	pol	GCA	0	0	0	pol	GCA	0	0	0	pol	GGG	0	0	0
pol	GGA	0	0	0	pol	TGG	0	0	0	pol	TGT	0	0	0	pol	TAT	0	0	0	pol	ACA	0	0	0	pol	GCA	0	0	0	pol	GGA	0	0	0	pol	GGA	0	0	0	pol	TAC	0	0	0	pol	CAG	0	0	0
pol	AGA	0	0	0	pol	CCA	0	0	0	pol	TGG	0	0	0	pol	TTT	0	0	0	pol	ATA	0	0	0	pol	GGA	0	0	0	pol	AGA	0	0	0	pol	AGA	0	0	0	pol	TTT	0	0	0	pol	GAA	0	0	0
pol	TGG	0	1	0	pol	GTA	0	0	0	pol	TGG	0	0	0	pol	CTC	0	0	0	pol	CAT	0	0	0	pol	AGA	0	0	0	pol	TGG	0	0	0	pol	TGG	0	0	0	pol	CTC	0	0	0	pol	ACA	0	0	0
pol	CCA	0	0	0	pol	ACA	0	0	0	pol	GCA	0	0	0	pol	TTA	0	0	0	pol	ACA	0	0	0	pol	TGG	0	0	0	pol	CCA	0	0	0	pol	CCA	0	0	0	pol	TTA	0	0	0	pol	GCA	0	0	0
pol	GTA	0	0	0	pol	ACA	0	0	0	pol	GGG	0	0	0	pol	AAA	0	0	0	pol	GAC	0	0	0	pol	CCA	0	0	0	pol	GTA	0	0	0	pol	GTA	0	0	0	pol	AAA	0	0	0	pol	TAC	0	0	0
pol	AGA	0	0	0	pol	ATA	0	0	0	pol	ATC	0	0	0	pol	CTA	0	0	0	pol	AAT	0	0	0	pol	GTA	0	0	0	pol	AAA	0	0	0	pol	AAA	0	0	0	pol	TTA	0	0	0	pol	TTT	0	0	0
pol	ACA	0	0	0	pol	CAT	0	0	0	pol	AAG	0	0	0	pol	GCA	0	0	0	pol	GGT	0	0	0	pol	AAA	0	0	0	pol	ACA	0	0	0	pol	ACA	0	0	0	pol	GCA	0	0	0	pol	ATC	0	0	0
pol	ATA	0	0	0	pol	ACA	0	0	0	pol	CAG	0	0	0	pol	GGA	0	0	0	pol	CCC	0	0	0	pol	ACA	0	0	0	pol	ATA	0	0	0	pol	ATA	0	0	0	pol	GGA	0	0	0	pol	TTA	0	0	0
pol	CAT	0	0	0	pol	GAC	0	0	0	pol	GAA	0	0	0	pol	AGA	0	0	0	pol	AAT	0	0	0	pol	ATA	0	0	0	pol	CAT	0	0	0	pol	CAT	0	0	0	pol	AGA	0	0	0	pol	AAA	0	0	0
pol	ACA	0	0	0	pol	AAT	0	0	0	pol	TTT	0	0	0	pol	TGG	0	0	0	pol	TTC	0	0	0	pol	CAT	0	0	0	pol	ACA	0	0	0	pol	ACA	0	0	0	pol	TGG	0	0	0	pol	TTA	0	0	0
pol	GAC	0	0	0	pol	GGC	0	0	0	pol	GGT	0	0	0	pol	CCA	0	0	0	pol	ATC	0	0	0	pol	ACA	0	0	0	pol	GAC	0	0	0	pol	GAC	0	0	0	pol	CCA	0	0	0	pol	GCA	0	0	0
pol	AAT	0	0	0	pol	CCC	0	0	0	pol	ATT	0	0	0	pol	GTA	0	0	0	pol	AGT	0	0	0	pol	GAC	0	0	0	pol	AAT	0	0	0	pol	AAT	0	0	0	pol	GTA	0	0	0	pol	GGA	0	0	0
pol	GGC	0	0	0	pol	AAC	0	0	0	pol	CCC	0	0	0	pol	AAA	0	0	0	pol	ACT	0	0	0	pol	AAT	0	0	0	pol	GGC	0	0	0	pol	GGC	0	0	0	pol	AAA	0	0	0	pol	AGA	0	0	0
pol	AGC	0	0	0	pol	TTC	0	0	0	pol	TAC	0	0	0	pol	ACA	0	0	0	pol	GCA	0	0	0	pol	GGC	0	0	0	pol	CCC	0	0	0	pol	CCC	0	0	0	pol	ATA	0	0	0	pol	TGG	0	0	0
pol	AAT	0	0	0	pol	ACC	0	0	0	pol	AAT	0	0	0	pol	ATA	0	0	0	pol	GTT	0	0	0	pol	AGC	0	0	0	pol	AAT	0	0	0	pol	AAC	0	0	0	pol	ATA	0	0	0	pol	CCA	0	0	0
pol	TTC	0	0	0	pol	AGT	0	0	0	pol	CCC	0	0	0	pol	CAT	0	0	0	pol	AAG	0	0	0	pol	AAT	0	0	0	pol	TTC	0	0	0	pol	TTC	0	0	0	pol	CAT	0	0	0	pol	GTA	0	0	0
pol	ACC	0	0	0	pol	ACT	0	0	0	pol	CAA	0	0	0	pol	ACA	0	0	0	pol	GCC	0	0	0	pol	TTC	0	0	0	pol	ATC	0	0	0	pol	ATC	0	0	0	pol	ACA	0	0	0	pol	AAA	0	0	0
pol	AGT	0	0	0	pol	ACA	0	0	0	pol	AGT	0	0	0	pol	GAC	0	0	0	pol	GCC	0	0	0	pol	ATC	0	0	0	pol	AGT	0	0	0	pol	AGT	0	0	0	pol	GAC	0	0	0	pol	ACA	0	0	0
pol	ACT	0	0	0	pol	GTT	0	0	0	pol	CAA	0	0	0	pol	AAT	0	0	0	pol	TGT	0	0	0	pol	AGT	0	0	0	pol	AAT	0	0	0	pol	GCT	0	0	0	pol	AAT	0	0	0	pol	ATA	0	0	0
pol	ACT	0	0	0	pol	AAG	0	0	0	pol	GGA	0	0	0	pol	GGG	0	0	0	pol	TGG	0	2	0	pol	AAT	0	0	0	pol	ACA	0	0	0	pol	GCA	0	0	0	pol	GGC	0	0	0	pol	CAT	0	0	0
pol	GTT	0	0	0	pol	GCC	0	0	0	pol	GTA	0	0	0	pol	CCC	0	0	0	pol	TGG	0	4	0	pol	ACT	0	0	0	pol	GTT	0	0	0	pol	GTT	0	0	0	pol	GGC	0	0	0	pol	ACA	0	0	0
pol	AAG	0	0	0	pol	GCC	0	0	0	pol	GTA	0	0	0	pol	AAC	0	0	0	pol	GCG	0	0	0	pol	GTT	0	0	0	pol	AAG	0	0	0	pol	AAG	0	0	0	pol	AAT	0	0	0	pol	GAC	0	0	0
pol	GCC	0	0	0	pol	TGT	0	0	0	pol	GAA	0	0	0	pol	TTC	0	0	0	pol	GGG	0	0	0	pol	AAG	0	0	0	pol	GCC	0	0	0	pol	GCC	0	0	0	pol	TTC	0	0	0	pol	AAT	0	0	0
pol	GCC	0	0	0	pol	TGG	0	2	0	pol	TCT	0	0	0	pol	GTC	0	0	0	pol	ATC	0	0	0	pol	GCC	0	0	0	pol	GCC	0	0	0	pol	GCC	0	0	0	pol	ATC	0	0	0	pol	GGC	0	0	0
pol	TGT	0	0	0	pol	TGG	0	2	0	pol	ATG	0	0	0	pol	AGT	0	0	0	pol	AAG	0	0	0	pol	GCC	0	0	0	pol	TGT	0	0	0	pol	TGT	0	0	0	pol	AGT	0	0	0	pol	GGC	0	0	0
pol	TGG	0	2	0	pol	GCA	0	0	0	pol	AAT	0	0	0	pol	ACT	0	0	0	pol	CAG	0	0	0	pol	TGT	0	0	0	pol	TGG	0	1	0	pol	TGG	0	1	0	pol	AAT	0	0	0	pol	AAT	0	0	0
pol	TGG	0	3	0	pol	GGA	0	0	0	pol	AAA	0	0	0	pol	ACA	0	0	0	pol	GAA	0	0	0	pol	TGG	0	1	0	pol	TGG	0	1	0	pol	TGG	0	2	0	pol	GCG	0	0	0	pol	TTC	0	0	0
pol	GCG	0	0	0	pol	ATC	0	0	0	pol	GAA	0	0	0	pol	GTT	0	0	0	pol	TTT	0	0	0	pol	TGG	0	0	0	pol	GCG	0	0	0	pol	GCG	0	0	0	pol	GTT	0	0	0	pol	ACC	0	0	0
pol	GGG	0	0	0	pol	AAG	0	0	0	pol	TTA	0	0	0	pol	AAG	0	0	0	pol	GGC	0	0	0	pol	GCA	0	0	0	pol	GGG	0	0	0	pol	GGG	0	0	0	pol	AAG	0	0	0	pol	AGT	0	0	0
pol	ATA	0	0	0	pol	CAG	0	0	0	pol	AAG	0	0	0	pol	GCC	0	0	0	pol	ATT	0	0	0	pol	GGG	0	0	0	pol	ATC	0	0	0	pol	ATC	0	0	0	pol	GCC	0	0	0	pol	ACT	0	0	0
pol	AAG	0	0	0	pol	GAA	0	0	0	pol	AAA	0	0	0	pol	GCC	0	0	0	pol	CCC	0	0	0	pol	ATC	0	0	0	pol	AAG	0	0	0	pol	AAG	0	0	0	pol	GCC	0	0	0	pol	ACG	0	0	0
pol	CAG	0	0	0	pol	TTT	0	0	0	pol	ATT	0	0	0	pol	TGT	0	0	0	pol	TAC	0	0	0	pol	AAG	0	0	0	pol	CAA	0	0	0	pol	CAG	0	0	0	pol	TGC	0	0	0	pol	GTA	0	0	0
pol	GAA	0	0	0	pol	GGC	0	0	0	pol	ATA	0	0	0	pol	TGG	0	0	0	pol	AAT	0	0	0	pol	CAA	0	0	0	pol	GAA	0	0	0	pol	GAA	0	0	0	pol	TGG	0	2	0	pol	AAG	0	0	0
pol	TTT	0	0	0	pol	ATT	0	0	0	pol	GGA	0	0	0	pol	TGG	0	0	0	pol	CCC	0	0	0	pol	GAA	0	0	0	pol	TTT	0	0	0	pol	TTT	0	0	0	pol	TGG	0	3	0	pol	GCC	0	0	0
pol	GGC	0	0	0	pol	CCC	0	0	0	pol	CAG	0	0	0	pol	GCA	0	0	0	pol	CAA	0	0	0	pol	TTT	0	0	0	pol	GGC	0	0	0	pol	GGT	0	0	0	pol	GCA	0	0	0	pol	GCC	0	0	0
pol	ATT	0	0	0	pol	TAC	0	0	0	pol	GTA	0	0	0	pol	GGA	0	0	0	pol	AGT	0	0	0	pol	GGC	0	0	0	pol	ATT	0	0	0	pol	ATT	0	0	0	pol	GGG	0	0	0	pol	TGT	0	0	0
pol	CCC	0	0	0	pol	AAT	0	0	0	pol	AGG	0	0	0	pol	GTC	0	0	0	pol	CAA	0	0	0	pol	ATT	0	0	0	pol	CCC	0	0	0	pol	CCC	0	0	0	pol	ATC	0	0	0	pol	TGG	0	2	0
pol	TAC	0	0	0	pol	CCC	0	0	0	pol	GAT	0	0	0	pol	AAA	0	0	0	pol	GGA	0	0	0	pol	CCC	0	0	0	pol	TAC	0	0	0	pol	TAT	0	0	0	pol	AAG	0	0	0	pol	TGG	0	3	0
pol	AAT	0	0	0	pol	CAA	0	0	0	pol	CAG	0	0	0	pol	CAG	0	0	0	pol	GTG	0	0	0	pol	TAC	0	0	0	pol	AAT	0	0	0	pol	AAT	0	0	0	pol	CAG	0	0	0	pol	GCG	0	0	0
pol	CCC	0	0	0	pol	AGT	0	0	0	pol	GCT	0	0	0	pol	GAA	0	0	0	pol	GTA	0	0	0	pol	AAT	0	0	0	pol	CCC	0	0	0	pol	CCT	0	0	0	pol	GAA	0	0	0	pol	GGG	0	0	0
pol	CAA	0	0	0	pol	CAA	0	0	0	pol	GAA	0	0	0	pol	TTT	0	0	0	pol	GAA	0	0	0	pol	CCC	0	0	0	pol	CAA	0	0	0	pol	CAA	0	0	0	pol	TTT	0	0	0	pol	ATC	0	0	0
pol	AGT	0	0	0	pol	GGA	0	0	0	pol	CAC	0	0	0	pol	GGC	0	0	0	pol	TCT	0	0	0	pol	CAA	0	0	0	pol	AGT	0	0	0	pol	AGT	0	0	0	pol	GGC	0	0	0	pol	AAG	0	0	0
pol	CAA	0	0	0	pol	GTA	0	0	0	pol	CTT	0	0	0	pol	ATT	0	0	0	pol	ATG	0	0	0	pol	AGC	0	0	0	pol	CAA	0	0	0	pol	CAA	0	0	0	pol	ATT	0	0	0	pol	CAG	0	0	0
pol	GGA	0	0	0	pol	GTA	0	0	0	pol	AAG	0	0	0	pol	CCC	0	0	0	pol	AAT	0	0	0	pol	CAA	0	0	0	pol	GGA	0	0	0	pol	GGA	0	0	0	pol	CCC	0	0	0	pol	GAA	0	0	0
pol	GTA	0	0	0	pol	GAA	0	0	0	pol	ACA	0	0	0	pol	TAC	0	0	0	pol	AAA	0	0	0	pol	GGA	0	0	0	pol	GTA	0	0	0	pol	GTA	0	0	0	pol	TAC	0	0	0	pol	TTC	0	0	0
pol	GTA	0	0	0	pol	TCT	0	0	0	pol	GCA	0	0	0	pol	AAT	0	0	0	pol	GAA	0	0	0	pol	GTA	0	0	0	pol	GTA	0	0	0	pol	GTA	0	0	0	pol	AAT	0	0	0	pol	GGC	0	0	0
pol	GAA	0	0	0	pol	ATG	0	0	0	pol	GTA	0	0	0	pol	CCC	0	0	0	pol	TTA	0	0	0	pol	GTA	0	0	0	pol	GAA	0	0	0	pol	GAA	0	0	0	pol	CCC	0	0	0	pol	ATC	0	0	0
pol	TCT	0	0	0	pol	AAT	0	0	0	pol	CAA	0	0	0	pol	CAA	0	0	0	pol	AAG	0	0	0	pol	GAA	0	0	0	pol	TCT	0	0	0	pol	TCC	0	0	0	pol	CAA	0	0	0	pol	CCC	0	0	0
pol	ATG	0	0	0	pol	AAA	0	0	0	pol	ATG	0	0	0	pol	AGT	0	0	0	pol	AAA	0	0	0	pol	TCC	0	0	0	pol	ATG	0	0	0	pol	ATG	0	0	0	pol	AGT	0	0	0	pol	TAC	0	0	0
pol	AAT	0	0	0	pol	GAA	0	0	0	pol	GCA	0	0	0	pol	CAA	0	0	0	pol	ATT	0	0	0	pol	ATG	0	0	0	pol	AAT	0	0	0	pol	AAT	0	0	0	pol	CAA	0	0	0	pol	AAT	0	0	0
pol	AAA	0	0	0	pol	TTA	0	0	0	pol	GTA	0	0	0	pol	GGA	0	0	0	pol	ATA	0	0	0	pol	AAT	0	0	0	pol	AAA	0	0	0	pol	AAA	0	0	0	pol	GGA	0	0	0	pol	CCT	0	0	0
pol	GAA	0	0	0	pol	AAG	0	0	0	pol	TTT	0	0	0	pol	GTA	0	0	0	pol	GGA	0	0	0	pol	AAA	0	0	0	pol	GAA	0	0	0	pol	GAA	0	0	0	pol	GTA	0	0	0	pol	CAA	0	0	0
pol	TTA	0	0	0	pol	AAA	0	0	0	pol	GTC	0	0	0	pol	GTG	0	0	0	pol	CAG	0	0	0	pol	GAA	0	0	0	pol	TTA	0	0	0	pol	TTA	0	0	0	pol	GTA	0	0	0	pol	AGT	0	0	0
pol	AAG	0	0	0	pol	ATT	0	0	0	pol	CAC	0	0	0	pol	GAA	0	0	0	pol	GTA	0	0	0	pol	TTA	0	0	0	pol	AAG	0	0	0	pol	AAG	0	0	0	pol	GAA	0	0	0	pol	CAA	0	0	0
pol	CAA	0	0	0	pol	ATA	0	0	0	pol	AAT	0	0	0	pol	TCT	0	0	0	pol	AGA	0	0	0	pol	AAG	0	0	0	pol	AAA	0	0	0	pol	AAA	0	0	0	pol	TCT	0	0	0	pol	GGA	0	0	0
pol	ATT	0	0	0	pol	GGA	0	0	0	pol	TTT	0	0	0	pol	ATG	0	0	0	pol	GAT	0	0	0	pol	AAA	0	0	0	pol	ATT	0	0	0	pol	ATT	0	0	0	pol	ATG	0	0	0	pol	GTA	0	0	0
pol	ATA	0	0	0	pol	CAG	0	0	0	pol	AAA	0	0	0	pol	AAT	0	0	0	pol	CAG	0	0	0	pol	ATT	0	0	0	pol	ATA	0	0	0	pol	ATA	0	0	0	pol	AAT	0	0	0	pol	GTA	0	0	0
pol	GGA	0	0	0	pol	GTA	0	0	0	pol	AGA	0	0	0	pol	AAA	0	0	0	pol	GCT	0	0	0	pol	ATA	0	0	0	pol	GGG	0	0	0	pol	GGA	0	0	0	pol	AAA	0	0	0	pol	GAA	0	0	0
pol	CAG	0	0	0	pol	AGA	0	0	0	pol	AAA	0	0	0	pol	GAA	0	0	0	pol	GAA	0	0	0	pol	GGA	0	0	0	pol	CAG	0	0	0	pol	CAG	0	0	0	pol	GAA	0	0	0	pol	TCT	0	0	0
pol	GTA	0	0	0	pol	GAT	0	0	0	pol	GGG	0	0	0	pol	TTA	0	0	0	pol	CAT	0	0	0	pol	CAG	0	0	0	pol	GTA	0	0	0	pol	GTA	0	0	0	pol	TTA	0	0	0	pol	CTA	0	0	0
pol	AGA	0	0	0	pol	CAG	0	0	0	pol	GGG	0	0	0	pol	AAG	0	0	0	pol	CTT	0	0	0	pol	GTA	0	0	0	pol	AGA	0	0	0	pol	AGA	0	0	0	pol	AAG	0	0	0	pol	AAT	0	0	0
pol	GAT	0	0	0	pol	GCT	0	0	0	pol	ATT	0	0	0	pol	AAA	0	0	0	pol	AAG	0	0	0	pol	AGA	0	0	0	pol	GAT	0	0	0	pol	GAT	0	0	0	pol	AAA	0	0	0	pol	AAC	0	0	0
pol	CAG	0	0	0	pol	GAA	0	0	0	pol	GGG	0	0	0	pol	ATT	0	0	0	pol	ACA	0	0	0	pol	GAT	0	0	0	pol	CAG	0	0	0	pol	CAG	0	0	0	pol	ATT	0	0	0	pol	CAA	0	0	0
pol	GCT	0	0	0	pol	CAT	0	0	0	pol	GGG	0	0	0	pol	ATA	0	0	0	pol	GCA	0	0	0	pol	CAG	0	0	0	pol	GCT	0	0	0	pol	GCT	0	0	0	pol	ATA	0	0	0	pol	TTA	0	0	0
pol	GAA	0	0	0	pol	CTT	0	0	0	pol	TAC	0	0	0	pol	GGA	0	0	0	pol	GTA	0	0	0	pol	GCT	0	0	0	pol	GAA	0	0	0	pol	GAA	0	0	0	pol	GGA	0	0	0	pol	AAG	0	0	0
pol	CAT	0	0	0	pol	AAG	0	0	0	pol	AGT	0	0	0	pol	CAG	0	0	0	pol	CAA	0	0	0	pol	GAA	0	0	0	pol	CAT	0	0	0	pol	CAT	0	0	0	pol	CAG	0	0	0	pol	AAA	0	0	0
pol	CTT	0	0	0	pol	ACA	0	0	0	pol	GCA	0	0	0	pol	GTA	0	0	0	pol	ATG	0	0	0	pol	CAC	0	0	0	pol	CTT	0	0	0	pol	CTT	0	0	0	pol	GTA	0	0	0	pol	ATT	0	0	0
pol	AAG	0	0	0	pol	GCA	0	0	0	pol	GGG	0	0	0	pol	AGA	0	0	0	pol	GCA	0	0	0	pol	CTT	0	0	0	pol	AAG	0	0	0	pol	AAG	0	0	0	pol	AGA	0	0	0	pol	ATA	0	0	0
pol	ACA	0	0	0	pol	GTA	0	0	0	pol	GAA	0	0	0	pol	GAT	0	0	0	pol	GTA	0	0	0	pol	AAG	0	0	0	pol	ACA	0	0	0	pol	ACA	0	0	0	pol	GAT	0	0	0	pol	GGA	0	0	0
pol	GCA	0	0	0	pol	CAG	0	0	0	pol	AGA	0	0	0	pol	CAA	0	0	0	pol	TTC	0	0	0	pol	ACA	0	0	0	pol	GCA	0	0	0	pol	GCA	0	0	0	pol	CAG	0	0	0	pol	CAG	0	0	0
pol	GTA	0	0	0	pol	ATG	0	0	0	pol	ATA	0	0	0	pol	GCT	0	0	0	pol	ATT	0	0	0	pol	GCA	0	0	0	pol	GTG	0	0	0	pol	GTA	0	0	0	pol	GCT	0	0	0	pol	GTA	0	0	0
pol	CAA	0	0	0	pol	GCA	0	0	0	pol	GTA	0	0	0	pol	GAG	0	0	0	pol	CAC	0	0	0	pol	GTA	0	0	0	pol	CAA	0	0	0	pol	CAA	0	0	0	pol	GAA	0	0	0	pol	AGA	0	0	0
pol	ATG	0	0	0	pol	GTA	0	0	0	pol	GAC	0	0	0	pol	CAT	0	0	0	pol	AAT	0	0	0	pol	CAA	0	0	0	pol	ATG	0	0	0	pol	ATG	0	0	0	pol	CAT	0	0	0	pol	GAT	0	0	0
pol	GCA	0	0	0	pol	TTC	0	0	0	pol	ATA	0	0	0	pol	CTT	0	0	0	pol	TTT	0	0	0	pol	ATG	0	0	0	pol	GCA	0	0	0	pol	GCA	0	0	0	pol	CTT	0	0	0	pol	CAG	0	0	0
pol	GTA	0	0	0	pol	ATC	0	0	0	pol	ATA	0	0	0	pol	AAG	0	0	0	pol	AAA	0	0	0	pol	GCA	0	0	0	pol	GTA	0	0	0	pol	GTA	0	0	0	pol	AAG	0	0	0	pol	GCT	0	0	0
pol	TTC	0	0	0	pol	CAC	0	0	0	pol	GCA	0	0	0	pol	ACA	0	0	0	pol	AGA	0	0	0	pol	GTA	0	0	0	pol	TTC	0	0	0	pol	TTC	0	0	0	pol	ACA	0	0	0	pol	GAA	0	0	0
pol	ATC	0	0	0	pol	AAT	0	0	0	pol	TCA	0	0	0	pol	GCA	0	0	0	pol	AAA	0	0	0	pol	TTC	0	0	0	pol	ATC	0	0	0	pol	ATT	0	0	0	pol	GCA	0	0	0	pol	CAT	0	0	0
pol	CAC	0	0	0	pol	TTT	0	0	0	pol	GAC	0	0	0	pol	GTG	0	0	0	pol	GGG	0	0	0	pol	ATC	0	0	0	pol	CAC	0	0	0	pol	CAC	0	0	0	pol	GTA	0	0	0	pol	CTT	0	0	0
pol	AAT	0	0	0	pol	AAA	0	0	0	pol	ATA	0	0	0	pol	CAA	0	0	0	pol	GGG	0	0	0	pol	CAC	0	0	0	pol	AAT	0	0	0	pol	AAT	0	0	0	pol	CAA	0	0	0	pol	AAG	0	0	0
pol	TTT	0	0	0	pol	AGA	0	0	0	pol	CAA	0	0	0	pol	ATG	0	0	0	pol	ATT	0	0	0	pol	AAT	0	0	0	pol	TTT	0	0	0	pol	TTT	0	0	0	pol	ATG	0	0	0	pol	ACA	0	0	0
pol	AAA	0	0	0	pol	AAA	0	0	0	pol	ACT	0	0	0	pol	GCA	0	0	0	pol	GGG	0	0	0	pol	TTT	0	0	0	pol	AAA	0	0	0	pol	AAA	0	0	0	pol	GCA	0	0	0	pol	GCA	0	0	0
pol	AGA	0	0	0	pol	GGG	0	0	0	pol	AAA	0	0	0	pol	GTA	0	0	0	pol	GGA	0	0	0	pol	AAA	0	0	0	pol	AGA	0	0	0	pol	AGA	0	0	0	pol	GTT	0	0	0	pol	GTA	0	0	0
pol	AAA	0	0	0	pol	GGG	0	0	0	pol	GAA	0	0	0	pol	TTC	0	0	0	pol	TAC	0	0	0	pol	AGA	0	0	0	pol	AAA	0	0	0	pol	AAA	0	0	0	pol	TTC	0	0	0	pol	CAA	0	0	0
pol	GGG	0	0	0	pol	ATT	0	0	0	pol	TTA	0	0	0	pol	ATT	0	0	0	pol	AGT	0	0	0	pol	AAA	0	0	0	pol	GGG	0	0	0	pol	GGG	0	0	0	pol	GTC	0	0	0	pol	ATG	0	0	0
pol	GGG	0	0	0	pol	GGG	0	0	0	pol	CAA	0	0	0	pol	CAC	0	0	0	pol	GCA	0	0	0	pol	GGG	0	0	0	pol	GGG	0	0	0	pol	GGG	0	0	0	pol	CAC	0	0	0	pol	GCA	0	0	0
pol	ATT	0	0	0	pol	GGG	0	0	0	pol	AAC	0	0	0	pol	AAT	0	0	0	pol	GGG	0	0	0	pol	GGG	0	0	0	pol	ATT	0	0	0	pol	ATT	0	0	0	pol	AAT	0	0	0	pol	GTA	0	0	0
pol	GGG	0	0	0	pol	TAC	0	0	0	pol	CAA	0	0	0	pol	TTT	0	0	0	pol	GAG	0	0	0	pol	ATT	0	0	0	pol	GGG	0	0	0	pol	GGG	0	0	0	pol	TTT	0	0	0	pol	TTC	0	0	0
pol	GGG	0	0	0	pol	AGT	0	0	0	pol	ATT	0	0	0	pol	AAA	0	0	0	pol	AGA	0	0	0	pol	GGG	0	0	0	pol	GGG	0	0	0	pol	GAA	0	0	0	pol	AAA	0	0	0	pol	ATT	0	0	0
pol	TAC	0	0	0	pol	GCA	0	0	0	pol	ACA	0	0	0	pol	AGA	0	0	0	pol	ATA	0	0	0	pol	GAG	0	0	0	pol	TAC	0	0	0	pol	TAC	0	0	0	pol	AGA	0	0	0	pol	CAC	0	0	0
pol	AGT	0	0	0	pol	GGG	0	0	0	pol	AAA	0	0	0	pol	AAA	0	0	0	pol	GTA	0	0	0	pol	TAC	0	0	0	pol	AGT	0	0	0	pol	AGT	0	0	0	pol	AAA	0	0	0	pol	AAT	0	0	0
pol	GCA	0	0	0	pol	GAA	0	0	0	pol	ATT	0	0	0	pol	GGG	0	0	0	pol	GAC	0	0	0	pol	AGT	0	0	0	pol	GCA	0	0	0	pol	GCA	0	0	0	pol	GGG	0	0	0	pol	TTT	0	0	0
pol	GGG	0	0	0	pol	AGA	0	0	0	pol	CAA	0	0	0	pol	GGG	0	0	0	pol	ATA	0	0	0	pol	GCA	0	0	0	pol	GGG	0	0	0	pol	GGG	0	0	0	pol	GGG	0	0	0	pol	AAA	0	0	0
pol	GAA	0	0	0	pol	ATA	0	0	0	pol	AAT	0	0	0	pol	ATT	0	0	0	pol	ATA	0	0	0	pol	GGG	0	0	0	pol	GAA	0	0	0	pol	GAA	0	0	0	pol	ATT	0	0	0	pol	AGA	0	0	0
pol	AGA	0	0	0	pol	ATA	0	0	0	pol	TTT	0	0	0	pol	GGG	0	0	0	pol	GCA	0	0	0	pol	GAA	0	0	0	pol	AGA	0	0	0	pol	AGA	0	0	0	pol	GGG	0	0	0	pol	AAA	0	0	0
pol	ATA	0	0	0	pol	GAC	0	0	0	pol	CGG	0	0	0	pol	GGG	0	0	0	pol	ACA	0	0	0	pol	AGA	0	0	0	pol	ATA	0	0	0	pol	ATA	0	0	0	pol	GGG	0	0	0	pol	GGG	0	0	0
pol	GTA	0	0	0	pol	ATA	0	0	0	pol	GTT	0	0	0	pol	TAC	0	0	0	pol	GAC	0	0	0	pol	ATA	0	0	0	pol	ATA	0	0	0	pol	ATA	0	0	0	pol	TAC	0	0	0	pol	GGG	0	0	0
pol	GAC	0	0	0	pol	ATA	0	0	0	pol	TAT	0	0	0	pol	TGT	0	0	0	pol	ATA	0	0	0	pol	GTA	0	0	0	pol	GAC	0	0	0	pol	GAT	0	0	0	pol	AGT	0	0	0	pol	ATT	0	0	0
pol	ATA	0	0	0	pol	GCA	0	0	0	pol	TAC	0	0	0	pol	GCA	0	0	0	pol	CAA	0	0	0	pol	GAC	0	0	0	pol	ATG	0	0	0	pol	ATA	0	0	0	pol	GCA	0	0	0	pol	GGG	0	0	0
pol	ATA	0	0	0	pol	ACA	0	0	0	pol	AGA	0	0	0	pol	GGG	0	0	0	pol	ACT	0	0	0	pol	ATA	0	0	0	pol	ATA	0	0	0	pol	ATA	0	0	0	pol	GGG	0	0	0	pol	GGA	0	0	0
pol	GCA	0	0	0	pol	GAC	0	0	0	pol	GAC	0	0	0	pol	GAA	0	0	0	pol	AAA	0	0	0	pol	ATA	0	0	0	pol	GCA	0	0	0	pol	GCA	0	0	0	pol	GAA	0	0	0	pol	TAC	0	0	0
pol	TCA	0	0	0	pol	ATA	0	0	0	pol	AGC	0	0	0	pol	AGA	0	0	0	pol	GAA	0	0	0	pol	GCA	0	0	0	pol	TCA	0	0	0	pol	ACA	0	0	0	pol	AGA	0	0	0	pol	AGT	0	0	0
pol	GAC	0	0	0	pol	CAA	0	0	0	pol	AGA	0	0	0	pol	ATA	0	0	0	pol	CTA	0	0	0	pol	ACA	0	0	0	pol	GAC	0	0	0	pol	GAC	0	0	0	pol	ATA	0	0	0	pol	GCA	0	0	0
pol	ATA	0	0	0	pol	ACT	0	0	0	pol	GAA	0	0	0	pol	GTA	0	0	0	pol	CAA	0	0	0	pol	GAC	0	0	0	pol	ATA	0	0	0	pol	ATA	0	0	0	pol	ATA	0	0	0	pol	GGG	0	0	0
pol	CAA	0	0	0	pol	AGA	0	0	0	pol	CCA	0	0	0	pol	GAC	0	0	0	pol	AAA	0	0	0	pol	ATA	0	0	0	pol	CAA	0	0	0	pol	CAA	0	0	0	pol	GAC	0	0	0	pol	GAA	0	0	0
pol	ACT	0	0	0	pol	GAA	0	0	0	pol	CTT	0	0	0	pol	ATA	0	0	0	pol	CAA	0	0	0	pol	CAA	0	0	0	pol	ACT	0	0	0	pol	ACT	0	0	0	pol	ATA	0	0	0	pol	AGA	0	0	0
pol	AAA	0	0	0	pol	TTA	0	0	0	pol	TGG	0	0	0	pol	ATA	0	0	0	pol	ATT	0	0	0	pol	ACT	0	0	0	pol	AAA	0	0	0	pol	AAA	0	0	0	pol	ATA	0	0	0	pol	ATA	0	0	0
pol	GAA	0	0	0	pol	CAA	0	0	0	pol	AAA	0	0	0	pol	GCA	0	0	0	pol	ATA	0	0	0	pol	AAA	0	0	0	pol	GCA	0	0	0	pol	GAA	0	0	0	pol	GCA	0	0	0	pol	ATA	0	0	0
pol	TTA	0	0	0	pol	AAA	0	0	0	pol	GGA	0	0	0	pol	ACA	0	0	0	pol	AAA	0	0	0	pol	GAA	0	0	0	pol	TTA	0	0	0	pol	TTA	0	0	0	pol	ACA	0	0	0	pol	GAC	0	0	0
pol	CAA	0	0	0	pol	CAA	0	0	0	pol	CCA	0	0	0	pol	GAT	0	0	0	pol	ATT	0	0	0	pol	TTA	0	0	0	pol	CAA	0	0	0	pol	CAA	0	0	0	pol	GAC	0	0	0	pol	ATA	0	0	0
pol	AAA	0	0	0	pol	ATT	0	0	0	pol	GCA	0	0	0	pol	ATC	0	0	0	pol	CAA	0	0	0	pol	CAA	0	0	0	pol	AAA	0	0	0	pol	AAA	0	0	0	pol	ATA	0	0	0	pol	ATA	0	0	0
pol	CAA	0	0	0	pol	ACA	0	0	0	pol	AAA	0	0	0	pol	CAA	0	0	0	pol	AAT	0	0	0	pol	AAA	0	0	0	pol	CAA	0	0	0	pol	CAA	0	0	0	pol	CAA	0	0	0	pol	GCA	0	0	0
pol	ATT	0	0	0	pol	AAA	0	0	0	pol	CTT	0	0	0	pol	ACT	0	0	0	pol	TTT	0	0	0	pol	CAC	0	0	0	pol	ATT	0	0	0	pol	ATT	0	0	0	pol	ACT	0	0	0	pol	ACA	0	0	0
pol	ACA	0	0	0	pol	GTT	0	0	0	pol	CTG	0	0	0	pol	AAA	0	0	0	pol	CGG	0	0	0	pol	ATT	0	0	0	pol	ACA	0	0	0	pol	ACA	0	0	0	pol	AAA	0	0	0	pol	GAC	0	0	0
pol	AAA	0	0	0	pol	CAA	0	0	0	pol	TGG	0	0	0	pol	GAA	0	0	0	pol	GTT	0	0	0	pol	ACA	0	0	0	pol	AAA	0	0	0	pol	AAA	0	0	0	pol	GAA	0	0	0	pol	ATA	0	0	0
pol	GTT	0	0	0	pol	AAT	0	0	0	pol	AAA	0	0	0	pol	TTA	0	0	0	pol	TAT	0	0	0	pol	AAA	0	0	0	pol	ATT	0	0	0	pol	ATT	0	0	0	pol	CTA	0	0	0	pol	CAA	0	0	0
pol	CAA	0	0	0	pol	TTT	0	0	0	pol	GGT	0	0	0	pol	CAA	0	0	0	pol	TAC	0	0	0	pol	ATT	0	0	0	pol	CAA	0	0	0	pol	CAA	0	0	0	pol	CAA	0	0	0	pol	ACT	0	0	0
pol	AAT	0	0	0	pol	CGG	0	0	0	pol	GAA	0	0	0	pol	AAA	0	0	0	pol	AGG	0	0	0	pol	CAA	0	0	0	pol	AAT	0	0	0	pol	AAT	0	0	0	pol	AAA	0	0	0	pol	AAA	0	0	0
pol	TTT	0	0	0	pol	GTT	0	0	0	pol	GGG	0	0	0	pol	CAA	0	0	0	pol	GAC	0	0	0	pol	AAT	0	0	0	pol	TTT	0	0	0	pol	TTT	0	0	0	pol	CAA	0	0	0	pol	GAA	0	0	0
pol	CGG	0	0	0	pol	TAT	0	0	0	pol	GCA	0	0	0	pol	ATT	0	0	0	pol	AGC	0	0	0	pol	TTT	0	0	0	pol	CGG	0	0	0	pol	CGG	0	0	0	pol	ATT	0	0	0	pol	TTA	0	0	0
pol	GTT	0	0	0	pol	TAC	0	0	0	pol	GTA	0	0	0	pol	ACA	0	0	0	pol	AGA	0	0	0	pol	CGG	0	0	0	pol	GTT	0	0	0	pol	GTT	0	0	0	pol	ACA	0	0	0	pol	CAA	0	0	0
pol	TAT	0	0	0	pol	AGG	0	0	0	pol	GTA	0	0	0	pol	AAA	0	0	0	pol	GAT	0	0	0	pol	GTT	0	0	0	pol	TAT	0	0	0	pol	TAT	0	0	0	pol	AAA	0	0	0	pol	AAA	0	0	0
pol	TAC	0	0	0	pol	GAC	0	0	0	pol	ATA	0	0	0	pol	ATT	0	0	0	pol	CCA	0	0	0	pol	TAT	0	0	0	pol	TAC	0	0	0	pol	TAC	0	0	0	pol	ATT	0	0	0	pol	CAA	0	0	0
pol	AGG	0	0	0	pol	AGC	0	0	0	pol	CAA	0	0	0	pol	CAA	0	0	0	pol	CTT	0	0	0	pol	TAC	0	0	0	pol	AGG	0	0	0	pol	AGG	0	0	0	pol	CAA	0	0	0	pol	ATT	0	0	0
pol	GAC	0	0	0	pol	AGA	0	0	0	pol	GAT	0	0	0	pol	AAT	0	0	0	pol	TGG	0	0	1	pol	AGG	0	0	0	pol	GAC	0	0	0	pol	GAC	0	0	0	pol	AAT	0	0	0	pol	TCA	0	0	0
pol	AGC	0	0	0	pol	GAT	0	0	0	pol	AAT	0	0	0	pol	TTT	0	0	0	pol	AAA	0	0	0	pol	GAC	0	0	0	pol	AGC	0	0	0	pol	AGC	0	0	0	pol	TTT	0	0	0	pol	AAA	0	0	0
pol	AGA	0	0	0	pol	CCA	0	0	0	pol	AGT	0	0	0	pol	CGG	0	0	0	pol	GGA	0	0	0	pol	AGC	0	0	0	pol	AGA	0	0	0	pol	AGA	0	0	0	pol	CGG	0	0	0	pol	ATT	0	0	0
pol	GAT	0	0	0	pol	CTT	0	0	0	pol	GAT	0	0	0	pol	GTT	0	0	0	pol	CCA	0	0	0	pol	AGA	0	0	0	pol	GAT	0	0	0	pol	GAT	0	0	0	pol	GTT	0	0	0	pol	CAA	0	0	0
pol	CCA	0	0	0	pol	TGG	0	1	0	pol	ATA	0	0	0	pol	TAT	0	0	0	pol	GCA	0	0	0	pol	GAT	0	0	0	pol	CCA	0	0	0	pol	CCA	0	0	0	pol	TAT	0	0	0	pol	AAT	0	0	0
pol	CTT	0	0	0	pol	AAA	0	0	0	pol	AAA	0	0	0	pol	TAC	0	0	0	pol	AAG	0	0	0	pol	CCA	0	0	0	pol	CTT	0	0	0	pol	CTT	0	0	0	pol	TAC	0	0	0	pol	TTT	0	0	0
pol	TGG	0	1	1	pol	GGA	0	0	0	pol	GTA	0	0	0	pol	AGG	0	0	0	pol	CTC	0	0	0	pol	CTG	0	0	0	pol	TGG	0	0	0	pol	TGG	0	1	0	pol	AGA	0	0	0	pol	CGG	0	0	0
pol	AAA	0	0	0	pol	CCA	0	0	0	pol	GTG	0	0	0	pol	GAC	0	0	0	pol	CTC	0	0	0	pol	TGG	0	0	0	pol	AAA	0	0	0	pol	AAA	0	0	0	pol	GAC	0	0	0	pol	GTT	0	0	0
pol	GGA	0	0	0	pol	GCA	0	0	0	pol	CCA	0	0	0	pol	AGC	0	0	0	pol	TGG	0	0	0	pol	AAA	0	0	0	pol	GGA	0	0	0	pol	GGA	0	0	0	pol	AGC	0	0	0	pol	TAT	0	0	0
pol	CCA	0	0	0	pol	AAG	0	0	0	pol	AGG	0	0	0	pol	AGA	0	0	0	pol	AAA	0	0	0	pol	GGA	0	0	0	pol	CCA	0	0	0	pol	CCA	0	0	0	pol	AGA	0	0	0	pol	TTC	0	0	0
pol	GCA	0	0	0	pol	CTG	0	0	0	pol	AGA	0	0	0	pol	GAT	0	0	0	pol	GGT	0	0	0	pol	CCA	0	0	0	pol	GCA	0	0	0	pol	GCA	0	0	0	pol	GAC	0	0	0	pol	AGG	0	0	0
pol	AAG	0	0	0	pol	CTC	0	0	0	pol	AAA	0	0	0	pol	CCC	0	0	0	pol	GAA	0	0	0	pol	GCA	0	0	0	pol	AAA	0	0	0	pol	AAG	0	0	0	pol	CCA	0	0	0	pol	GAC	0	0	0
pol	CTG	0	0	0	pol	TGG	0	0	0	pol	GCA	0	0	0	pol	ATT	0	0	0	pol	GGG	0	0	0	pol	AAA	0	0	0	pol	CTT	0	0	0	pol	CTT	0	0	0	pol	CTT	0	0	0	pol	AGC	0	0	0
pol	CTC	0	0	0	pol	AAA	0	0	0	pol	AAA	0	0	0	pol	TGG	0	0	0	pol	GCA	0	0	0	pol	CTA	0	0	0	pol	CTT	0	0	0	pol	CTC	0	0	0	pol	TGG	0	0	0	pol	AGA	0	0	0
pol	TGG	0	1	1	pol	GGT	0	0	0	pol	ATC	0	0	0	pol	AAA	0	0	0	pol	GTA	0	0	0	pol	CTC	0	0	0	pol	TGG	0	1	0	pol	TGG	0	0	0	pol	AAA	0	0	0	pol	GAT	0	0	0
pol	AAA	0	0	0	pol	GAA	0	0	0	pol	ATT	0	0	0	pol	GGA	0	0	0	pol	GTA	0	0	0	pol	TGG	0	0	0	pol	AAA	0	0	0	pol	AAA	0	0	0	pol	GGA	0	0	0	pol	CCA	0	0	0
pol	GGT	0	0	0	pol	GGA	0	0	0	pol	AGG	0	0	0	pol	CCA	0	0	0	pol	ATA	0	0	0	pol	AAA	0	0	0	pol	GGT	0	0	0	pol	GGT	0	0	0	pol	CCA	0	0	0	pol	CTT	0	0	0
pol	GAA	0	0	0	pol	GCA	0	0	0	pol	GAT	0	0	0	pol	GCA	0	0	0	pol	CAG	0	0	0	pol	GGT	0	0	0	pol	GAA	0	0	0	pol	GAA	0	0	0	pol	GCA	0	0	0	pol	TGG	0	1	0
pol	GGA	0	0	0	pol	GTA	0	0	0	pol	TAT	0	0	0	pol	AAG	0	0	0	pol	GAT	0	0	0	pol	GAA	0	0	0	pol	GGG	0	0	0	pol	GGG	0	0	0	pol	AAG	0	0	0	pol	AAA	0	0	0
pol	GCA	0	0	0	pol	GTA	0	0	0	pol	GGA	0	0	0	pol	CTG	0	0	0	pol	AAT	0	0	0	pol	GGG	0	0	0	pol	GCA	0	0	0	pol	GCA	0	0	0	pol	CTT	0	0	0	pol	GGA	0	0	0
pol	GTG	0	0	0	pol	ATA	0	0	0	pol	AAA	0	0	0	pol	CTC	0	0	0	pol	AGT	0	0	0	pol	GCA	0	0	0	pol	GTA	0	0	0	pol	GTA	0	0	0	pol	CTC	0	0	0	pol	CCA	0	0	0
pol	GTA	0	0	0	pol	CAA	0	0	0	pol	CAG	0	0	0	pol	TGG	0	0	0	pol	GAA	0	0	0	pol	GTA	0	0	0	pol	GTA	0	0	0	pol	GTG	0	0	0	pol	TGG	0	0	0	pol	GCA	0	0	0
pol	ATA	0	0	0	pol	GAT	0	0	0	pol	ATG	0	0	0	pol	AAA	0	0	0	pol	ATA	0	0	0	pol	GTA	0	0	0	pol	ATC	0	0	0	pol	ATA	0	0	0	pol	AAA	0	0	0	pol	AAA	0	0	0
pol	CAA	0	0	0	pol	AAT	0	0	0	pol	GCA	0	0	0	pol	GGT	0	0	0	pol	AAA	0	0	0	pol	ATA	0	0	0	pol	CAA	0	0	0	pol	CAA	0	0	0	pol	GGT	0	0	0	pol	CTT	0	0	0
pol	GAT	0	0	0	pol	AGT	0	0	0	pol	GGT	0	0	0	pol	GAA	0	0	0	pol	GTA	0	0	0	pol	CAA	0	0	0	pol	GAT	0	0	0	pol	GAT	0	0	0	pol	GAA	0	0	0	pol	CTC	0	0	0
pol	AAT	0	0	0	pol	GAC	0	0	0	pol	GAT	0	0	0	pol	GGG	0	0	0	pol	GTG	0	0	0	pol	GAT	0	0	0	pol	AAT	0	0	0	pol	CAT	0	0	0	pol	GGG	0	0	0	pol	TGG	0	1	0
pol	AGT	0	0	0	pol	ATA	0	0	0	pol	GAT	0	0	0	pol	GCA	0	0	0	pol	CCA	0	0	0	pol	AAT	0	0	0	pol	AGT	0	0	0	pol	AGT	0	0	0	pol	GCA	0	0	0	pol	AAA	0	0	0
pol	GAC	0	0	0	pol	AAA	0	0	0	pol	TGT	0	0	0	pol	GTA	0	0	0	pol	AGA	0	0	0	pol	AGT	0	0	0	pol	GAA	0	0	0	pol	GAA	0	0	0	pol	GTA	0	0	0	pol	GGT	0	0	0
pol	ATA	0	0	0	pol	GTA	0	0	0	pol	GTG	0	0	0	pol	GTA	0	0	0	pol	AGA	0	0	0	pol	GAA	0	0	0	pol	ATA	0	0	0	pol	ATA	0	0	0	pol	GTA	0	0	0	pol	GAA	0	0	0
pol	AAA	0	0	0	pol	GTG	0	0	0	pol	GCA	0	0	0	pol	ATA	0	0	0	pol	AAA	0	0	0	pol	ATA	0	0	0	pol	AAA	0	0	0	pol	AAA	0	0	0	pol	ATA	0	0	0	pol	GGG	0	0	0
pol	GTA	0	0	0	pol	CCA	0	0	0	pol	AGT	0	0	0	pol	CAA	0	0	0	pol	GCA	0	0	0	pol	AAA	0	0	0	pol	GTA	0	0	0	pol	GTA	0	0	0	pol	CAA	0	0	0	pol	GCA	0	0	0
pol	GTG	0	0	0	pol	AGA	0	0	0	pol	AGA	0	0	0	pol	GAT	0	0	0	pol	AAG	0	0	0	pol	GTA	0	0	0	pol	GTG	0	0	0	pol	GTG	0	0	0	pol	GAT	0	0	0	pol	GTA	0	0	0
pol	CCA	0	0	0	pol	AGA	0	0	0	pol	CAG	0	0	0	pol	AAT	0	0	0	pol	ATC	0	0	0	pol	GTG	0	0	0	pol	CCA	0	0	0	pol	CCA	0	0	0	pol	AAT	0	0	0	pol	GTA	0	0	0
pol	AGA	0	0	0	pol	AAA	0	0	0	pol	GAT	0	0	0	pol	AGT	0	0	0	pol	ATT	0	0	0	pol	CCA	0	0	0	pol	AGA	0	0	0	pol	AGA	0	0	0	pol	AGT	0	0	0	pol	ATA	0	0	0
pol	AGA	0	0	0	pol	GCA	0	0	0	pol	GAG	0	0	0	pol	GAT	0	0	0	pol	AGG	0	0	0	pol	AGA	0	0	0	pol	AGA	0	0	0	pol	AGG	0	0	0	pol	GAG	0	0	0	pol	CAA	0	0	0
pol	AAA	0	0	0	pol	AAG	0	0	0	pol	GAT	0	0	0	pol	ATA	0	0	0	pol	GAT	0	0	0	pol	AGA	0	0	0	pol	AAA	0	0	0	pol	AAA	0	0	0	pol	ATA	0	0	0	pol	GAT	0	0	0
pol	GCA	0	0	0	pol	ATT	0	0	0	pol	TAA	0	0	0	pol	AAA	0	0	0	pol	TAT	0	0	0	pol	AAA	0	0	0	pol	GTA	0	0	0	pol	GCA	0	0	0	pol	AAA	0	0	0	pol	AAT	0	0	0
pol	AAG	0	0	0	pol	ATT	0	0	0	vif	ATG	0	0	0	pol	GTA	0	0	0	pol	GGA	0	0	0	pol	GCA	0	0	0	pol	AAA	0	0	0	pol	AAG	0	0	0	pol	GTA	0	0	0	pol	AGT	0	0	0
pol	ATC	0	0	0	pol	AGG	0	0	0	vif	GAA	0	0	0	pol	GTG	0	0	0	pol	AAA	0	0	0	pol	AAA	0	0	0	pol	ATC	0	0	0	pol	ATC	0	0	0	pol	GTG	0	0	0	pol	GAC	0	0	0
pol	ATT	0	0	0	pol	GAT	0	0	0	vif	AAC	0	0	0	pol	CCA	0	0	0	pol	CAG	0	0	0	pol	ATC	0	0	0	pol	ATT	0	0	0	pol	ATT	0	0	0	pol	CCA	0	0	0	pol	ATA	0	0	0
pol	AGG	0	0	0	pol	TAT	0	0	0	vif	AGA	0	0	0	pol	AGA	0	0	0	pol	ATG	0	0	0	pol	ATT	0	0	0	pol	AGG	0	0	0	pol	AGG	0	0	0	pol	AGA	0	0	0	pol	AAA	0	0	0
pol	GAT	0	0	0	pol	GGA	0	0	0	vif	TGG	0	0	0	pol	AGA	0	0	0	pol	GCA	0	0	0	pol	AGG	0	0	0	pol	GAT	0	0	0	pol	GAT	0	0	0	pol	AGA	0	0	0	pol	GTA	0	0	0
pol	TAT	0	0	0	pol	AAA	0	0	0	vif	CAG	0	0	0	pol	AAA	0	0	0	pol	GGT	0	0	0	pol	GAT	0	0	0	pol	TAT	0	0	0	pol	TAT	0	0	0	pol	AAA	0	0	0	pol	GTG	0	0	0
pol	GGA	0	0	0	pol	CAG	0	0	0	vif	GTG	0	0	0	pol	GCA	0	0	0	pol	GAT	0	0	0	pol	TAT	0	0	0	pol	GGA	0	0	0	pol	GGA	0	0	0	pol	GCA	0	0	0	pol	CCA	0	0	0
pol	AAA	0	0	0	pol	ATG	0	0	0	vif	ATG	0	0	0	pol	AAA	0	0	0	pol	GAT	0	0	0	pol	GGA	0	0	0	pol	AAA	0	0	0	pol	AAA	0	0	0	pol	AAG	0	0	0	pol	AGA	0	0	0
pol	CAG	0	0	0	pol	GCA	0	0	0	vif	ATT	0	0	0	pol	ATC	0	0	0	pol	TGT	0	0	0	pol	AAA	0	0	0	pol	CAG	0	0	0	pol	CAG	0	0	0	pol	ATC	0	0	0	pol	AGA	0	0	0
pol	ATG	0	0	0	pol	GGC	0	0	0	vif	GTG	0	0	0	pol	ATT	0	0	0	pol	GTG	0	0	0	pol	CAG	0	0	0	pol	ATG	0	0	0	pol	ATG	0	0	0	pol	ATT	0	0	0	pol	AAA	0	0	0
pol	GCA	0	0	0	pol	GAT	0	0	0	vif	TGG	0	0	0	pol	AGG	0	0	0	pol	GCA	0	0	0	pol	ATG	0	0	0	pol	GCA	0	0	0	pol	GCA	0	0	0	pol	AGG	0	0	0	pol	GCA	0	0	0
pol	GGT	0	0	0	pol	GAT	0	0	0	vif	CAA	0	0	0	pol	GAT	0	0	0	pol	AGT	0	0	0	pol	GCA	0	0	0	pol	GGC	0	0	0	pol	GGT	0	0	0	pol	GAT	0	0	0	pol	AAG	0	0	0
pol	GAT	0	0	0	pol	TGT	0	0	0	vif	GTA	0	0	0	pol	TAT	0	0	0	pol	AGA	0	0	0	pol	GGT	0	0	0	pol	GAT	0	0	0	pol	GAT	0	0	0	pol	TAT	0	0	0	pol	ATC	0	0	0
pol	GAT	0	0	0	pol	GTG	0	0	0	vif	GAC	0	0	0	pol	GGA	0	0	0	pol	CAG	0	0	0	pol	GAT	0	0	0	pol	GAT	0	0	0	pol	GAT	0	0	0	pol	GGA	0	0	0	pol	ATT	0	0	0
pol	TGT	0	0	0	pol	GCA	0	0	0	vif	AGG	0	0	0	pol	AAA	0	0	0	pol	GAT	0	0	0	pol	GAT	0	0	0	pol	TGT	0	0	0	pol	TGT	0	0	0	pol	AAA	0	0	0	pol	AGA	0	0	0
pol	GTG	0	0	0	pol	AGT	0	0	0	vif	ATG	0	0	0	pol	CAG	0	0	0	pol	GAG	0	0	0	pol	TGT	0	0	0	pol	GTG	0	0	0	pol	GTG	0	0	0	pol	CAG	0	0	0	pol	GAT	0	0	0
pol	GCA	0	0	0	pol	AGA	0	0	0	vif	AGG	0	0	0	pol	ATG	0	0	0	pol	GAT	0	0	0	pol	GTG	0	0	0	pol	GCA	0	0	0	pol	GCA	0	0	0	pol	ATG	0	0	0	pol	TAT	0	0	0
pol	AGT	0	0	0	pol	CAG	0	0	0	vif	ATT	0	0	0	pol	GCA	0	0	0	pol	TAG	0	0	0	pol	GCA	0	0	0	pol	AGT	0	0	0	pol	AGT	0	0	0	pol	GCA	0	0	0	pol	GGA	0	0	0
pol	AGA	0	0	0	pol	GAT	0	0	0	vif	AAA	0	0	0	pol	GGT	0	0	0	vif	ATG	0	0	0	pol	AGT	0	0	0	pol	AGA	0	0	0	pol	AGA	0	0	0	pol	GGT	0	0	0	pol	AAA	0	0	0
pol	CAG	0	0	0	pol	GAG	0	0	0	vif	ACA	0	0	0	pol	GAT	0	0	0	vif	GAA	0	0	0	pol	AGA	0	0	0	pol	CAG	0	0	0	pol	CAG	0	0	0	pol	GAT	0	0	0	pol	CAG	0	0	0
pol	GAT	0	0	0	pol	GAT	0	0	0	vif	TGG	0	0	0	pol	GAT	0	0	0	vif	AAC	0	0	0	pol	CAG	0	0	0	pol	GAT	0	0	0	pol	GAT	0	0	0	pol	GAT	0	0	0	pol	ATG	0	0	0
pol	GAG	0	0	0	pol	TAA	0	0	0	vif	CAC	0	0	0	pol	TGT	0	0	0	vif	AGA	0	0	0	pol	GAT	0	0	0	pol	GAG	0	0	0	pol	GAG	0	0	0	pol	TGT	0	0	0	pol	GCA	0	0	0
pol	GAT	0	0	0	vif	ATG	0	0	0	vif	AGT	0	0	0	pol	GTG	0	0	0	vif	TGG	0	0	0	pol	GAG	0	0	0	pol	GAT	0	0	0	pol	GAT	0	0	0	pol	ATG	0	0	0	pol	GGT	0	0	0
pol	TAG	0	0	0	vif	GAA	0	0	0	vif	CTA	0	0	0	pol	GCA	0	0	0	vif	CAG	0	0	0	pol	GGT	0	0	0	pol	TAA	0	0	0	pol	TAG	0	0	0	pol	GCA	0	0	0	pol	GAT	0	0	0
vif	ATG	0	0	0	vif	AAC	0	0	0	vif	GTA	0	0	0	pol	AGT	0	0	0	vif	GTG	0	0	0	pol	TAA	0	0	0	vif	ATG	0	0	0	vif	ATG	0	0	0	pol	AGT	0	0	0	pol	GAT	0	0	0
vif	GAA	0	0	0	vif	AGA	0	0	0	vif	AAA	0	0	0	pol	AGA	0	0	0	vif	ATG	0	0	0	vif	ATG	0	0	0	vif	GAA	0	0	0	vif	GAA	0	0	0	pol	AGA	0	0	0	pol	TGT	0	0	0
vif	AAC	0	0	0	vif	TGG	0	0	0	vif	CAC	0	0	0	pol	CAG	0	0	0	vif	ATT	0	0	0	vif	GAA	0	0	0	vif	AAC	0	0	0	vif	AAC	0	0	0	pol	CAG	0	0	0	pol	GTG	0	0	0
vif	AGA	0	0	0	vif	CAG	0	0	0	vif	CAT	0	0	0	pol	GAT	0	0	0	vif	GTG	0	0	0	vif	AAC	0	0	0	vif	AGA	0	0	0	vif	AGA	0	0	0	pol	AAT	0	0	0	pol	GCA	0	0	0
vif	TGG	0	0	0	vif	GCG	0	0	0	vif	ATG	0	0	0	pol	GAA	0	0	0	vif	TGG	0	0	0	vif	AGA	0	0	0	vif	TGG	0	0	0	vif	TGG	0	0	0	pol	GAG	0	0	0	pol	GGT	0	0	0
vif	CAG	0	0	0	vif	ATG	0	0	0	vif	TAT	0	0	0	pol	GAT	0	0	0	vif	CAA	0	0	0	vif	TGG	0	0	0	vif	CAG	0	0	0	vif	CAG	0	0	0	pol	GAT	0	0	0	pol	AGA	0	0	0
vif	GTG	0	0	0	vif	ATT	0	0	0	vif	ATT	0	0	0	pol	TAG	0	0	0	vif	GTA	0	0	0	vif	CAG	0	0	0	vif	GCG	0	0	0	vif	GTG	0	0	0	pol	TAA	0	0	0	pol	CAG	0	0	0
vif	ATG	0	0	0	vif	GTG	0	0	0	vif	TCA	0	0	0	vif	ATG	0	0	0	vif	GAC	0	0	0	vif	GTG	0	0	0	vif	ATG	0	0	0	vif	ATG	0	0	0	vif	ATG	0	0	0	pol	GAT	0	0	0
vif	ATT	0	0	0	vif	TGG	0	0	0	vif	AGG	0	0	0	vif	GAA	0	0	0	vif	AGG	0	0	0	vif	ATG	0	0	0	vif	ATT	0	0	0	vif	ATT	0	0	0	vif	GAA	0	0	0	pol	GAG	0	0	0
vif	GTG	0	0	0	vif	CAA	0	0	0	vif	AAA	0	0	0	vif	AAC	0	0	0	vif	ATG	0	0	0	vif	ATT	0	0	0	vif	GTG	0	0	0	vif	GTG	0	0	0	vif	AAC	0	0	0	pol	GAT	0	0	0
vif	TGG	0	0	0	vif	GTA	0	0	0	vif	GCT	0	0	0	vif	AGA	0	0	0	vif	AGG	0	0	0	vif	GTG	0	0	0	vif	TGG	0	0	0	vif	TGG	0	0	0	vif	AGA	0	0	0	pol	TAG	0	0	0
vif	CAA	0	0	0	vif	GAC	0	0	0	vif	AAG	0	0	0	vif	TGG	0	0	0	vif	ATT	0	0	0	vif	TGG	0	0	0	vif	CAA	0	0	0	vif	CAA	0	0	0	vif	TGG	0	0	0	vif	ATG	0	0	0
vif	GTA	0	0	0	vif	AGG	0	0	0	vif	GGG	0	0	0	vif	CAG	0	0	0	vif	AGA	0	0	0	vif	CAA	0	0	0	vif	GTA	0	0	0	vif	GTA	0	0	0	vif	CAG	0	0	0	vif	GAA	0	0	0
vif	GAC	0	0	0	vif	ATG	0	0	0	vif	TGG	0	0	0	vif	GTG	0	0	0	vif	ACA	0	0	0	vif	GTA	0	0	0	vif	GAC	0	0	0	vif	GAC	0	0	0	vif	GTG	0	0	0	vif	AAC	0	0	0
vif	AGG	0	0	0	vif	AGG	0	0	0	vif	ATT	0	0	0	vif	ATG	0	0	0	vif	TGG	0	1	0	vif	GAC	0	0	0	vif	AGG	0	0	0	vif	AGG	0	0	0	vif	ATG	0	0	0	vif	AGA	0	0	0
vif	ATG	0	0	0	vif	ATT	0	0	0	vif	TAT	0	0	0	vif	ATT	0	0	0	vif	AAA	0	0	0	vif	AGG	0	0	0	vif	ATG	0	0	0	vif	ATG	0	0	0	vif	ATT	0	0	0	vif	TGG	0	0	0
vif	AGG	0	0	0	vif	AAC	0	0	0	vif	AAA	0	0	0	vif	GTG	0	0	0	vif	AGT	0	0	0	vif	ATG	0	0	0	vif	AGG	0	0	0	vif	AGG	0	0	0	vif	GTA	0	0	0	vif	CAG	0	0	0
vif	ATT	0	0	0	vif	ACA	0	0	0	vif	CAT	0	0	0	vif	TGG	0	0	0	vif	ATA	0	0	0	vif	AGG	0	0	0	vif	ATT	0	0	0	vif	ATT	0	0	0	vif	TGG	0	1	0	vif	GTG	0	0	0
vif	AGA	0	0	0	vif	TGG	0	0	0	vif	CAC	0	0	0	vif	CAA	0	0	0	vif	GTG	0	0	0	vif	GTT	0	0	0	vif	AAA	0	0	0	vif	AGA	0	0	0	vif	CAA	0	0	0	vif	ATG	0	0	0
vif	TCA	0	0	0	vif	AAA	0	0	0	vif	TAT	0	0	0	vif	GTA	0	0	0	vif	AAA	0	0	0	vif	AAC	0	0	0	vif	ACA	0	0	0	vif	ACA	0	0	0	vif	GTA	0	0	0	vif	ATT	0	0	0
vif	TGG	0	1	1	vif	AGT	0	0	0	vif	GAA	0	0	0	vif	GAC	0	0	0	vif	TAC	0	0	0	vif	ACA	0	0	0	vif	TGG	0	0	0	vif	TGG	0	0	0	vif	GAC	0	0	0	vif	GTG	0	0	0
vif	AAA	0	0	0	vif	TTA	0	0	0	vif	AAC	0	0	0	vif	AGG	0	0	0	vif	CAT	0	0	0	vif	TGG	0	0	0	vif	AAA	0	0	0	vif	AAA	0	0	0	vif	AGA	0	0	0	vif	TGG	0	0	0
vif	AGT	0	0	0	vif	GTA	0	0	0	vif	ATG	0	0	0	vif	ATG	0	0	0	vif	ATG	0	0	0	vif	AAA	0	0	0	vif	AGT	0	0	0	vif	AGT	0	0	0	vif	ATG	0	0	0	vif	CAG	0	0	0
vif	TTA	0	0	0	vif	AAA	0	0	0	vif	CAT	0	0	0	vif	AAG	0	0	0	vif	TAT	0	0	0	vif	AGT	0	0	0	vif	TTA	0	0	0	vif	TTA	0	0	0	vif	AGG	0	0	0	vif	GTA	0	0	0
vif	GTA	0	0	0	vif	CAC	0	0	0	vif	CCA	0	0	0	vif	ATT	0	0	0	vif	GTT	0	0	0	vif	TTA	0	0	0	vif	GTA	0	0	0	vif	GTA	0	0	0	vif	ATT	0	0	0	vif	GAC	0	0	0
vif	AAA	0	0	0	vif	CAT	0	0	0	vif	AGA	0	0	0	vif	AGA	0	0	0	vif	TCA	0	0	0	vif	GTA	0	0	0	vif	AAA	0	0	0	vif	AAA	0	0	0	vif	AAA	0	0	0	vif	AGG	0	0	0
vif	CAC	0	0	0	vif	ATA	0	0	0	vif	GTA	0	0	0	vif	ACA	0	0	0	vif	GGG	0	0	0	vif	AAA	0	0	0	vif	CAC	0	0	0	vif	CAT	0	0	0	vif	ACA	0	0	0	vif	ATG	0	0	0
vif	CAT	0	0	0	vif	CAT	0	0	0	vif	GGT	0	0	0	vif	TGG	0	0	0	vif	AAA	0	0	0	vif	TAC	0	0	0	vif	CAT	0	0	0	vif	CAT	0	0	0	vif	TGG	0	1	0	vif	AGG	0	0	0
vif	ATG	0	0	0	vif	GTT	0	0	0	vif	TCA	0	0	0	vif	AAT	0	0	0	vif	GCT	0	0	0	vif	CAT	0	0	0	vif	ATA	0	0	0	vif	ATG	0	0	0	vif	AAA	0	0	0	vif	ATT	0	0	0
vif	TAT	0	0	0	vif	TCA	0	0	0	vif	GAA	0	0	0	vif	AGT	0	0	0	vif	AGG	0	0	0	vif	ATG	0	0	0	vif	CAT	0	0	0	vif	CAT	0	0	0	vif	AGT	0	0	0	vif	AGA	0	0	0
vif	GTC	0	0	0	vif	AGG	0	0	0	vif	GTA	0	0	0	vif	TTA	0	0	0	vif	AAA	0	0	0	vif	CAC	0	0	0	vif	GTT	0	0	0	vif	GTT	0	0	0	vif	TTA	0	0	0	vif	ACA	0	0	0
vif	TCA	0	0	0	vif	AAA	0	0	0	vif	CAC	0	0	0	vif	GTA	0	0	0	vif	TGG	0	0	0	vif	AAG	0	0	0	vif	TCA	0	0	0	vif	TCA	0	0	0	vif	GTA	0	0	0	vif	TGG	0	4	0
vif	AGG	0	0	0	vif	GCT	0	0	0	vif	ATC	0	0	0	vif	AAA	0	0	0	vif	TCT	0	0	0	vif	TCA	0	0	0	vif	AAG	0	0	0	vif	GGG	0	0	0	vif	AAA	0	0	0	vif	AAG	0	0	0
vif	AAA	0	0	0	vif	AAG	0	0	0	vif	CCA	0	0	0	vif	CAT	0	0	0	vif	TAT	0	0	0	vif	AAG	0	0	0	vif	AAA	0	0	0	vif	AAA	0	0	0	vif	CAC	0	0	0	vif	AGT	0	0	0
vif	GCT	0	0	0	vif	AAA	0	0	0	vif	CTA	0	0	0	vif	CAT	0	0	0	vif	AGA	0	0	0	vif	AAA	0	0	0	vif	GCT	0	0	0	vif	GCT	0	0	0	vif	CAT	0	0	0	vif	TTA	0	0	0
vif	AGG	0	0	0	vif	TGG	0	1	0	vif	GGG	0	0	0	vif	ATG	0	0	0	vif	CAT	0	0	0	vif	GCT	0	0	0	vif	AAG	0	0	0	vif	AAG	0	0	0	vif	ATA	0	0	0	vif	GTA	0	0	0
vif	GGA	0	0	0	vif	GTT	0	0	0	vif	GAT	0	0	0	vif	TAC	0	0	0	vif	CAC	0	0	0	vif	AAA	0	0	0	vif	AAA	0	0	0	vif	AAA	0	0	0	vif	TAT	0	0	0	vif	AAA	0	0	0
vif	TGG	0	1	0	vif	TAT	0	0	0	vif	GCT	0	0	0	vif	ATT	0	0	0	vif	TAT	0	0	0	vif	GAA	0	0	0	vif	TGG	0	1	0	vif	TGG	0	0	0	vif	ATC	0	0	0	vif	CAT	0	0	0
vif	TTT	0	0	0	vif	AAA	0	0	0	vif	AAA	0	0	0	vif	TCA	0	0	0	vif	GAA	0	0	0	vif	TGG	0	0	0	vif	GTT	0	0	0	vif	TTG	0	0	0	vif	TCA	0	0	0	vif	CAT	0	0	0
vif	TAT	0	0	0	vif	CAT	0	0	0	vif	TTG	0	0	0	vif	AAG	0	0	0	vif	AGC	0	0	0	vif	TCT	0	0	0	vif	TAT	0	0	0	vif	TAT	0	0	0	vif	AGG	0	0	0	vif	ATG	0	0	0
vif	AGG	0	0	0	vif	CAC	0	0	0	vif	GTA	0	0	0	vif	AAA	0	0	0	vif	CGT	0	0	0	vif	TAT	0	0	0	vif	AGA	0	0	0	vif	AAA	0	0	0	vif	AAA	0	0	0	vif	TAT	0	0	0
vif	CAT	0	0	0	vif	TAT	0	0	0	vif	ATC	0	0	0	vif	GCT	0	0	0	vif	CAT	0	0	0	vif	AGA	0	0	0	vif	CAT	0	0	0	vif	CAT	0	0	0	vif	GCT	0	0	0	vif	AAG	0	0	0
vif	CAC	0	0	0	vif	CAA	0	0	0	vif	ATG	0	0	0	vif	AGA	0	0	0	vif	CCA	0	0	0	vif	CAT	0	0	0	vif	CAC	0	0	0	vif	CAC	0	0	0	vif	AAG	0	0	0	vif	TCA	0	0	0
vif	TAT	0	0	0	vif	AAC	0	0	0	vif	ACA	0	0	0	vif	GGA	0	0	0	vif	AGA	0	0	0	vif	CAC	0	0	0	vif	TAT	0	0	0	vif	TAT	0	0	0	vif	GGA	0	0	0	vif	GGG	0	0	0
vif	GAA	0	0	0	vif	AAT	0	0	0	vif	TAT	0	0	0	vif	TGG	0	0	0	vif	ATA	0	0	0	vif	TAT	0	0	0	vif	GAA	0	0	0	vif	GAA	0	0	0	vif	TGG	0	1	0	vif	AAA	0	0	0
vif	AGC	0	0	0	vif	CAT	0	0	0	vif	TGG	0	0	0	vif	TTT	0	0	0	vif	AGT	0	0	0	vif	GAA	0	0	0	vif	AGC	0	0	0	vif	AGC	0	0	0	vif	TAT	0	0	0	vif	GCT	0	0	0
vif	ACT	0	0	0	vif	CCA	0	0	0	vif	GGT	0	0	0	vif	TAT	0	0	0	vif	TCA	0	0	0	vif	AGC	0	0	0	vif	ATT	0	0	0	vif	ATT	0	0	0	vif	TAT	0	0	0	vif	AGG	0	0	0
vif	AAT	0	0	0	vif	AGA	0	0	0	vif	CTG	0	0	0	vif	AGG	0	0	0	vif	GAA	0	0	0	vif	TCT	0	0	0	vif	AAT	0	0	0	vif	AAT	0	0	0	vif	AGA	0	0	0	vif	AAA	0	0	0
vif	CCA	0	0	0	vif	ATA	0	0	0	vif	CAT	0	0	0	vif	CAT	0	0	0	vif	GTA	0	0	0	vif	AAT	0	0	0	vif	CCA	0	0	0	vif	CCA	0	0	0	vif	CAT	0	0	0	vif	TGG	0	5	0
vif	AGA	0	0	0	vif	AGT	0	0	0	vif	ACA	0	0	0	vif	CAC	0	0	0	vif	CAC	0	0	0	vif	CCA	0	0	0	vif	AAA	0	0	0	vif	AGA	0	0	0	vif	CAC	0	0	0	vif	TAT	0	0	0
vif	ATA	0	0	0	vif	TCA	0	0	0	vif	GGA	0	0	0	vif	TAT	0	0	0	vif	ATC	0	0	0	vif	AGA	0	0	0	vif	ATA	0	0	0	vif	AAA	0	0	0	vif	TAT	0	0	0	vif	TAT	0	0	0
vif	AGT	0	0	0	vif	GAA	0	0	0	vif	GAA	0	0	0	vif	GAA	0	0	0	vif	CCA	0	0	0	vif	ATA	0	0	0	vif	AGT	0	0	0	vif	AGT	0	0	0	vif	GAA	0	0	0	vif	AGA	0	0	0
vif	TCA	0	0	0	vif	GTA	0	0	0	vif	AGA	0	0	0	vif	AGT	0	0	0	vif	CTA	0	0	0	vif	AGT	0	0	0	vif	TCA	0	0	0	vif	TCA	0	0	0	vif	AGC	0	0	0	vif	CAT	0	0	0
vif	GAA	0	0	0	vif	CAC	0	0	0	vif	GAC	0	0	0	vif	CCT	0	0	0	vif	GGG	0	0	0	vif	TCA	0	0	0	vif	GAA	0	0	0	vif	GAA	0	0	0	vif	ACT	0	0	0	vif	CAC	0	0	0
vif	GTA	0	0	0	vif	ATC	0	0	0	vif	TGG	0	0	0	vif	CAT	0	0	0	vif	GAT	0	0	0	vif	GAA	0	0	0	vif	GTA	0	0	0	vif	GTA	0	0	0	vif	CAT	0	0	0	vif	TAT	0	0	0
vif	CAC	0	0	0	vif	CCA	0	0	0	vif	CAT	0	0	0	vif	CCA	0	0	0	vif	GCT	0	0	0	vif	GTA	0	0	0	vif	CAC	0	0	0	vif	CAC	0	0	0	vif	CCA	0	0	0	vif	GAA	0	0	0
vif	ATC	0	0	0	vif	TTA	0	0	0	vif	TTG	0	0	0	vif	AAG	0	0	0	vif	AGT	0	0	0	vif	CAC	0	0	0	vif	ATC	0	0	0	vif	ATT	0	0	0	vif	AGA	0	0	0	vif	AGT	0	0	0
vif	CCA	0	0	0	vif	GGG	0	0	0	vif	GGC	0	0	0	vif	ATA	0	0	0	vif	TTG	0	0	0	vif	ATC	0	0	0	vif	CCA	0	0	0	vif	CCA	0	0	0	vif	ATA	0	0	0	vif	ACC	0	0	0
vif	CTA	0	0	0	vif	GAA	0	0	0	vif	CAG	0	0	0	vif	AGT	0	0	0	vif	GTA	0	0	0	vif	CCA	0	0	0	vif	CTA	0	0	0	vif	CTA	0	0	0	vif	AGT	0	0	0	vif	CAT	0	0	0
vif	GGA	0	0	0	vif	ACT	0	0	0	vif	GGA	0	0	0	vif	TCA	0	0	0	vif	ATA	0	0	0	vif	CTA	0	0	0	vif	GGG	0	0	0	vif	GGG	0	0	0	vif	TCA	0	0	0	vif	CCA	0	0	0
vif	GAT	0	0	0	vif	AAA	0	0	0	vif	GTC	0	0	0	vif	GAA	0	0	0	vif	ACA	0	0	0	vif	GGG	0	0	0	vif	GAT	0	0	0	vif	GAT	0	0	0	vif	GAA	0	0	0	vif	AGA	0	0	0
vif	GCT	0	0	0	vif	TTG	0	0	0	vif	TCC	0	0	0	vif	GTA	0	0	0	vif	ACA	0	0	0	vif	GAA	0	0	0	vif	GAT	0	0	0	vif	GCT	0	0	0	vif	GTA	0	0	0	vif	ATA	0	0	0
vif	AGA	0	0	0	vif	GTA	0	0	0	vif	GTA	0	0	0	vif	CAC	0	0	0	vif	TAT	0	0	0	vif	GCT	0	0	0	vif	ACA	0	0	0	vif	CGT	0	0	0	vif	CAC	0	0	0	vif	AGT	0	0	0
vif	TTA	0	0	0	vif	GTA	0	0	0	vif	GAA	0	0	0	vif	ATC	0	0	0	vif	TGG	0	3	3	vif	AGA	0	0	0	vif	TTA	0	0	0	vif	TTA	0	0	0	vif	ATC	0	0	0	vif	TCA	0	0	0
vif	GTA	0	0	0	vif	ACA	0	0	0	vif	TGG	0	0	0	vif	CCA	0	0	0	vif	GGT	0	0	0	vif	CTG	0	0	0	vif	GTA	0	0	0	vif	GTA	0	0	0	vif	CCA	0	0	0	vif	GAA	0	0	0
vif	ATA	0	0	0	vif	ACA	0	0	0	vif	AGA	0	0	0	vif	CTA	0	0	0	vif	CTG	0	0	0	vif	GTA	0	0	0	vif	GTA	0	0	0	vif	ATA	0	0	0	vif	CTA	0	0	0	vif	GTA	0	0	0
vif	ACA	0	0	0	vif	TAT	0	0	0	vif	AAA	0	0	0	vif	GGG	0	0	0	vif	CAT	0	0	0	vif	ATC	0	0	0	vif	ACA	0	0	0	vif	ACA	0	0	0	vif	GGG	0	0	0	vif	CAC	0	0	0
vif	ACA	0	0	0	vif	TGG	0	1	0	vif	GAG	0	0	0	vif	GAG	0	0	0	vif	ACA	0	0	0	vif	ACA	0	0	0	vif	ACA	0	0	0	vif	ACA	0	0	0	vif	GAT	0	0	0	vif	ATC	0	0	0
vif	TAT	0	0	0	vif	GGT	0	0	0	vif	AGA	0	0	0	vif	GCT	0	0	0	vif	GGA	0	0	0	vif	ACA	0	0	0	vif	TAT	0	0	0	vif	TAT	0	0	0	vif	GCT	0	0	0	vif	CCA	0	0	0
vif	TGG	1	0	1	vif	CTG	0	0	0	vif	TAT	0	0	0	vif	AAA	0	0	0	vif	GAA	0	0	0	vif	TAT	0	0	0	vif	TGG	0	0	0	vif	TGG	1	0	1	vif	AAA	0	0	0	vif	TTA	0	0	0
vif	GGT	0	0	0	vif	CAT	0	0	0	vif	AGC	0	0	0	vif	TTG	0	0	0	vif	AGA	0	0	0	vif	TGG	0	0	0	vif	GGT	0	0	0	vif	GGT	0	0	0	vif	TTG	0	0	0	vif	GAG	0	0	0
vif	CTA	0	0	0	vif	ACA	0	0	0	vif	ACA	0	0	0	vif	GTA	0	0	0	vif	GAT	0	0	0	vif	GGT	0	0	0	vif	CTG	0	0	0	vif	CTG	0	0	0	vif	GTA	0	0	0	vif	GAT	0	0	0
vif	CAT	0	0	0	vif	GGA	0	0	0	vif	CAA	0	0	0	vif	GTA	0	0	0	vif	TGG	0	0	0	vif	CTG	0	0	0	vif	AAC	0	0	0	vif	CAT	0	0	0	vif	GTA	0	0	0	vif	GGG	0	0	0
vif	ACA	0	0	0	vif	GAA	0	0	0	vif	GTA	0	0	0	vif	ACA	0	0	0	vif	CAT	0	0	0	vif	AAT	0	0	0	vif	ACA	0	0	0	vif	ACA	0	0	0	vif	ACA	0	0	0	vif	AAA	0	0	0
vif	GGA	0	0	0	vif	CGA	0	0	0	vif	GAT	0	0	0	vif	ACA	0	0	0	vif	TTG	0	0	0	vif	ACA	0	0	0	vif	GGA	0	0	0	vif	GGA	0	0	0	vif	ACA	0	0	0	vif	CTA	0	0	0
vif	GAA	0	0	0	vif	GAC	0	0	0	vif	CCT	0	0	0	vif	TAT	0	0	0	vif	GGT	0	0	0	vif	GGA	0	0	0	vif	GAA	0	0	0	vif	GAA	0	0	0	vif	TAC	0	0	0	vif	GTA	0	0	0
vif	AGA	0	0	0	vif	TGG	0	0	0	vif	GGC	0	0	0	vif	TGG	0	0	0	vif	CAG	0	0	0	vif	GAA	0	0	0	vif	AGA	0	0	0	vif	AGA	0	0	0	vif	TGG	2	1	0	vif	ATA	0	0	0
vif	GAC	0	0	0	vif	CAT	0	0	0	vif	CTA	0	0	0	vif	GGT	0	0	0	vif	GGA	0	0	0	vif	AGA	0	0	0	vif	GAA	0	0	0	vif	GAC	0	0	0	vif	GGT	0	0	0	vif	ACA	0	0	0
vif	TGG	0	0	0	vif	TTG	0	0	0	vif	GCA	0	0	0	vif	CTG	0	0	0	vif	GTC	0	0	0	vif	GAA	0	0	0	vif	TGG	0	0	0	vif	TGG	0	0	0	vif	CTG	0	0	0	vif	ACA	0	0	0
vif	CAT	0	0	0	vif	GGC	0	0	0	vif	GAC	0	0	0	vif	AAT	0	0	0	vif	TCC	0	0	0	vif	TGG	0	0	0	vif	CAT	0	0	0	vif	CAT	0	0	0	vif	CTT	0	0	0	vif	TAT	0	0	0
vif	TTG	0	0	0	vif	CAG	0	0	0	vif	CAA	0	0	0	vif	ACA	0	0	0	vif	ATG	0	0	0	vif	CAT	0	0	0	vif	TTG	0	0	0	vif	TTG	0	0	0	vif	ACA	0	0	0	vif	TGG	3	0	0
vif	GGT	0	0	0	vif	GGT	0	0	0	vif	CTA	0	0	0	vif	GGA	0	0	0	vif	GAA	0	0	0	vif	TTG	0	0	0	vif	GGC	0	0	0	vif	GGC	0	0	0	vif	GGA	0	0	0	vif	GGT	0	0	0
vif	CAG	0	0	0	vif	GTC	0	0	0	vif	ATT	0	0	0	vif	GAA	0	0	0	vif	TGG	0	0	0	vif	GGT	0	0	0	vif	CAG	0	0	0	vif	CAG	0	0	0	vif	GAA	0	0	0	vif	CTA	0	0	0
vif	GGA	0	0	0	vif	TCC	0	0	0	vif	CAC	0	0	0	vif	AGA	0	0	0	vif	AGG	0	0	0	vif	CAG	0	0	0	vif	GGA	0	0	0	vif	GGG	0	0	0	vif	AGA	0	0	0	vif	CAT	0	0	0
vif	GTC	0	0	0	vif	ATA	0	0	0	vif	ATG	0	0	0	vif	GAC	0	0	0	vif	AAA	0	0	0	vif	GGA	0	0	0	vif	GTC	0	0	0	vif	GTC	0	0	0	vif	GAA	0	0	0	vif	ACA	0	0	0
vif	TCC	0	0	0	vif	GAA	0	0	0	vif	TAT	0	0	0	vif	TGG	0	0	0	vif	AGG	0	0	0	vif	GTC	0	0	0	vif	TCC	0	0	0	vif	TCC	0	0	0	vif	TGG	0	0	0	vif	GGA	0	0	0
vif	ATA	0	0	0	vif	TGG	0	1	0	vif	TAT	0	0	0	vif	CAT	0	0	0	vif	AGA	0	0	0	vif	TCC	0	0	0	vif	ATA	0	0	0	vif	ATA	0	0	0	vif	CAT	0	0	0	vif	GAA	0	0	0
vif	GAA	0	0	0	vif	AGG	0	0	0	vif	TTT	0	0	0	vif	TTG	0	0	0	vif	TAT	0	0	0	vif	ATA	0	0	0	vif	GAG	0	0	0	vif	GAA	0	0	0	vif	TTG	0	0	0	vif	AGA	0	0	0
vif	TGG	0	0	0	vif	AAA	0	0	0	vif	GAT	0	0	0	vif	GGT	0	0	0	vif	AGC	0	0	0	vif	GAA	0	0	0	vif	TGG	0	0	0	vif	TGG	0	0	0	vif	GGC	0	0	0	vif	GAC	0	0	0
vif	AGA	0	0	0	vif	GAG	0	0	0	vif	TGT	0	0	0	vif	CAA	0	0	0	vif	ACA	0	0	0	vif	TGG	0	0	0	vif	AGG	0	0	0	vif	AGG	0	0	0	vif	CAG	0	0	0	vif	TGG	0	0	0
vif	AAA	0	0	0	vif	AGA	0	0	0	vif	TTT	0	0	0	vif	GGA	0	0	0	vif	CAA	0	0	0	vif	AGG	0	0	0	vif	AAA	0	0	0	vif	AAA	0	0	0	vif	GGT	0	0	0	vif	CAT	0	0	0
vif	AGG	0	0	0	vif	TAT	0	0	0	vif	TCA	0	0	0	vif	GTC	0	0	0	vif	GTA	0	0	0	vif	CAA	0	0	0	vif	AGG	0	0	0	vif	GAG	0	0	0	vif	GTC	0	0	0	vif	TTG	0	0	0
vif	AGA	0	0	0	vif	AGC	0	0	0	vif	GAA	0	0	0	vif	GCC	0	0	0	vif	GAC	0	0	0	vif	AGG	0	0	0	vif	AGA	0	0	0	vif	AGA	0	0	0	vif	TCC	0	0	0	vif	GGT	0	0	0
vif	TAT	0	0	0	vif	ACA	0	0	0	vif	TCT	0	0	0	vif	ATA	0	0	0	vif	CCT	0	0	0	vif	AGA	0	0	0	vif	TAT	0	0	0	vif	TAT	0	0	0	vif	ATA	0	0	0	vif	CAG	0	0	0
vif	AGC	0	0	0	vif	CAA	0	0	0	vif	GCT	0	0	0	vif	GAA	0	0	0	vif	GAC	0	0	0	vif	TAT	0	0	0	vif	AGA	0	0	0	vif	AGA	0	0	0	vif	GAA	0	0	0	vif	GGA	0	0	0
vif	ACA	0	0	0	vif	GTA	0	0	0	vif	ATA	0	0	0	vif	TGG	0	0	0	vif	CTA	0	0	0	vif	AGC	0	0	0	vif	ACA	0	0	0	vif	ACA	0	0	0	vif	TGG	0	0	0	vif	GTC	0	0	0
vif	CAA	0	0	0	vif	GAC	0	0	0	vif	AGG	0	0	0	vif	AGG	0	0	0	vif	GCA	0	0	0	vif	ACA	0	0	0	vif	CAA	0	0	0	vif	CAA	0	0	0	vif	AGG	0	0	0	vif	TCC	0	0	0
vif	GTA	0	0	0	vif	CCT	0	0	0	vif	AAT	0	0	0	vif	AAA	0	0	0	vif	GAC	0	0	0	vif	CAA	0	0	0	vif	GTA	0	0	0	vif	GTA	0	0	0	vif	AAA	0	0	0	vif	ATA	0	0	0
vif	GAC	0	0	0	vif	AAC	0	0	0	vif	GCC	0	0	0	vif	AGA	0	0	0	vif	CAA	0	0	0	vif	GTA	0	0	0	vif	GAC	0	0	0	vif	ACC	0	0	0	vif	AGG	0	0	0	vif	GAA	0	0	0
vif	CCT	0	0	0	vif	CTA	0	0	0	vif	ATA	0	0	0	vif	AAA	0	0	0	vif	CTA	0	0	0	vif	GAC	0	0	0	vif	CCT	0	0	0	vif	CCT	0	0	0	vif	AGA	0	0	0	vif	TGG	0	2	0
vif	AAC	0	0	0	vif	GCA	0	0	0	vif	TTA	0	0	0	vif	TAT	0	0	0	vif	ATT	0	0	0	vif	CCT	0	0	0	vif	GAC	0	0	0	vif	GAC	0	0	0	vif	TAT	0	0	0	vif	AGG	0	0	0
vif	CTA	0	0	0	vif	GAC	0	0	0	vif	GGA	0	0	0	vif	AGC	0	0	0	vif	CAC	0	0	0	vif	AAT	0	0	0	vif	CTA	0	0	0	vif	ATG	0	0	0	vif	AGC	0	0	0	vif	GAA	0	0	0
vif	GCA	0	0	0	vif	CAA	0	0	0	vif	CAT	0	0	0	vif	ACA	0	0	0	vif	CTG	0	0	0	vif	GGA	0	0	0	vif	GCA	0	0	0	vif	GCA	0	0	0	vif	ACA	0	0	0	vif	AGG	0	0	0
vif	GAC	0	0	0	vif	CTA	0	0	0	vif	ATA	0	0	0	vif	CAA	0	0	0	vif	TAT	0	0	0	vif	GCA	0	0	0	vif	GAC	0	0	0	vif	GAC	0	0	0	vif	CAA	0	0	0	vif	CGT	0	0	0
vif	CAA	0	0	0	vif	ATT	0	0	0	vif	GTT	0	0	0	vif	GTA	0	0	0	vif	TAC	0	0	0	vif	GAC	0	0	0	vif	CAA	0	0	0	vif	CAA	0	0	0	vif	GTA	0	0	0	vif	TAT	0	0	0
vif	CTA	0	0	0	vif	CAT	0	0	0	vif	AGC	0	0	0	vif	GAC	0	0	0	vif	TTT	0	0	0	vif	CAA	0	0	0	vif	CTA	0	0	0	vif	TTA	0	0	0	vif	GAC	0	0	0	vif	AGT	0	0	0
vif	ATT	0	0	0	vif	TCA	0	0	0	vif	CCT	0	0	0	vif	CCT	0	0	0	vif	GAT	0	0	0	vif	CTA	0	0	0	vif	ATT	0	0	0	vif	ATT	0	0	0	vif	CCT	0	0	0	vif	ACA	0	0	0
vif	CAC	0	0	0	vif	TAT	0	0	0	vif	AGG	0	0	0	vif	GAC	0	0	0	vif	TGT	0	0	0	vif	ATT	0	0	0	vif	CAT	0	0	0	vif	CAT	0	0	0	vif	GGC	0	0	0	vif	CAA	0	0	0
vif	CTG	0	0	0	vif	TAT	0	0	0	vif	TGT	0	0	0	vif	CTA	0	0	0	vif	TTT	0	0	0	vif	CAT	0	0	0	vif	CTG	0	0	0	vif	ATG	0	0	0	vif	CTA	0	0	0	vif	GTA	0	0	0
vif	TAT	0	0	0	vif	TTT	0	0	0	vif	GAA	0	0	0	vif	GCA	0	0	0	vif	TCA	0	0	0	vif	CTG	0	0	0	vif	TAT	0	0	0	vif	TAT	0	0	0	vif	GCA	0	0	0	vif	GAC	0	0	0
vif	TAC	0	0	0	vif	GAT	0	0	0	vif	TAT	0	0	0	vif	GAC	0	0	0	vif	GAC	0	0	0	vif	TAT	0	0	0	vif	TAT	0	0	0	vif	TAT	0	0	0	vif	GAC	0	0	0	vif	CCT	0	0	0
vif	TTT	0	0	0	vif	TGT	0	0	0	vif	CAA	0	0	0	vif	CAA	0	0	0	vif	TCT	0	0	0	vif	TAC	0	0	0	vif	TTT	0	0	0	vif	TTT	0	0	0	vif	CAA	0	0	0	vif	AAC	0	0	0
vif	GAT	0	0	0	vif	TTT	0	0	0	vif	GCA	0	0	0	vif	TTA	0	0	0	vif	GCT	0	0	0	vif	TTT	0	0	0	vif	GAT	0	0	0	vif	GAT	0	0	0	vif	CTA	0	0	0	vif	CTA	0	0	0
vif	TGT	0	0	0	vif	TCA	0	0	0	vif	GGA	0	0	0	vif	ATT	0	0	0	vif	ATA	0	0	0	vif	GAT	0	0	0	vif	TGT	0	0	0	vif	TGT	0	0	0	vif	ATT	0	0	0	vif	GCA	0	0	0
vif	TTT	0	0	0	vif	GAA	0	0	0	vif	CAT	0	0	0	vif	CAT	0	0	0	vif	AGA	0	0	0	vif	TGT	0	0	0	vif	TTT	0	0	0	vif	TTT	0	0	0	vif	CAT	0	0	0	vif	GAC	0	0	0
vif	TCA	0	0	0	vif	TCT	0	0	0	vif	AGC	0	0	0	vif	TTG	0	0	0	vif	AAA	0	0	0	vif	TTT	0	0	0	vif	TCA	0	0	0	vif	TCA	0	0	0	vif	CTG	0	0	0	vif	CAA	0	0	0
vif	GAA	0	0	0	vif	GCC	0	0	0	vif	AAG	0	0	0	vif	TAT	0	0	0	vif	GCC	0	0	0	vif	TCA	0	0	0	vif	GAA	0	0	0	vif	GAC	0	0	0	vif	TAT	0	0	0	vif	TTA	0	0	0
vif	TCT	0	0	0	vif	ATA	0	0	0	vif	GTA	0	0	0	vif	TAC	0	0	0	vif	CTA	0	0	0	vif	GAA	0	0	0	vif	TCT	0	0	0	vif	TCT	0	0	0	vif	TAT	0	0	0	vif	ATT	0	0	0
vif	GCT	0	0	0	vif	AGA	0	0	0	vif	GGA	0	0	0	vif	TTT	0	0	0	vif	TTA	0	0	0	vif	TCT	0	0	0	vif	GCT	0	0	0	vif	GCT	0	0	0	vif	TTT	0	0	0	vif	CAT	0	0	0
vif	ATA	0	0	0	vif	AAA	0	0	0	vif	TCT	0	0	0	vif	GAT	0	0	0	vif	GGA	0	0	0	vif	GCT	0	0	0	vif	ATA	0	0	0	vif	ATA	0	0	0	vif	GAT	0	0	0	vif	CTA	0	0	0
vif	AGA	0	0	0	vif	GCC	0	0	0	vif	CTA	0	0	0	vif	TGT	0	0	0	vif	CAT	0	0	0	vif	ATA	0	0	0	vif	AGA	0	0	0	vif	AGA	0	0	0	vif	TGT	0	0	0	vif	CAT	0	0	0
vif	CAT	0	0	0	vif	ATA	0	0	0	vif	CAA	0	0	0	vif	TTT	0	0	0	vif	ATA	0	0	0	vif	AGA	0	0	0	vif	CAT	0	0	0	vif	AAT	0	0	0	vif	TTT	0	0	0	vif	TAC	0	0	0
vif	GCC	0	0	0	vif	CTA	0	0	0	vif	TAC	0	0	0	vif	TCA	0	0	0	vif	GTT	0	0	0	vif	AAA	0	0	0	vif	GCC	0	0	0	vif	GCC	0	0	0	vif	TCA	0	0	0	vif	TTT	0	0	0
vif	ATA	0	0	0	vif	GGA	0	0	0	vif	TTG	0	0	0	vif	GAA	0	0	0	vif	AGC	0	0	0	vif	GCC	0	0	0	vif	ATA	0	0	0	vif	ATA	0	0	0	vif	GAA	0	0	0	vif	GAT	0	0	0
vif	TTA	0	0	0	vif	CAT	0	0	0	vif	GCA	0	0	0	vif	TCT	0	0	0	vif	CCT	0	0	0	vif	ATA	0	0	0	vif	TTA	0	0	0	vif	TTA	0	0	0	vif	TCT	0	0	0	vif	TGT	0	0	0
vif	GGA	0	0	0	vif	ATA	0	0	0	vif	CTA	0	0	0	vif	GCT	0	0	0	vif	AGG	0	0	0	vif	TTA	0	0	0	vif	GGA	0	0	0	vif	GGA	0	0	0	vif	GCT	0	0	0	vif	TTT	0	0	0
vif	CGT	0	0	0	vif	GTT	0	0	0	vif	ACA	0	0	0	vif	ATA	0	0	0	vif	TGT	0	0	0	vif	GGA	0	0	0	vif	TAT	0	0	0	vif	TAT	0	0	0	vif	ATA	0	0	0	vif	TCA	0	0	0
vif	ATA	0	0	0	vif	AGG	0	0	0	vif	GCA	0	0	0	vif	AGG	0	0	0	vif	GAA	0	0	0	vif	CAT	0	0	0	vif	AGA	0	0	0	vif	AGA	0	0	0	vif	AGA	0	0	0	vif	GAA	0	0	0
vif	GTT	0	0	0	vif	CCT	0	0	0	vif	TTA	0	0	0	vif	AAT	0	0	0	vif	TAT	0	0	0	vif	AGA	0	0	0	vif	GTT	0	0	0	vif	GTT	0	0	0	vif	AAT	0	0	0	vif	TCT	0	0	0
vif	AGT	0	0	0	vif	AGT	0	0	0	vif	ATA	0	0	0	vif	GCC	0	0	0	vif	CCA	0	0	0	vif	GTT	0	0	0	vif	AGC	0	0	0	vif	AGC	0	0	0	vif	GCC	0	0	0	vif	GCT	0	0	0
vif	CCT	0	0	0	vif	TGT	0	0	0	vif	AAA	0	0	0	vif	ATA	0	0	0	vif	GCA	0	0	0	vif	AGT	0	0	0	vif	CCT	0	0	0	vif	CCT	0	0	0	vif	ATA	0	0	0	vif	ATA	0	0	0
vif	AGG	0	0	0	vif	GAA	0	0	0	vif	CCA	0	0	0	vif	TTA	0	0	0	vif	GGA	0	0	0	vif	CCT	0	0	0	vif	AGG	0	0	0	vif	AGG	0	0	0	vif	TTA	0	0	0	vif	AGA	0	0	0
vif	TGT	0	0	0	vif	TAT	0	0	0	vif	AAA	0	0	0	vif	GGA	0	0	0	vif	CAT	0	0	0	vif	AGT	0	0	0	vif	TGT	0	0	0	vif	TGT	0	0	0	vif	GGA	0	0	0	vif	AAT	0	0	0
vif	GAA	0	0	0	vif	CTG	0	0	0	vif	AAG	0	0	0	vif	TAT	0	0	0	vif	AAC	0	0	0	vif	TGT	0	0	0	vif	GAA	0	0	0	vif	GAA	0	0	0	vif	CGT	0	0	0	vif	GCC	0	0	0
vif	TAT	0	0	0	vif	GCA	0	0	0	vif	AGA	0	0	0	vif	AGA	0	0	0	vif	AAG	0	0	0	vif	GAA	0	0	0	vif	TTT	0	0	0	vif	TAT	0	0	0	vif	ATA	0	0	0	vif	ATA	0	0	0
vif	CAA	0	0	0	vif	GGA	0	0	0	vif	AAG	0	0	0	vif	GTT	0	0	0	vif	GTA	0	0	0	vif	TAT	0	0	0	vif	CAA	0	0	0	vif	CAA	0	0	0	vif	GTT	0	0	0	vif	TTA	0	0	0
vif	GCA	0	0	0	vif	CAT	0	0	0	vif	CCA	0	0	0	vif	AGC	0	0	0	vif	GGA	0	0	0	vif	CAA	0	0	0	vif	GCA	0	0	0	vif	GCA	0	0	0	vif	AGC	0	0	0	vif	GGA	0	0	0
vif	GGA	0	0	0	vif	AAC	0	0	0	vif	CCT	0	0	0	vif	CCT	0	0	0	vif	TCA	0	0	0	vif	GCA	0	0	0	vif	GGA	0	0	0	vif	GGA	0	0	0	vif	CCT	0	0	0	vif	CGT	0	0	0
vif	CAT	0	0	0	vif	AAG	0	0	0	vif	CTG	0	0	0	vif	AGG	0	0	0	vif	TTA	0	0	0	vif	GGA	0	0	0	vif	CAT	0	0	0	vif	CAT	0	0	0	vif	AGT	0	0	0	vif	ATA	0	0	0
vif	AAC	0	0	0	vif	GTA	0	0	0	vif	CCT	0	0	0	vif	TGT	0	0	0	vif	CAG	0	0	0	vif	CAT	0	0	0	vif	AAT	0	0	0	vif	AGT	0	0	0	vif	TGT	0	0	0	vif	GTT	0	0	0
vif	AAG	0	0	0	vif	GGA	0	0	0	vif	AGT	0	0	0	vif	GAA	0	0	0	vif	TAC	0	0	0	vif	AAC	0	0	0	vif	AAG	0	0	0	vif	AAG	0	0	0	vif	GAA	0	0	0	vif	AGA	0	0	0
vif	GTA	0	0	0	vif	TCT	0	0	0	vif	GTA	0	0	0	vif	TAT	0	0	0	vif	TTG	0	0	0	vif	AAG	0	0	0	vif	GTA	0	0	0	vif	GTA	0	0	0	vif	TAT	0	0	0	vif	CCC	0	0	0
vif	GGA	0	0	0	vif	TTG	0	0	0	vif	GCA	0	0	0	vif	CAA	0	0	0	vif	GCA	0	0	0	vif	GTA	0	0	0	vif	GGA	0	0	0	vif	GGA	0	0	0	vif	CAA	0	0	0	vif	AGG	0	0	0
vif	TCT	0	0	0	vif	CAG	0	0	0	vif	AAA	0	0	0	vif	GCA	0	0	0	vif	CTA	0	0	0	vif	GGA	0	0	0	vif	TCC	0	0	0	vif	TCC	0	0	0	vif	GCA	0	0	0	vif	TGT	0	0	0
vif	CTA	0	0	0	vif	TAC	0	0	0	vif	CTG	0	0	0	vif	GGA	0	0	0	vif	GCA	0	0	0	vif	TCT	0	0	0	vif	TTA	0	0	0	vif	CTA	0	0	0	vif	GGA	0	0	0	vif	GAA	0	0	0
vif	CAG	0	0	0	vif	TTG	0	0	0	vif	ACA	0	0	0	vif	CAT	0	0	0	vif	GCA	0	0	0	vif	CTA	0	0	0	vif	CAG	0	0	0	vif	CAA	0	0	0	vif	CAT	0	0	0	vif	TAT	0	0	0
vif	TAC	0	0	0	vif	GCA	0	0	0	vif	GAG	0	0	0	vif	AAT	0	0	0	vif	TTA	0	0	0	vif	CAG	0	0	0	vif	TAC	0	0	0	vif	TAC	0	0	0	vif	AAC	0	0	0	vif	CAA	0	0	0
vif	TTG	0	0	0	vif	CTA	0	0	0	vif	GAT	0	0	0	vif	CAG	0	0	0	vif	ATA	0	0	0	vif	TAC	0	0	0	vif	TTG	0	0	0	vif	TTG	0	0	0	vif	AAG	0	0	0	vif	GCA	0	0	0
vif	GCA	0	0	0	vif	ACA	0	0	0	vif	AAA	0	0	0	vif	GTA	0	0	0	vif	ACA	0	0	0	vif	TTG	0	0	0	vif	GCA	0	0	0	vif	GCA	0	0	0	vif	GTA	0	0	0	vif	GGA	0	0	0
vif	CTA	0	0	0	vif	GCA	0	0	0	vif	TGG	0	0	0	vif	GGG	0	0	0	vif	CCA	0	0	0	vif	GCA	0	0	0	vif	CTA	0	0	0	vif	TTA	0	0	0	vif	GGA	0	0	0	vif	CAT	0	0	0
vif	GCA	0	0	0	vif	TTA	0	0	0	vif	AAC	0	0	0	vif	TCT	0	0	0	vif	AAA	0	0	0	vif	CTA	0	0	0	vif	GTA	0	0	0	vif	GCA	0	0	0	vif	TCC	0	0	0	vif	AAC	0	0	0
vif	GCA	0	0	0	vif	AGA	0	0	0	vif	GAG	0	0	0	vif	CTA	0	0	0	vif	AGG	0	0	0	vif	GCA	0	0	0	vif	GCA	0	0	0	vif	GCA	0	0	0	vif	CTA	0	0	0	vif	AAG	0	0	0
vif	TTA	0	0	0	vif	CCA	0	0	0	vif	CCC	0	0	0	vif	CAG	0	0	0	vif	AGA	0	0	0	vif	GCA	0	0	0	vif	TTA	0	0	0	vif	CTA	0	0	0	vif	CAG	0	0	0	vif	GTA	0	0	0
vif	GTA	0	0	0	vif	CCA	0	0	0	vif	CAG	0	0	0	vif	TAC	0	0	0	vif	AAG	0	0	0	vif	TTA	0	0	0	vif	ATA	0	0	0	vif	GTA	0	0	0	vif	TAC	0	0	0	vif	GGG	0	0	0
vif	AGA	0	0	0	vif	AAA	0	0	0	vif	AGG	0	0	0	vif	TTG	0	0	0	vif	CCA	0	0	0	vif	GTA	0	0	0	vif	ACA	0	0	0	vif	ACA	0	0	0	vif	TTG	0	0	0	vif	TCT	0	0	0
vif	CCA	0	0	0	vif	AGG	0	0	0	vif	ACC	0	0	0	vif	GCA	0	0	0	vif	CCT	0	0	0	vif	ACA	0	0	0	vif	CCA	0	0	0	vif	CCA	0	0	0	vif	GCA	0	0	0	vif	CTA	0	0	0
vif	AGA	0	0	0	vif	AGA	0	0	0	vif	AAG	0	0	0	vif	CTA	0	0	0	vif	TTG	0	0	0	vif	CCA	0	0	0	vif	AAA	0	0	0	vif	AAA	0	0	0	vif	CTA	0	0	0	vif	CAG	0	0	0
vif	AAG	0	0	0	vif	AGG	0	0	0	vif	GGC	0	0	0	vif	GTA	0	0	0	vif	CCT	0	0	0	vif	AAA	0	0	0	vif	AGG	0	0	0	vif	CAG	0	0	0	vif	GCA	0	0	0	vif	TAC	0	0	0
vif	ACA	0	0	0	vif	CCA	0	0	0	vif	CAC	0	0	0	vif	GCA	0	0	0	vif	AGT	0	0	0	vif	AAG	0	0	0	vif	ACA	0	0	0	vif	ACA	0	0	0	vif	GCT	0	0	0	vif	TTG	0	0	0
vif	AAG	0	0	0	vif	CCT	0	0	0	vif	AGA	0	0	0	vif	CTA	0	0	0	vif	GTT	0	0	0	vif	ACA	0	0	0	vif	AAA	0	0	0	vif	AAA	0	0	0	vif	TTA	0	0	0	vif	GCA	0	0	0
vif	CCA	0	0	0	vif	TTA	0	0	0	vif	GGG	0	0	0	vif	ATA	0	0	0	vif	AAG	0	0	0	vif	AAG	0	0	0	vif	CCA	0	0	0	vif	CCA	0	0	0	vif	AGA	0	0	0	vif	CTA	0	0	0
vif	CCT	0	0	0	vif	CCT	0	0	0	vif	AGC	0	0	0	vif	AAA	0	0	0	vif	AAA	0	0	0	vif	CCA	0	0	0	vif	CCT	0	0	0	vif	CCT	0	0	0	vif	ACA	0	0	0	vif	ACA	0	0	0
vif	TTG	0	0	0	vif	AGT	0	0	0	vif	CAT	0	0	0	vif	CCA	0	0	0	vif	CTG	0	0	0	vif	CCT	0	0	0	vif	GTG	0	0	0	vif	TTG	0	0	0	vif	CCA	0	0	0	vif	GCA	0	0	0
vif	CCT	0	0	0	vif	GTT	0	0	0	vif	ACA	0	0	0	vif	AAA	0	0	0	vif	ACA	0	0	0	vif	TTG	0	0	0	vif	CCC	0	0	0	vif	CCT	0	0	0	vif	AAA	0	0	0	vif	TTA	0	0	0
vif	AGT	0	0	0	vif	TCA	0	0	0	vif	ATG	0	0	0	vif	AAG	0	0	0	vif	GAG	0	0	0	vif	CCT	0	0	0	vif	AGT	0	0	0	vif	AGT	0	0	0	vif	AAG	0	0	0	vif	ATA	0	0	0
vif	GTT	0	0	0	vif	AAA	0	0	0	vif	AAT	0	0	0	vif	AAA	0	0	0	vif	GAT	0	0	0	vif	AGT	0	0	0	vif	GTT	0	0	0	vif	GTT	0	0	0	vif	ACA	0	0	0	vif	ACA	0	0	0
vif	GCA	0	0	0	vif	CTA	0	0	0	vif	GGA	0	0	0	vif	AAG	0	0	0	vif	AGA	0	0	0	vif	ATT	0	0	0	vif	AGC	0	0	0	vif	ACG	0	0	0	vif	AAG	0	0	0	vif	CCA	0	0	0
vif	AAA	0	0	0	vif	ACA	0	0	0	vif	CAC	0	0	0	vif	CCA	0	0	0	vif	TGG	0	3	1	vif	GCA	0	0	0	vif	AAA	0	0	0	vif	AAA	0	0	0	vif	CCA	0	0	0	vif	AAA	0	0	0
vif	CTG	0	0	0	vif	GAG	0	0	0	vif	TAG	0	0	0	vif	CCT	0	0	0	vif	AAC	0	0	0	vif	AAA	0	0	0	vif	CTA	0	0	0	vif	CTG	0	0	0	vif	CCT	0	0	0	vif	AAG	0	0	0
vif	ACA	0	0	0	vif	GAT	0	0	0	vpr	ATG	0	0	0	vif	TTG	0	0	0	vif	AAG	0	0	0	vif	CTG	0	0	0	vif	ACA	0	0	0	vif	ACA	0	0	0	vif	TTG	0	0	0	vif	ACA	0	0	0
vif	GAG	0	0	0	vif	AGA	0	0	0	vpr	GAA	0	0	0	vif	CCT	0	0	0	vif	CCC	0	0	0	vif	ACA	0	0	0	vif	GAG	0	0	0	vif	GAG	0	0	0	vif	CCT	0	0	0	vif	AAG	0	0	0
vif	GAC	0	0	0	vif	TGG	0	0	0	vpr	CGA	0	0	0	vif	AGT	0	0	0	vif	CAG	0	0	0	vif	GAG	0	0	0	vif	GAT	0	0	0	vif	GAT	0	0	0	vif	AGT	0	0	0	vif	CCA	0	0	0
vif	AGA	0	0	0	vif	AAC	0	0	0	vpr	GCC	0	0	0	vif	GTG	0	0	0	vif	AGG	0	0	0	vif	GAT	0	0	0	vif	AGA	0	0	0	vif	AGA	0	0	0	vif	GTT	0	0	0	vif	CCT	0	0	0
vif	TGG	0	2	0	vif	AAG	0	0	0	vpr	CCA	0	0	0	vif	GTA	0	0	0	vif	ACC	0	0	0	vif	AGA	0	0	0	vif	TGG	0	0	0	vif	TGG	0	0	0	vif	AAG	0	0	0	vif	TTG	0	0	0
vif	AAC	0	0	0	vif	CCC	0	0	0	vpr	GAG	0	0	0	vif	AAA	0	0	0	vif	AAG	0	0	0	vif	TGG	0	0	0	vif	AAC	0	0	0	vif	AAC	0	0	0	vif	AAA	0	0	0	vif	CCT	0	0	0
vif	AAG	0	0	0	vif	CAG	0	0	0	vpr	GAC	0	0	0	vif	TTG	0	0	0	vif	GGC	0	0	0	vif	AAC	0	0	0	vif	AAG	0	0	0	vif	AAG	0	0	0	vif	CTG	0	0	0	vif	AGT	0	0	0
vif	CCC	0	0	0	vif	AAG	0	0	0	vpr	CAA	0	0	0	vif	ACA	0	0	0	vif	CAC	0	0	0	vif	AAA	0	0	0	vif	CCC	0	0	0	vif	CCC	0	0	0	vif	ACA	0	0	0	vif	GTT	0	0	0
vif	CAG	0	0	0	vif	ACC	0	0	0	vpr	GGG	0	0	0	vif	GAG	0	0	0	vif	AGA	0	0	0	vif	CCC	0	0	0	vif	CAG	0	0	0	vif	CGG	0	0	0	vif	GAG	0	0	0	vif	ACA	0	0	0
vif	AAG	0	0	0	vif	AAG	0	0	0	vpr	CCA	0	0	0	vif	GAT	0	0	0	vif	GGG	0	0	0	vif	CAG	0	0	0	vif	AAG	0	0	0	vif	AAG	0	0	0	vif	GAT	0	0	0	vif	AAG	0	0	0
vif	ACC	0	0	0	vif	GAC	0	0	0	vpr	CAG	0	0	0	vif	AGA	0	0	0	vif	AGC	0	0	0	vif	AAG	0	0	0	vif	ACC	0	0	0	vif	ACC	0	0	0	vif	AGA	0	0	0	vif	CTA	0	0	0
vif	AAG	0	0	0	vif	CAC	0	0	0	vpr	AGG	0	0	0	vif	TGG	0	0	0	vif	CAT	0	0	0	vif	ACC	0	0	0	vif	AAG	0	0	0	vif	AAG	0	0	0	vif	TGG	0	1	0	vif	ACA	0	0	0
vif	GGC	0	0	0	vif	AGA	0	0	0	vpr	GAG	0	0	0	vif	AAC	0	0	0	vif	ACC	0	0	0	vif	AAG	0	0	0	vif	GGC	0	0	0	vif	GGC	0	0	0	vif	AAC	0	0	0	vif	GAG	0	0	0
vif	CAC	0	0	0	vif	GAG	0	0	0	vpr	CCA	0	0	0	vif	AGG	0	0	0	vif	ATG	0	0	0	vif	GGC	0	0	0	vif	CAC	0	0	0	vif	CAC	0	0	0	vif	AAG	0	0	0	vif	GAT	0	0	0
vif	AAA	0	0	0	vif	AGC	0	0	0	vpr	TAC	0	0	0	vif	CCC	0	0	0	vif	AAT	0	0	0	vif	CAC	0	0	0	vif	AGA	0	0	0	vif	AGA	0	0	0	vif	CCC	0	0	0	vif	AGA	0	0	0
vif	GGG	0	0	0	vif	CAT	0	0	0	vpr	AAT	0	0	0	vif	CAG	0	0	0	vif	GGG	0	0	0	vif	AGA	0	0	0	vif	GAG	0	0	0	vif	GGG	0	0	0	vif	CGG	0	0	0	vif	TGG	0	3	0
vif	AGC	0	0	0	vif	TCA	0	0	0	vpr	GAA	0	0	0	vif	AAG	0	0	0	vif	CAC	0	0	0	vif	GGG	0	0	0	vif	AGC	0	0	0	vif	AAC	0	0	0	vif	AAG	0	0	0	vif	AAC	0	0	0
vif	CAT	0	0	0	vif	ATG	0	0	0	vpr	TGG	0	0	0	vif	ACC	0	0	0	vif	TAG	0	0	0	vif	AGC	0	0	0	vif	CAT	0	0	0	vif	CAT	0	0	0	vif	ATC	0	0	0	vif	AAG	0	0	0
vif	ACA	0	0	0	vif	AAT	0	0	0	vpr	ACA	0	0	0	vif	AAG	0	0	0	vpr	NNN	0	0	0	vif	CAT	0	0	0	vif	ACA	0	0	0	vif	ACA	0	0	0	vif	AAG	0	0	0	vif	CCC	0	0	0
vif	ATG	0	0	0	vif	GGA	0	0	0	vpr	CTA	0	0	0	vif	GGC	0	0	0	vpr	NNN	0	0	0	vif	ACA	0	0	0	vif	ATG	0	0	0	vif	ATG	0	0	0	vif	GGC	0	0	0	vif	CAG	0	0	0
vif	AGT	0	0	0	vif	CAC	0	0	0	vpr	GAA	0	0	0	vif	CAC	0	0	0	vpr	NNN	0	0	0	vif	ATG	0	0	0	vif	AAT	0	0	0	vif	AAT	0	0	0	vif	CAC	0	0	0	vif	AAG	0	0	0
vif	GGA	0	0	0	vif	TAG	0	0	0	vpr	CTT	0	0	0	vif	AGA	0	0	0	vpr	NNN	0	0	0	vif	AAT	0	0	0	vif	GGA	0	0	0	vif	GGA	0	0	0	vif	AGA	0	0	0	vif	ATC	0	0	0
vif	CAC	0	0	0	vpr	ATG	0	0	0	vpr	TTG	0	0	0	vif	GAG	0	0	0	vpr	NNN	0	0	0	vif	GGA	0	0	0	vif	CAC	0	0	0	vif	CGC	0	0	0	vif	GGG	0	0	0	vif	ACG	0	0	0
vif	TAG	0	0	0	vpr	GAA	0	0	0	vpr	GAG	0	0	0	vif	AGC	0	0	0	vpr	NNN	0	0	0	vif	CAC	0	0	0	vif	TAG	0	0	0	vif	TAG	0	0	0	vif	AGC	0	0	0	vif	GGC	0	0	0
vpr	ATG	0	0	0	vpr	CAA	0	0	0	vpr	GAG	0	0	0	vif	CAT	0	0	0	vpr	NNN	0	0	0	vif	TAG	0	0	0	vpr	ATG	0	0	0	vpr	ATG	0	0	0	vif	CAT	0	0	0	vif	CAC	0	0	0
vpr	GAA	0	0	0	vpr	GCC	0	0	0	vpr	CTT	0	0	0	vif	ACA	0	0	0	vpr	NNN	0	0	0	vpr	ATG	0	0	0	vpr	GAA	0	0	0	vpr	GAA	0	0	0	vif	ACA	0	0	0	vif	AAA	1	0	0
vpr	CAA	0	0	0	vpr	CCA	0	0	0	vpr	AAG	0	0	0	vif	ATG	0	0	0	vpr	NNN	0	0	0	vpr	GAA	0	0	0	vpr	CAA	0	0	0	vpr	CAA	0	0	0	vif	ATG	0	0	0	vif	GGG	0	0	0
vpr	GCC	0	0	0	vpr	GAA	0	0	0	vpr	AAT	0	0	0	vif	AAT	0	0	0	vpr	NTG	0	0	0	vpr	CAA	0	0	0	vpr	GCC	0	0	0	vpr	GCC	0	0	0	vif	AAT	0	0	0	vif	AGC	0	0	0
vpr	CCA	0	0	0	vpr	GAC	0	0	0	vpr	GAA	0	0	0	vif	GGA	0	0	0	vpr	TTT	0	0	0	vpr	ACC	0	0	0	vpr	CCA	0	0	0	vpr	CCG	0	0	0	vif	GGA	0	0	0	vif	CAT	0	0	0
vpr	GAA	0	0	0	vpr	CAA	0	0	0	vpr	GCT	0	0	0	vif	CAC	0	0	0	vpr	ATT	0	0	0	vpr	CCA	0	0	0	vpr	GAA	0	0	0	vpr	GAA	0	0	0	vif	CAC	0	0	0	vif	ACA	0	0	0
vpr	GAC	0	0	0	vpr	GGA	0	0	0	vpr	GTC	0	0	0	vif	TAG	0	0	0	vpr	CAT	0	0	0	vpr	GAA	0	0	0	vpr	GAC	0	0	0	vpr	GAC	0	0	0	vif	TAG	0	0	0	vif	ATG	0	0	0
vpr	CAA	0	0	0	vpr	CCA	0	0	0	vpr	AGA	0	0	0	vpr	ATG	0	0	0	vpr	TTC	0	0	0	vpr	GAC	0	0	0	vpr	CAA	0	0	0	vpr	CAA	0	0	0	vpr	ATG	0	0	0	vif	CAT	0	0	0
vpr	GGG	0	0	0	vpr	CAG	0	0	0	vpr	CAT	0	0	0	vpr	GAA	0	0	0	vpr	AGA	0	0	0	vpr	CAA	0	0	0	vpr	GGG	0	0	0	vpr	GGG	0	0	0	vpr	GAA	0	0	0	vif	GGA	0	0	0
vpr	CCA	0	0	0	vpr	AGA	0	0	0	vpr	TTC	0	0	0	vpr	CAG	0	0	0	vpr	ATT	0	0	0	vpr	GGG	0	0	0	vpr	CCA	0	0	0	vpr	CCA	0	0	0	vpr	CAA	0	0	0	vif	CAT	0	0	0
vpr	CAA	0	0	0	vpr	GAG	0	0	0	vpr	CCT	0	0	0	vpr	GCC	0	0	0	vpr	GGG	0	0	0	vpr	CCA	0	0	0	vpr	CAG	0	0	0	vpr	CAG	0	0	0	vpr	GCC	0	0	0	vif	TAG	0	0	0
vpr	AGG	0	0	0	vpr	CCA	0	0	0	vpr	ATG	0	0	0	vpr	CCA	0	0	0	vpr	TGT	0	0	0	vpr	CAG	0	0	0	vpr	AGA	0	0	0	vpr	AGG	0	0	0	vpr	CCG	0	0	0	vpr	ATG	0	0	0
vpr	GAG	0	0	0	vpr	TTC	0	0	0	vpr	CCA	0	0	0	vpr	GAA	0	0	0	vpr	CAA	0	0	0	vpr	AGG	0	0	0	vpr	GAG	0	0	0	vpr	GAA	0	0	0	vpr	GAA	0	0	0	vpr	GAA	0	0	0
vpr	CCA	0	0	0	vpr	AAT	0	0	0	vpr	TGG	0	0	0	vpr	GAC	0	0	0	vpr	CAT	0	0	0	vpr	GAG	0	0	0	vpr	CCA	0	0	0	vpr	CCA	0	0	0	vpr	GAT	0	0	0	vpr	CAA	0	0	0
vpr	TAC	0	0	0	vpr	GAA	0	0	0	vpr	CTC	0	0	0	vpr	CAA	0	0	0	vpr	AGC	0	0	0	vpr	CCA	0	0	0	vpr	TAC	0	0	0	vpr	TAC	0	0	0	vpr	CAA	0	0	0	vpr	GCC	0	0	0
vpr	AAT	0	0	0	vpr	TGG	0	0	0	vpr	CAT	0	0	0	vpr	GGG	0	0	0	vpr	AGA	0	0	0	vpr	TAC	0	0	0	vpr	AAT	0	0	0	vpr	AAT	0	0	0	vpr	GGG	0	0	0	vpr	CCA	0	0	0
vpr	GAG	0	0	0	vpr	ACA	0	0	0	vpr	GGC	0	0	0	vpr	CCA	0	0	0	vpr	ATA	0	0	0	vpr	AAT	0	0	0	vpr	GAA	0	0	0	vpr	GAA	0	0	0	vpr	CCA	0	0	0	vpr	GAA	0	0	0
vpr	TGG	0	1	0	vpr	CTA	0	0	0	vpr	TTA	0	0	0	vpr	CAG	0	0	0	vpr	GGC	0	0	0	vpr	GAA	0	0	0	vpr	TGG	0	0	0	vpr	TGG	0	0	0	vpr	CAG	0	0	0	vpr	GAT	0	0	0
vpr	ACA	0	0	0	vpr	GAA	0	0	0	vpr	GGA	0	0	0	vpr	AGA	0	0	0	vpr	ATT	0	0	0	vpr	TGG	0	0	0	vpr	ACA	0	0	0	vpr	ACG	0	0	0	vpr	AGG	0	0	0	vpr	CAC	0	0	0
vpr	CTA	0	0	0	vpr	CTT	0	0	0	vpr	CAA	0	0	0	vpr	GAG	0	0	0	vpr	ACT	0	0	0	vpr	ACA	0	0	0	vpr	CTA	0	0	0	vpr	CTA	0	0	0	vpr	GAG	0	0	0	vpr	GGG	0	0	0
vpr	GAG	0	0	0	vpr	TTA	0	0	0	vpr	CAT	0	0	0	vpr	CCA	0	0	0	vpr	CGA	0	0	0	vpr	CTA	0	0	0	vpr	GAG	0	0	0	vpr	GAG	0	0	0	vpr	CCA	0	0	0	vpr	CCA	0	0	0
vpr	CTT	0	0	0	vpr	GAG	0	0	0	vpr	ATC	0	0	0	vpr	TAC	0	0	0	vpr	CAG	0	0	0	vpr	GAG	0	0	0	vpr	CTT	0	0	0	vpr	CTT	0	0	0	vpr	TAC	0	0	0	vpr	CAA	0	0	0
vpr	TTA	0	0	0	vpr	GAG	0	0	0	vpr	TAT	0	0	0	vpr	AAT	0	0	0	vpr	AGG	0	0	0	vpr	CTT	0	0	0	vpr	TTA	0	0	0	vpr	TTA	0	0	0	vpr	AAT	0	0	0	vpr	AGG	0	0	0
vpr	GAG	0	0	0	vpr	CTT	0	0	0	vpr	GAA	0	0	0	vpr	GAA	0	0	0	vpr	AGA	0	0	0	vpr	TTA	0	0	0	vpr	GAA	0	0	0	vpr	GAG	0	0	0	vpr	GAA	0	0	0	vpr	GAG	0	0	0
vpr	GAG	0	0	0	vpr	AAG	0	0	0	vpr	ACT	0	0	0	vpr	TGG	0	0	0	vpr	GCA	0	0	0	vpr	GAA	0	0	0	vpr	GAA	0	0	0	vpr	GAG	0	0	0	vpr	TGG	0	1	0	vpr	CCA	0	0	0
vpr	CTT	0	0	0	vpr	AAT	0	0	0	vpr	TAT	0	0	0	vpr	ACA	0	0	0	vpr	AGA	0	0	0	vpr	GAA	0	0	0	vpr	CTT	0	0	0	vpr	CTT	0	0	0	vpr	ACA	0	0	0	vpr	TAC	0	0	0
vpr	AAG	0	0	0	vpr	GAA	0	0	0	vpr	GGG	0	0	0	vpr	CTA	0	0	0	vpr	AAT	0	0	0	vpr	CTT	0	0	0	vpr	AAG	0	0	0	vpr	AAG	0	0	0	vpr	CTA	0	0	0	vpr	AAT	0	0	0
vpr	AAT	0	0	0	vpr	GCT	0	0	0	vpr	GAT	0	0	0	vpr	GAA	0	0	0	vpr	GGA	0	0	0	vpr	AAG	0	0	0	vpr	AGA	0	0	0	vpr	AGT	0	0	0	vpr	GAG	0	0	0	vpr	GCA	0	0	0
vpr	GAA	0	0	0	vpr	GTT	0	0	0	vpr	ACT	0	0	0	vpr	CTT	0	0	0	vpr	ACC	0	0	0	vpr	AAT	0	0	0	vpr	GAA	0	0	0	vpr	GAA	0	0	0	vpr	CTT	0	0	0	vpr	TGG	0	1	0
vpr	GCT	0	0	0	vpr	AGA	0	0	0	vpr	TGG	0	0	0	vpr	TTA	0	0	0	vpr	GGT	0	0	0	vpr	GAA	0	0	0	vpr	GCT	0	0	0	vpr	GCT	0	0	0	vpr	TTA	0	0	0	vpr	ACA	0	0	0
vpr	GTT	0	0	0	vpr	CAT	0	0	0	vpr	GCA	0	0	0	vpr	GAG	0	0	0	vpr	AGA	0	0	0	vpr	GCT	0	0	0	vpr	GTT	0	0	0	vpr	GTT	0	0	0	vpr	GAG	0	0	0	vpr	TTA	0	0	0
vpr	AGA	0	0	0	vpr	TTT	0	0	0	vpr	GGA	0	0	0	vpr	GAG	0	0	0	vpr	TCC	0	0	0	vpr	GTT	0	0	0	vpr	AGA	0	0	0	vpr	AGA	0	0	0	vpr	GAG	0	0	0	vpr	GAG	0	0	0
vpr	CAT	0	0	0	vpr	CCT	0	0	0	vpr	GTN	0	0	0	vpr	CTT	0	0	0	vpr	ATG	0	0	0	vpr	AGA	0	0	0	vpr	CAT	0	0	0	vpr	CAT	0	0	0	vpr	CTT	0	0	0	vpr	CTT	0	0	0
vpr	TTT	0	0	0	vpr	AGG	0	0	0	vpr	NNN	0	0	0	vpr	AAG	0	0	0	vpr	GAA	0	0	0	vpr	CAT	0	0	0	vpr	TTT	0	0	0	vpr	TTT	0	0	0	vpr	AAG	0	0	0	vpr	TTA	0	0	0
vpr	CCT	0	0	0	vpr	CCA	0	0	0	vpr	NNN	0	0	0	vpr	AAT	0	0	0	vpr	CAA	0	0	0	vpr	TTC	0	0	0	vpr	CCT	0	0	0	vpr	CCT	0	0	0	vpr	AAT	0	0	0	vpr	GAG	0	0	0
vpr	AGG	0	0	0	vpr	TGG	0	0	0	vpr	NNN	0	0	0	vpr	GAA	0	0	0	vpr	GCC	0	0	0	vpr	CCT	0	0	0	vpr	AGG	0	0	0	vpr	AGG	0	0	0	vpr	GAG	0	0	0	vpr	GAG	0	0	0
vpr	ACC	0	0	0	vpr	CTC	0	0	0	vpr	NNN	0	0	0	vpr	GCT	0	0	0	vpr	CCA	0	0	0	vpr	AGG	0	0	0	vpr	ACA	0	0	0	vpr	ACA	0	0	0	vpr	GCT	0	0	0	vpr	CTG	0	0	0
vpr	TGG	0	0	0	vpr	CAT	0	0	0	vpr	NNN	0	0	0	vpr	GTT	0	0	0	vpr	GAG	0	0	0	vpr	GTG	0	0	0	vpr	TGG	0	0	0	vpr	TGG	0	0	0	vpr	GTT	0	0	0	vpr	AAG	0	0	0
vpr	CTT	0	0	0	vpr	AGC	0	0	0	vpr	NNN	0	0	0	vpr	AGA	0	0	0	vpr	GAC	0	0	0	vpr	TGG	0	0	0	vpr	CTC	0	0	0	vpr	CTT	0	0	0	vpr	AGA	0	0	0	vpr	AGT	0	0	0
vpr	CAT	0	0	0	vpr	TTA	0	0	0	vpr	NNN	0	0	0	vpr	CAT	0	0	0	vpr	CAA	0	0	0	vpr	CTC	0	0	0	vpr	CAT	0	0	0	vpr	CAT	0	0	0	vpr	CAT	0	0	0	vpr	GAA	0	0	0
vpr	GGC	0	0	0	vpr	GGG	0	0	0	vpr	NNN	0	0	0	vpr	TTC	0	0	0	vpr	GGG	0	0	0	vpr	CAT	0	0	0	vpr	GAC	0	0	0	vpr	GGC	0	0	0	vpr	TTT	0	0	0	vpr	GCT	0	0	0
vpr	TTA	0	0	0	vpr	CAA	0	0	0	vpr	NNN	0	0	0	vpr	CCT	0	0	0	vpr	CCA	0	0	0	vpr	GGC	0	0	0	vpr	TTA	0	0	0	vpr	TTG	0	0	0	vpr	CCT	0	0	0	vpr	GTT	0	0	0
vpr	GGG	0	0	0	vpr	TAT	0	0	0	vpr	NNN	0	0	0	vpr	AGA	0	0	0	vpr	CAG	0	0	0	vpr	TTA	0	0	0	vpr	GGA	0	0	0	vpr	GGA	0	0	0	vpr	AGG	0	0	0	vpr	AGA	0	0	0
vpr	CAG	0	0	0	vpr	ATC	0	0	0	vpr	NTG	0	0	0	vpr	ATT	0	0	0	vpr	AGG	0	0	0	vpr	GGG	0	0	0	vpr	CAA	0	0	0	vpr	CAA	0	0	0	vpr	CCA	0	0	0	vpr	CAC	0	0	0
vpr	TAT	0	0	0	vpr	TAT	0	0	0	vpr	TTT	0	0	0	vpr	TGG	0	0	0	vpr	GAG	0	0	0	vpr	CAA	0	0	0	vpr	TAT	0	0	0	vpr	TAT	0	0	0	vpr	TGG	0	1	0	vpr	TTT	0	0	0
vpr	ATC	0	0	0	vpr	GAA	0	0	0	vpr	ATC	0	0	0	vpr	CTC	0	0	0	vpr	CCA	0	0	0	vpr	TAT	0	0	0	vpr	ATC	0	0	0	vpr	ATC	0	0	0	vpr	TTA	0	0	0	vpr	CCT	0	0	0
vpr	TAT	0	0	0	vpr	ACT	0	0	0	vpr	CAT	0	0	0	vpr	CAT	0	0	0	vpr	TAC	0	0	0	vpr	ATC	0	0	0	vpr	TAT	0	0	0	vpr	TAT	0	0	0	vpr	CAT	0	0	0	vpr	AGG	0	0	0
vpr	GAA	0	0	0	vpr	TAC	0	0	0	vpr	TAC	0	0	0	vpr	AGC	0	0	0	vpr	CAT	0	0	0	vpr	TAT	0	0	0	vpr	GAA	0	0	0	vpr	GAA	0	0	0	vpr	AGC	0	0	0	vpr	ATA	0	0	0
vpr	ACT	0	0	0	vpr	GGG	0	0	0	vpr	AGA	0	0	0	vpr	CTA	0	0	0	vpr	GAA	0	0	0	vpr	GAA	0	0	0	vpr	ACT	0	0	0	vpr	ACT	0	0	0	vpr	TTA	0	0	0	vpr	TGG	0	3	0
vpr	TAT	0	0	0	vpr	GAT	0	0	0	vpr	ATT	0	0	0	vpr	GGG	0	0	0	vpr	TGG	0	1	0	vpr	ACT	0	0	0	vpr	TAT	0	0	0	vpr	TAT	0	0	0	vpr	GGG	0	0	0	vpr	TTA	0	0	0
vpr	GGG	0	0	0	vpr	ACT	0	0	0	vpr	GGG	0	0	0	vpr	CAA	0	0	0	vpr	GCA	0	0	0	vpr	TAT	0	0	0	vpr	GGG	0	0	0	vpr	GGG	0	0	0	vpr	CAA	0	0	0	vpr	CNN	0	0	0
vpr	GAT	0	0	0	vpr	TGG	0	0	0	vpr	TGT	0	0	0	vpr	TAT	0	0	0	vpr	CTA	0	0	0	vpr	GGG	0	0	0	vpr	GAT	0	0	0	vpr	GAT	0	0	0	vpr	CAT	0	0	0	vpr	NNN	0	0	0
vpr	ACT	0	0	0	vpr	GCA	0	0	0	vpr	CGG	0	0	0	vpr	ATC	0	0	0	vpr	GAG	0	0	0	vpr	GAT	0	0	0	vpr	ACC	0	0	0	vpr	ACT	0	0	0	vpr	ATC	0	0	0	vpr	NNN	0	0	0
vpr	TGG	0	1	0	vpr	GGG	0	0	0	vpr	CAT	0	0	0	vpr	TAT	0	0	0	vpr	CTT	0	0	0	vpr	ACT	0	0	0	vpr	TGG	0	0	0	vpr	TGG	0	1	0	vpr	TAT	0	0	0	vpr	NNN	0	0	0
vpr	GCA	0	0	0	vpr	GTN	0	0	0	vpr	AGC	0	0	0	vpr	GAA	0	0	0	vpr	TTA	0	0	0	vpr	TGG	0	0	0	vpr	ACT	0	0	0	vpr	ACA	0	0	0	vpr	GAA	0	0	0	vpr	NNN	0	0	0
vpr	GGA	0	0	0	vpr	NNN	0	0	0	vpr	AGA	0	0	0	vpr	ACT	0	0	0	vpr	GAA	0	0	0	vpr	ACA	0	0	0	vpr	GGA	0	0	0	vpr	GGA	0	0	0	vpr	ACT	0	0	0	vpr	NNN	0	0	0
vpr	GTN	0	0	0	vpr	NNN	0	0	0	vpr	ATA	0	0	0	vpr	TAT	0	0	0	vpr	GAG	0	0	0	vpr	GGA	0	0	0	vpr	GTN	0	0	0	vpr	GTN	0	0	0	vpr	TAT	0	0	0	vpr	NNN	0	0	0
vpr	NNN	0	0	0	vpr	NNN	0	0	0	vpr	GGC	0	0	0	vpr	GGG	0	0	0	vpr	CTT	0	0	0	vpr	GTN	0	0	0	vpr	NNN	0	0	0	vpr	NNN	0	0	0	vpr	GGG	0	0	0	vpr	NNN	0	0	0
vpr	NNN	0	0	0	vpr	NNN	0	0	0	vpr	ATT	0	0	0	vpr	GAT	0	0	0	vpr	AAG	0	0	0	vpr	NNN	0	0	0	vpr	NNN	0	0	0	vpr	NNN	0	0	0	vpr	GAT	0	0	0	vpr	NAA	0	0	0
vpr	NNN	0	0	0	vpr	NNN	0	0	0	vpr	ACC	0	0	0	vpr	ACT	0	0	0	vpr	AGT	0	0	0	vpr	NNN	0	0	0	vpr	NNN	0	0	0	vpr	NNN	0	0	0	vpr	ACT	0	0	0	vpr	ACT	0	0	0
vpr	NNN	0	0	0	vpr	NNN	0	0	0	vpr	CGA	0	0	0	vpr	TGG	0	0	0	vpr	GAA	0	0	0	vpr	NNN	0	0	0	vpr	NNN	0	0	0	vpr	NNN	0	0	0	vpr	TGG	0	3	0	vpr	TAT	0	0	0
vpr	NNN	0	0	0	vpr	NNN	0	0	0	vpr	CAG	0	0	0	vpr	ACA	0	0	0	vpr	GCT	0	0	0	vpr	NNN	0	0	0	vpr	NNN	0	0	0	vpr	NNN	0	0	0	vpr	GCA	0	0	0	vpr	GGG	0	0	0
vpr	NNN	0	0	0	vpr	NNN	0	0	0	vpr	AGG	0	0	0	vpr	GGA	0	0	0	vpr	GTT	0	0	0	vpr	NNN	0	0	0	vpr	NNN	0	0	0	vpr	NNN	0	0	0	vpr	GGA	0	0	0	vpr	GAT	0	0	0
vpr	NNN	0	0	0	vpr	NNN	0	0	0	vpr	AGA	0	0	0	vpr	GTN	0	0	0	vpr	AGA	0	0	0	vpr	NNN	0	0	0	vpr	NNN	0	0	0	vpr	NNN	0	0	0	vpr	GTN	0	0	0	vpr	ACC	0	0	0
vpr	NNN	0	0	0	vpr	NNN	0	0	0	vpr	GCA	0	0	0	vpr	NNN	0	0	0	vpr	CAC	0	0	0	vpr	NNN	0	0	0	vpr	NNN	0	0	0	vpr	NNN	0	0	0	vpr	NNN	0	0	0	vpr	TGG	0	2	1
vpr	NNN	0	0	0	vpr	NTG	0	0	0	vpr	AGA	0	0	0	vpr	NNN	0	0	0	vpr	TTT	0	0	0	vpr	NNN	0	0	0	vpr	NNN	0	0	0	vpr	NNN	0	0	0	vpr	NNN	0	0	0	vpr	ACA	0	0	0
vpr	NNN	0	0	0	vpr	TTC	0	0	0	vpr	AAT	0	0	0	vpr	NNN	0	0	0	vpr	CCT	0	0	0	vpr	NNN	0	0	0	vpr	NNN	0	0	0	vpr	NNN	0	0	0	vpr	NNN	0	0	0	vpr	GGA	0	0	0
vpr	NTG	0	0	0	vpr	ATT	0	0	0	vpr	GGA	0	0	0	vpr	NNN	0	0	0	vpr	AGG	0	0	0	vpr	NNN	0	0	0	vpr	NTG	0	0	0	vpr	NTG	0	0	0	vpr	NNN	0	0	0	vpr	GTG	0	0	0
vpr	CTT	0	0	0	vpr	CAT	0	0	0	vpr	GCC	0	0	0	vpr	NNN	0	0	0	vpr	ATT	0	0	0	vpr	NTG	0	0	0	vpr	TTT	0	0	0	vpr	TTT	0	0	0	vpr	NNN	0	0	0	vpr	GAA	0	0	0
vpr	ATT	0	0	0	vpr	TTC	0	0	0	vpr	AGT	0	0	0	vpr	NNN	0	0	0	vpr	TGG	0	0	0	vpr	TTT	0	0	0	vpr	ATT	0	0	0	vpr	ACT	0	0	0	vpr	NNN	0	0	0	vpr	GTC	0	0	0
vpr	CAT	0	0	0	vpr	AGG	0	0	0	vpr	AGA	0	0	0	vpr	NNN	0	0	0	vpr	CTC	0	0	0	vpr	ATT	0	0	0	vpr	CAT	0	0	0	vpr	CAT	0	0	0	vpr	NNN	0	0	0	vpr	CTA	0	0	0
vpr	TTC	0	0	0	vpr	ATT	0	0	0	vpr	TCC	0	0	0	vpr	NNN	0	0	0	vpr	CAT	0	0	0	vpr	CAT	0	0	0	vpr	TTC	0	0	0	vpr	TTC	0	0	0	vpr	NNN	0	0	0	vpr	ATA	0	0	0
vpr	AGA	0	0	0	vpr	GGG	0	0	0	vpr	TAG	0	0	0	vpr	NNN	0	0	0	vpr	GGC	0	0	0	vpr	TAC	0	0	0	vpr	AGA	0	0	0	vpr	AGG	0	0	0	vpr	NNN	0	0	0	vpr	AGA	0	0	0
vpr	ATT	0	0	0	vpr	TGT	0	0	0	tat1	ATG	0	0	0	vpr	NNN	0	0	0	vpr	TTA	0	0	0	vpr	AGA	0	0	0	vpr	ATT	0	0	0	vpr	ATT	0	0	0	vpr	NNN	0	0	0	vpr	ATG	0	0	0
vpr	GGG	0	0	0	vpr	CAT	0	0	0	tat1	GAG	0	0	0	vpr	NTG	0	0	0	vpr	GGG	0	0	0	vpr	ATC	0	0	0	vpr	GGA	0	0	0	vpr	GGG	0	0	0	vpr	NTG	0	0	0	vpr	CTG	0	0	0
vpr	TGT	0	0	0	vpr	CAT	0	0	0	tat1	CCA	0	0	0	vpr	TTT	0	0	0	vpr	CAA	0	0	0	vpr	GGG	0	0	0	vpr	TGT	0	0	0	vpr	TGT	0	0	0	vpr	TTT	0	0	0	vpr	CAA	0	0	0
vpr	CGA	0	0	0	vpr	AGC	0	0	0	tat1	GTA	0	0	0	vpr	ATT	0	0	0	vpr	TAT	0	0	0	vpr	TGT	0	0	0	vpr	CAT	0	0	0	vpr	CAC	0	0	0	vpr	ATT	0	0	0	vpr	CAA	0	0	0
vpr	CAT	0	0	0	vpr	AGA	0	0	0	tat1	GAT	0	0	0	vpr	CAT	0	0	0	vpr	ATC	0	0	0	vpr	CAT	0	0	0	vpr	CAT	0	0	0	vpr	CAT	0	0	0	vpr	CAT	0	0	0	vpr	ATA	0	0	0
vpr	AGC	0	0	0	vpr	ATA	0	0	0	tat1	CCT	0	0	0	vpr	TTC	0	0	0	vpr	TAT	0	0	0	vpr	CAT	0	0	0	vpr	AGC	0	0	0	vpr	AGC	0	0	0	vpr	TTC	0	0	0	vpr	CTG	0	0	0
vpr	AGA	0	0	0	vpr	GGC	0	0	0	tat1	AGA	0	0	0	vpr	AGA	0	0	0	vpr	GAA	0	0	0	vpr	AGC	0	0	0	vpr	AGA	0	0	0	vpr	AGA	0	0	0	vpr	AGA	0	0	0	vpr	TTT	0	0	0
vpr	ATA	0	0	0	vpr	ATT	0	0	0	tat1	CTA	0	0	0	vpr	ATT	0	0	0	vpr	ACT	0	0	0	vpr	AGA	0	0	0	vpr	ATA	0	0	0	vpr	ATA	0	0	0	vpr	ATT	0	0	0	vpr	ATT	0	0	0
vpr	GGC	0	0	0	vpr	ATT	0	0	0	tat1	GAG	0	0	0	vpr	GGG	0	0	0	vpr	TAT	0	0	0	vpr	ATA	0	0	0	vpr	GGC	0	0	0	vpr	GGC	0	0	0	vpr	GGG	0	0	0	vpr	CAT	0	0	0
vpr	ATT	0	0	0	vpr	CGA	0	0	0	tat1	CCC	0	0	0	vpr	TGT	0	0	0	vpr	GGA	0	0	0	vpr	GGT	0	0	0	vpr	ATT	0	0	0	vpr	ATT	0	0	0	vpr	TGT	0	0	0	vpr	TTC	0	0	0
vpr	ACT	0	0	0	vpr	CAG	0	0	0	tat1	TGG	0	2	2	vpr	CAA	0	0	0	vpr	GAT	0	0	0	vpr	GTT	0	0	0	vpr	ATT	0	0	0	vpr	ACT	0	0	0	vpr	CGG	0	0	0	vpr	AGA	0	0	0
vpr	CGT	0	0	0	vpr	AGA	0	0	0	tat1	AAG	0	0	0	vpr	CAT	0	0	0	vpr	ACT	0	0	0	vpr	GCT	0	0	0	vpr	CGA	0	0	0	vpr	CGA	0	0	0	vpr	CAT	0	0	0	vpr	ATT	0	0	0
vpr	CAG	0	0	0	vpr	AGA	0	0	0	tat1	CAT	0	0	0	vpr	AGC	0	0	0	vpr	TGG	0	1	0	vpr	CGA	0	0	0	vpr	CAG	0	0	0	vpr	CAA	0	0	0	vpr	AGC	0	0	0	vpr	GGG	0	0	0
vpr	AGG	0	0	0	vpr	GTA	0	0	0	tat1	CCA	0	0	0	vpr	AGA	0	0	0	vpr	GCA	0	0	0	vpr	CAG	0	0	0	vpr	AGA	0	0	0	vpr	AGG	0	0	0	vpr	AGA	0	0	0	vpr	TGC	0	0	0
vpr	AGA	0	0	0	vpr	AGA	0	0	0	tat1	GGA	0	0	0	vpr	ATA	0	0	0	vpr	GGA	0	0	0	vpr	AGC	0	0	0	vpr	AGA	0	0	0	vpr	AGA	0	0	0	vpr	ATA	0	0	0	vpr	CAA	0	0	0
vpr	GCA	0	0	0	vpr	AAT	0	0	0	tat1	AGT	0	0	0	vpr	GGC	0	0	0	tat1	ATG	0	0	0	vpr	AGA	0	0	0	vpr	GCA	0	0	0	vpr	GCA	0	0	0	vpr	GGC	0	0	0	vpr	CAT	0	0	0
vpr	AGA	0	0	0	vpr	GGA	0	0	0	tat1	CAG	0	0	0	vpr	ATT	0	0	0	tat1	GAA	0	0	0	vpr	GCA	0	0	0	vpr	AGG	0	0	0	vpr	AGA	0	0	0	vpr	ATT	0	0	0	vpr	AGC	0	0	0
vpr	AAT	0	0	0	vpr	GCC	0	0	0	tat1	CCT	0	0	0	vpr	CTT	0	0	0	tat1	CCG	0	0	0	vpr	AGA	0	0	0	vpr	AAT	0	0	0	vpr	AAT	0	0	0	vpr	ACT	0	0	0	vpr	AGA	0	0	0
vpr	GGA	0	0	0	vpr	AGT	0	0	0	tat1	AAA	0	0	0	vpr	CGA	0	0	0	tat1	GTA	0	0	0	vpr	GCA	0	0	0	vpr	GGA	0	0	0	vpr	GGA	0	0	0	vpr	CGA	0	0	0	vpr	ATA	0	0	0
vpr	GCC	0	0	0	vpr	AGA	0	0	0	tat1	ACT	0	0	0	vpr	CAC	0	0	0	tat1	GAT	0	0	0	vpr	AGA	0	0	0	vpr	GCC	0	0	0	vpr	ACC	0	0	0	vpr	CAG	0	0	0	vpr	GGC	0	0	0
vpr	AGT	0	0	0	vpr	TCC	0	0	0	tat1	GCT	0	0	0	vpr	AGG	0	0	0	tat1	CCT	0	0	0	vpr	AAT	0	0	0	vpr	AGT	0	0	0	vpr	AGT	0	0	0	vpr	AGG	0	0	0	vpr	ATT	0	0	0
vpr	AGA	0	0	0	vpr	TAG	0	0	0	tat1	TGT	0	0	0	vpr	AGA	0	0	0	tat1	AGG	0	0	0	vpr	GGA	0	0	0	vpr	AGA	0	0	0	vpr	AGA	0	0	0	vpr	AGA	0	0	0	vpr	ACT	0	0	0
vpr	CCC	0	0	0	tat1	ATG	0	0	0	tat1	AAC	0	0	0	vpr	ACA	0	0	0	tat1	CTA	0	0	0	vpr	ACC	0	0	0	vpr	TCC	0	0	0	vpr	CCC	0	0	0	vpr	GCA	0	0	0	vpr	CCA	0	0	0
vpr	TAG	0	0	0	tat1	GAG	0	0	0	tat1	AAT	0	0	0	vpr	AGG	0	0	0	tat1	GAG	0	0	0	vpr	AGT	0	0	0	vpr	TAG	0	0	0	vpr	TAG	0	0	0	vpr	AGA	0	0	0	vpr	AGG	0	0	0
tat1	ATG	0	0	0	tat1	CCA	0	0	0	tat1	TGC	0	0	0	vpr	AAT	0	0	0	tat1	CCC	0	0	0	vpr	AGA	0	0	0	tat1	ATG	0	0	0	tat1	ATG	0	0	0	vpr	AAT	0	0	0	vpr	AGG	0	0	0
tat1	GAG	0	0	0	tat1	GTA	0	0	0	tat1	TAT	0	0	0	vpr	GGA	0	0	0	tat1	TGG	0	0	0	vpr	TCC	0	0	0	tat1	GAG	0	0	0	tat1	GAA	0	0	0	vpr	GGA	0	0	0	vpr	CCA	0	0	0
tat1	CCA	0	0	0	tat1	GAT	0	0	0	tat1	TGT	0	0	0	vpr	GCC	0	0	0	tat1	AAC	0	0	0	vpr	TAG	0	0	0	tat1	CCA	0	0	0	tat1	CCA	0	0	0	vpr	GCC	0	0	0	vpr	ACA	0	0	0
tat1	GTA	0	0	0	tat1	CCT	0	0	0	tat1	AAA	0	0	0	vpr	AGT	0	0	0	tat1	CAT	0	0	0	tat1	ATG	0	0	0	tat1	GTA	0	0	0	tat1	GTA	0	0	0	vpr	AGT	0	0	0	vpr	AGA	0	0	0
tat1	GAC	0	0	0	tat1	AGA	0	0	0	tat1	AGG	0	0	0	vpr	AGA	0	0	0	tat1	CCA	0	0	0	tat1	GAA	0	0	0	tat1	GAT	0	0	0	tat1	GAC	0	0	0	vpr	AGA	0	0	0	vpr	AAT	0	0	0
tat1	CCT	0	0	0	tat1	CTA	0	0	0	tat1	TGT	0	0	0	vpr	TCC	0	0	0	tat1	GGA	0	0	0	tat1	CCA	0	0	0	tat1	CCT	0	0	0	tat1	CCT	0	0	0	vpr	TCC	0	0	0	vpr	GGA	0	0	0
tat1	AGC	0	0	0	tat1	GAG	0	0	0	tat1	TGC	0	0	0	vpr	TAA	0	0	0	tat1	AGT	0	0	0	tat1	GTA	0	0	0	tat1	AGC	0	0	0	tat1	AGC	0	0	0	vpr	TAG	0	0	0	vpr	GCC	0	0	0
tat1	CTA	0	0	0	tat1	CCC	0	0	0	tat1	TTT	0	0	0	tat1	ATG	0	0	0	tat1	CAG	0	0	0	tat1	GAT	0	0	0	tat1	CTA	0	0	0	tat1	CTA	0	0	0	tat1	ATG	0	0	0	vpr	CGT	0	0	0
tat1	GAG	0	0	0	tat1	TGG	0	1	1	tat1	CAT	0	0	0	tat1	GAG	0	0	0	tat1	CCT	0	0	0	tat1	CCT	0	0	0	tat1	GAG	0	0	0	tat1	GAG	0	1	0	tat1	GAG	0	0	0	vpr	AGA	0	0	0
tat1	CCC	0	0	0	tat1	AAA	0	0	0	tat1	TGC	0	0	0	tat1	CCA	0	0	0	tat1	AAA	0	0	0	tat1	AGA	0	0	0	tat1	CCC	0	0	0	tat1	CCC	0	0	0	tat1	CCA	0	0	0	vpr	TCC	0	0	0
tat1	TGG	0	4	0	tat1	CAT	0	0	0	tat1	CAA	0	0	0	tat1	GTA	0	0	0	tat1	ACT	0	0	0	tat1	CTA	0	0	0	tat1	TGG	0	0	0	tat1	TGG	0	5	0	tat1	GTA	0	0	0	vpr	TAG	0	0	0
tat1	AAG	0	0	0	tat1	CCT	0	0	0	tat1	GTT	0	0	0	tat1	GAT	0	0	0	tat1	GCT	0	0	0	tat1	GAG	0	0	0	tat1	AAA	0	0	0	tat1	AAG	0	0	0	tat1	GAT	0	0	0	tat1	ATG	0	0	0
tat1	CAT	0	0	0	tat1	GGA	0	0	0	tat1	TGC	0	0	0	tat1	CCT	0	0	0	tat1	TGC	0	0	0	tat1	CCC	0	0	0	tat1	CAT	0	0	0	tat1	CAT	0	0	0	tat1	CCT	0	0	0	tat1	GAG	0	0	0
tat1	CCA	0	0	0	tat1	AGT	0	0	0	tat1	TTC	0	0	0	tat1	AAA	0	0	0	tat1	ACA	0	0	0	tat1	TGG	1	0	0	tat1	CCA	0	0	0	tat1	CCA	0	0	0	tat1	AGA	0	0	0	tat1	CCC	0	0	0
tat1	GGA	0	0	0	tat1	CAG	0	0	0	tat1	ACA	0	0	0	tat1	CTA	0	0	0	tat1	AAT	0	0	0	tat1	AAG	0	0	0	tat1	GGA	0	0	0	tat1	GGA	0	0	0	tat1	CTA	0	0	0	tat1	GTA	0	0	0
tat1	AGT	0	0	0	tat1	CCT	0	0	0	tat1	AAA	0	0	0	tat1	GAG	0	0	0	tat1	TGC	0	0	0	tat1	CAT	0	0	0	tat1	AGT	0	0	0	tat1	AGT	0	0	0	tat1	GAG	0	0	0	tat1	GAT	0	0	0
tat1	CAG	0	0	0	tat1	AGG	0	0	0	tat1	AAA	0	0	0	tat1	CCC	0	0	0	tat1	TAT	0	0	0	tat1	CCA	0	0	0	tat1	CAG	0	0	0	tat1	CAG	0	0	0	tat1	CCC	0	0	0	tat1	CCT	0	0	0
tat1	CCT	0	0	0	tat1	ACT	0	0	0	tat1	GGC	0	0	0	tat1	TGG	1	0	0	tat1	TGT	0	0	0	tat1	GGA	0	0	0	tat1	CCT	0	0	0	tat1	CCT	0	0	0	tat1	TGG	0	2	0	tat1	AGC	0	0	0
tat1	AAG	0	0	0	tat1	CCT	0	0	0	tat1	TTA	0	0	0	tat1	GAG	0	0	0	tat1	AAA	0	0	0	tat1	AGT	0	0	0	tat1	AAG	0	0	0	tat1	AAG	0	0	0	tat1	AAG	0	0	0	tat1	CTG	0	0	0
tat1	ACT	0	0	0	tat1	TGT	0	0	0	tat1	GGC	0	0	0	tat1	CAT	0	0	0	tat1	AAG	0	0	0	tat1	CAA	0	0	0	tat1	ACT	0	0	0	tat1	ACT	0	0	0	tat1	CAT	0	0	0	tat1	GCG	0	0	0
tat1	CCT	0	0	0	tat1	AAC	0	0	0	tat1	ATC	0	0	0	tat1	CCA	0	0	0	tat1	TGT	0	0	0	tat1	CCT	0	0	0	tat1	CCT	0	0	0	tat1	GCT	0	0	0	tat1	CCA	0	0	0	tat1	CCC	0	0	0
tat1	TGT	0	0	0	tat1	AAT	0	0	0	tat1	TCC	0	0	0	tat1	GGA	0	0	0	tat1	TGC	0	0	0	tat1	AAG	0	0	0	tat1	TGT	0	0	0	tat1	TGT	0	0	0	tat1	GGA	0	0	0	tat1	TGG	0	1	0
tat1	ACA	0	0	0	tat1	TGC	0	0	0	tat1	TAT	0	0	0	tat1	AGC	0	0	0	tat1	TTT	0	0	0	tat1	ACT	0	0	0	tat1	ACC	0	0	0	tat1	ACC	0	0	0	tat1	AGT	0	0	0	tat1	AAG	0	0	0
tat1	ACT	0	0	0	tat1	TAT	0	0	0	tat1	GGC	0	0	0	tat1	CAG	0	0	0	tat1	CAC	0	0	0	tat1	GCT	0	0	0	tat1	AAA	0	0	0	tat1	CCT	0	0	0	tat1	CAG	0	0	0	tat1	CAT	0	0	0
tat1	TGC	0	0	0	tat1	TGT	0	0	0	tat1	AGG	0	0	0	tat1	CCT	0	0	0	tat1	TGC	0	0	0	tat1	TGT	0	0	0	tat1	TGC	0	0	0	tat1	TGC	0	0	0	tat1	CCT	0	0	0	tat1	CCA	0	0	0
tat1	TAT	0	0	0	tat1	AAA	0	0	0	tat1	AAG	0	0	0	tat1	AAG	0	0	0	tat1	CAA	0	0	0	tat1	ACC	0	0	0	tat1	TAT	0	0	0	tat1	TAT	0	0	0	tat1	AGG	0	0	0	tat1	GGG	0	0	0
tat1	TGT	0	0	0	tat1	AAG	0	0	0	tat1	AAG	0	0	0	tat1	ACT	0	0	0	tat1	GTT	0	0	0	tat1	AAA	0	0	0	tat1	TGT	0	0	0	tat1	TGT	0	0	0	tat1	ACT	0	0	0	tat1	AGT	0	0	0
tat1	AAA	0	0	0	tat1	TGT	0	0	0	tat1	CGG	0	0	0	tat1	GCT	0	0	0	tat1	TGT	0	0	0	tat1	TGC	0	0	0	tat1	AAA	0	0	0	tat1	AAA	0	0	0	tat1	CCT	0	0	0	tat1	CAG	0	0	0
tat1	AAG	0	0	0	tat1	TGC	0	0	0	tat1	GGA	0	0	0	tat1	TGT	0	0	0	tat1	TTC	0	0	0	tat1	TAT	0	0	0	tat1	AAG	0	0	0	tat1	AAG	0	0	0	tat1	TGT	0	0	0	tat1	CCT	0	0	0
tat1	TGT	0	0	0	tat1	TTT	0	0	0	tat1	CAG	0	0	0	tat1	AAC	0	0	0	tat1	ACG	0	0	0	tat1	TGC	0	0	0	tat1	TGT	0	0	0	tat1	TGC	0	0	0	tat1	AAC	0	0	0	tat1	AAG	0	0	0
tat1	TGC	0	0	0	tat1	CAT	0	0	0	tat1	CGA	0	0	0	tat1	AAT	0	0	0	tat1	AAA	0	0	0	tat1	AAA	0	0	0	tat1	TGC	0	0	0	tat1	AGC	0	0	0	tat1	AAA	0	0	0	tat1	ACC	0	0	0
tat1	TTT	0	0	0	tat1	TGC	0	0	0	tat1	CGA	0	0	0	tat1	TGC	0	0	0	tat1	AAA	0	0	0	tat1	AAG	0	0	0	tat1	TTT	0	0	0	tat1	TTT	0	0	0	tat1	TGC	0	0	0	tat1	GCT	0	0	0
tat1	CAT	0	0	0	tat1	CAA	0	0	0	tat1	AGA	0	0	0	tat1	TAT	0	0	0	tat1	GGC	0	0	0	tat1	TGT	0	0	0	tat1	CAT	0	0	0	tat1	CAT	0	0	0	tat1	TAT	0	0	0	tat1	TGT	0	0	0
tat1	TGC	0	0	0	tat1	GTT	0	0	0	tat1	GCT	0	0	0	tat1	TGT	0	0	0	tat1	TTA	0	0	0	tat1	TGC	0	0	0	tat1	TGC	0	0	0	tat1	TGC	0	0	0	tat1	TGT	0	0	0	tat1	ACC	0	0	0
tat1	CAA	0	0	0	tat1	TGC	0	0	0	tat1	GAT	0	0	0	tat1	AAA	0	0	0	tat1	GGC	0	0	0	tat1	TTT	0	0	0	tat1	CAA	0	0	0	tat1	CAA	0	0	0	tat1	AAA	0	0	0	tat1	AAT	0	0	0
tat1	GTT	0	0	0	tat1	TTC	0	0	0	tat1	CCA	0	0	0	tat1	AAG	0	0	0	tat1	ATC	0	0	0	tat1	CAC	0	0	0	tat1	GTT	0	0	0	tat1	GTT	0	0	0	tat1	AAG	0	0	0	tat1	TGC	0	0	0
tat1	TGC	0	0	0	tat1	ATA	0	0	0	tat1	GAA	0	0	0	tat1	TGT	0	0	0	tat1	TCC	0	0	0	tat1	TGT	0	0	0	tat1	TGT	0	0	0	tat1	TGT	0	0	0	tat1	TGT	0	0	0	tat1	TAT	0	0	0
tat1	TTC	0	0	0	tat1	AAA	0	0	0	tat1	GAT	0	0	0	tat1	TGC	0	0	0	tat1	TAT	0	0	0	tat1	CAA	0	0	0	tat1	TTC	0	0	0	tat1	TTC	0	0	0	tat1	TGC	0	0	0	tat1	TGT	0	0	0
tat1	ATA	0	0	0	tat1	AAG	0	0	0	tat1	CAG	0	0	0	tat1	TTT	0	0	0	tat1	GGC	0	0	0	tat1	GTT	0	0	0	tat1	ATA	0	0	0	tat1	ATA	0	0	0	tat1	TTA	0	0	0	tat1	AAA	0	0	0
tat1	ACA	0	0	0	tat1	GGC	0	0	0	tat1	GCT	0	0	0	tat1	CAT	0	0	0	tat1	AGG	0	0	0	tat1	TGC	0	0	0	tat1	ACA	0	0	0	tat1	CAA	0	0	0	tat1	CAT	0	0	0	tat1	AAG	0	0	0
tat1	AAA	0	0	0	tat1	TTA	0	0	0	tat1	CAT	0	0	0	tat1	TGC	0	0	0	tat1	AAG	0	0	0	tat1	TTC	0	0	0	tat1	AAA	0	0	0	tat1	AAA	0	0	0	tat1	TGC	0	0	0	tat1	TGT	0	0	0
tat1	GGC	0	0	0	tat1	GGC	0	0	0	tat1	CAG	0	0	0	tat1	CAA	0	0	0	tat1	AAG	0	0	0	tat1	ATA	0	0	0	tat1	GGC	0	0	0	tat1	GGC	0	0	0	tat1	CAA	0	0	0	tat1	TGC	0	0	0
tat1	TTA	0	0	0	tat1	ATC	0	0	0	tat1	ACT	0	0	0	tat1	AAG	0	0	0	tat1	CGG	0	0	0	tat1	ACA	0	0	0	tat1	TTA	0	0	0	tat1	TTA	0	0	0	tat1	GTT	0	0	0	tat1	CTT	0	0	0
tat1	GGC	0	0	0	tat1	TCC	0	0	0	tat1	TCT	0	0	0	tat1	TGT	0	0	0	tat1	AGA	0	0	0	tat1	AAA	0	0	0	tat1	GGC	0	0	0	tat1	GGC	0	0	0	tat1	TGC	0	0	0	tat1	CAT	0	0	0
tat1	ATC	0	0	0	tat1	TAT	0	0	0	tat1	CTA	0	0	0	tat1	TTC	0	0	0	tat1	CAG	0	0	0	tat1	GGC	0	0	0	tat1	ATC	0	0	0	tat1	ATC	0	0	0	tat1	TTC	0	0	0	tat1	TGC	0	0	0
tat1	TCC	0	0	0	tat1	GGC	0	0	0	tat1	CCA	0	0	0	tat1	ACA	0	0	0	tat1	CGA	0	0	0	tat1	TTA	0	0	0	tat1	TCC	0	0	0	tat1	TCC	0	0	0	tat1	ATA	0	0	0	tat1	CAA	0	0	0
tat1	TAT	0	0	0	tat1	AGG	0	0	0	tat1	AAG	0	0	0	tat1	CAA	0	0	0	tat1	CGA	0	0	0	tat1	GGC	0	0	0	tat1	TAT	0	0	0	tat1	TAT	0	0	0	tat1	AAG	0	0	0	tat1	GTT	0	0	0
tat1	GGC	0	0	0	tat1	AAG	0	0	0	tat1	CAG	0	0	0	tat1	AAA	0	0	0	tat1	CGA	0	0	0	tat1	ATC	0	0	0	tat1	GGC	0	0	0	tat1	GGC	0	0	0	tat1	AAA	0	0	0	tat1	TGT	0	0	0
tat1	AGG	0	0	0	tat1	AAG	0	0	0	rev1	ATG	0	0	0	tat1	GGC	0	0	0	tat1	GCT	0	0	0	tat1	TCC	0	0	0	tat1	AGG	0	0	0	tat1	AGG	0	0	0	tat1	GGC	0	0	0	tat1	TTC	0	0	0
tat1	AAG	0	0	0	tat1	CGG	0	0	0	rev1	GCA	0	0	0	tat1	TTA	0	0	0	tat1	CCT	0	0	0	tat1	TAT	0	0	0	tat1	AAG	0	0	0	tat1	AAG	0	0	0	tat1	TTA	0	0	0	tat1	ACA	0	0	0
tat1	AAG	0	0	0	tat1	AGA	0	0	0	rev1	GGA	0	0	0	tat1	GGC	0	0	0	tat1	GAA	0	0	0	tat1	GGC	0	0	0	tat1	AAG	0	0	0	tat1	AAG	0	0	0	tat1	GGC	0	0	0	tat1	AAA	0	0	0
tat1	CGG	0	0	0	tat1	CAG	0	0	0	rev1	AGA	0	0	0	tat1	ATC	0	0	0	tat1	GAC	0	0	0	tat1	AGG	0	0	0	tat1	CGG	0	0	0	tat1	CGG	0	0	0	tat1	ATC	0	0	0	tat1	AAG	0	0	0
tat1	AGA	0	0	0	tat1	CGA	0	0	0	rev1	AGC	0	0	0	tat1	TCC	0	0	0	tat1	AGT	0	0	0	tat1	AAG	0	0	0	tat1	AGA	0	0	0	tat1	AGA	0	0	0	tat1	TCC	0	0	0	tat1	GGC	0	0	0
tat1	CAG	0	0	0	tat1	CGA	0	0	0	rev1	GGG	0	0	0	tat1	TAT	0	0	0	tat1	CAG	0	0	0	tat1	AAG	0	0	0	tat1	CAG	0	0	0	tat1	CAG	0	0	0	tat1	TAT	0	0	0	tat1	TTA	0	0	0
tat1	CGA	0	0	0	tat1	AGA	0	0	0	rev1	GAC	0	0	0	tat1	GGC	0	0	0	tat1	ACT	0	0	0	tat1	CGG	0	0	0	tat1	CGA	0	0	0	tat1	CGA	0	0	0	tat1	GGC	0	0	0	tat1	GGC	0	0	0
tat1	CGA	0	0	0	tat1	CCT	0	0	0	rev1	AGC	0	0	0	tat1	AGG	0	0	0	tat1	CAT	0	0	0	tat1	AGA	0	0	0	tat1	CGA	0	0	0	tat1	CGA	0	0	0	tat1	AGG	0	0	0	tat1	ATT	0	0	0
tat1	AGA	0	0	0	tat1	CCT	0	0	0	rev1	GAC	0	0	0	tat1	AAG	0	0	0	tat1	CAA	0	0	0	tat1	CAG	0	0	0	tat1	AGA	0	0	0	tat1	AGA	0	0	0	tat1	AAG	0	0	0	tat1	TCC	0	0	0
tat1	GCT	0	0	0	tat1	CAA	1	0	0	rev1	GAA	0	0	0	tat1	AAG	0	0	0	tat1	GCG	0	0	0	tat1	CGA	0	0	0	tat1	CCT	0	0	0	tat1	GCT	0	0	0	tat1	AAG	0	0	0	tat1	TAT	0	0	0
tat1	CCT	0	0	0	tat1	GAC	0	0	0	rev1	GAG	0	0	0	tat1	CGG	0	0	0	tat1	TCT	0	0	0	tat1	CGA	0	0	0	tat1	CCT	0	0	0	tat1	CCT	0	0	0	tat1	CGG	0	0	0	tat1	GGC	0	0	0
tat1	CAA	0	0	0	tat1	AGT	0	0	0	rev1	CTG	0	0	0	tat1	AGA	0	0	0	tat1	CTA	0	0	0	tat1	CGA	0	0	0	tat1	CCA	0	0	0	tat1	CAG	0	0	0	tat1	AGA	0	0	0	tat1	AGG	0	0	0
tat1	GGT	0	0	0	tat1	CAG	0	0	0	rev1	ATC	0	0	0	tat1	CAG	0	0	0	tat1	TCA	0	0	0	tat1	GCT	0	0	0	tat1	GAC	0	0	0	tat1	GAC	0	0	0	tat1	CAG	0	0	0	tat1	AAG	0	0	0
tat1	AGT	0	0	0	tat1	ACT	0	0	0	rev1	CAG	0	0	0	tat1	CGA	0	0	0	tat1	GAG	0	0	0	tat1	CCT	0	0	0	tat1	AGT	0	0	0	tat1	AAT	0	0	0	tat1	CGA	0	0	0	tat1	AAG	0	0	0
tat1	CCG	0	0	0	tat1	CAT	0	0	0	rev1	AAG	0	0	0	tat1	CGG	0	0	0	tat1	CAG	0	0	0	tat1	CAG	0	0	0	tat1	CAG	0	0	0	tat1	CAG	0	0	0	tat1	CGA	0	0	0	tat1	CGG	0	0	0
tat1	ACT	0	0	0	tat1	CAA	0	0	0	rev1	ATC	0	0	0	tat1	AGA	0	0	0	rev1	ATG	0	0	0	tat1	GGC	0	0	0	tat1	GAT	0	0	0	tat1	ACT	0	0	0	tat1	GGA	0	0	0	tat1	AGA	0	0	0
tat1	CAT	0	0	0	tat1	GCT	0	0	0	rev1	AGG	0	0	0	tat1	GCT	0	0	0	rev1	GCA	0	0	0	tat1	AGT	0	0	0	tat1	CAT	0	0	0	tat1	CAT	0	0	0	tat1	CCT	0	0	0	tat1	CAG	0	0	0
tat1	CAA	0	0	0	tat1	TCT	0	0	0	rev1	CTC	0	0	0	tat1	CCT	0	0	0	rev1	GGA	0	0	0	tat1	CAG	0	0	0	tat1	CAA	0	0	0	tat1	CAG	0	0	0	tat1	CCT	0	0	0	tat1	CGA	0	0	0
tat1	GTC	0	0	0	tat1	CTA	0	0	0	rev1	ATC	0	0	0	tat1	CCT	0	0	0	rev1	AGA	0	0	0	tat1	ACT	0	0	0	tat1	GTT	0	0	0	tat1	GAT	0	0	0	tat1	CAA	0	0	0	tat1	AGA	0	0	0
tat1	TCT	0	0	0	tat1	TCA	0	0	0	rev1	AGA	0	0	0	tat1	GAC	0	0	0	rev1	AGC	0	0	0	tat1	GAT	0	0	0	tat1	CCT	0	0	0	tat1	TAT	0	0	0	tat1	GAC	0	0	0	tat1	AGA	0	0	0
tat1	CTA	0	0	0	tat1	AAG	0	0	0	rev1	CTT	0	0	0	tat1	AGT	0	0	0	rev1	GGA	0	0	0	tat1	CAA	0	0	0	tat1	CTA	0	0	0	tat1	CTA	0	0	0	tat1	AGT	0	0	0	tat1	GCT	0	0	0
tat1	TCA	0	0	0	tat1	CAG	0	0	0	rev1	CTC	0	0	0	tat1	CAG	0	0	0	rev1	GAC	0	0	0	tat1	GGA	0	0	0	tat1	TCA	0	0	0	tat1	TCA	0	0	0	tat1	CAG	0	0	0	tat1	GAT	0	0	0
tat1	AAA	0	0	0	rev1	ATG	0	0	0	rev1	TAC	0	0	0	tat1	AAT	0	0	0	rev1	AGC	0	0	0	tat1	TCT	0	0	0	tat1	AAG	0	0	0	tat1	AAG	0	0	0	tat1	ACT	0	0	0	tat1	CAA	0	0	0
tat1	CAG	0	0	0	rev1	GCA	0	0	0	rev1	CAA	0	0	0	tat1	CAT	0	0	0	rev1	GAC	0	0	0	tat1	CCA	0	0	0	tat1	CAG	0	0	0	tat1	CAG	0	0	0	tat1	CAT	0	0	0	tat1	GAC	0	0	0
rev1	ATG	0	0	0	rev1	GGA	0	0	0	rev1	AGC	0	0	0	tat1	CAA	0	0	0	rev1	GAC	0	0	0	tat1	TCA	0	0	0	rev1	ATG	0	0	0	rev1	ATG	0	0	0	tat1	CAA	0	0	0	tat1	AGT	0	0	0
rev1	GCA	0	0	0	rev1	AGA	0	0	0	rev1	AGT	0	0	0	tat1	GTT	0	0	0	rev1	GAG	0	0	0	tat1	AAG	0	0	0	rev1	GCA	0	0	0	rev1	GCA	0	0	0	tat1	GTC	0	0	0	tat1	CAG	0	0	0
rev1	GGA	0	0	0	rev1	AGC	0	0	0	vpu	ATG	0	0	0	tat1	GCT	0	0	0	rev1	CTC	0	0	0	tat1	CAG	0	0	0	rev1	GGA	0	0	0	rev1	GGA	0	0	0	tat1	TCT	0	0	0	tat1	ACT	0	0	0
rev1	AGA	0	0	0	rev1	GGA	0	0	0	vpu	CAT	0	0	0	tat1	CTA	0	0	0	rev1	CTG	0	0	0	rev1	ATG	0	0	0	rev1	AGA	0	0	0	rev1	AGA	0	0	0	tat1	CTA	0	0	0	tat1	CAT	0	0	0
rev1	AGC	0	0	0	rev1	GAC	0	0	0	vpu	ACT	0	0	0	tat1	TCA	0	0	0	rev1	AAG	0	0	0	rev1	GCA	0	0	0	rev1	AGC	0	0	0	rev1	AGC	0	0	0	tat1	TCA	0	0	0	tat1	CAA	0	0	0
rev1	GGA	0	0	0	rev1	AGC	0	0	0	vpu	GAA	0	0	0	tat1	AAG	0	0	0	rev1	ACA	0	0	0	rev1	GGA	0	0	0	rev1	GGA	0	0	0	rev1	GGA	0	0	0	tat1	AAG	0	0	0	tat1	GCG	0	0	0
rev1	GAC	0	0	0	rev1	GAC	0	0	0	vpu	GTA	0	0	0	tat1	CAG	0	0	0	rev1	GTC	0	0	0	rev1	AGA	0	0	0	rev1	GAC	0	0	0	rev1	GAC	0	0	0	tat1	CAG	0	0	0	tat1	TCT	0	0	0
rev1	AGC	0	0	0	rev1	GAA	0	0	0	vpu	GTA	0	0	0	rev1	ATG	0	0	0	rev1	AGA	0	0	0	rev1	AGC	0	0	0	rev1	AGC	0	0	0	rev1	AGC	0	0	0	rev1	ATG	0	0	0	tat1	CTA	0	0	0
rev1	GAC	0	0	0	rev1	GAC	0	0	0	vpu	TTA	0	0	0	rev1	GCA	0	0	0	rev1	CTC	0	0	0	rev1	GGA	0	0	0	rev1	GAC	0	0	0	rev1	GAC	0	0	0	rev1	GCA	0	0	0	tat1	CCA	0	0	0
rev1	GAA	0	0	0	rev1	CTC	0	0	0	vpu	GCA	0	0	0	rev1	GGA	0	0	0	rev1	ATC	0	0	0	rev1	GAC	0	0	0	rev1	GAA	0	0	0	rev1	GAA	0	0	0	rev1	GGA	0	0	0	tat1	AAG	0	0	0
rev1	GAG	0	0	0	rev1	CTC	0	0	0	vpu	ATA	0	0	0	rev1	AGA	0	0	0	rev1	AAG	0	0	0	rev1	AGC	0	0	0	rev1	GAC	0	0	0	rev1	GAG	0	0	0	rev1	AGA	0	0	0	tat1	CAG	0	0	0
rev1	CTC	0	0	0	rev1	AAG	0	0	0	vpu	GTA	0	0	0	rev1	AGC	0	0	0	rev1	CGT	0	0	0	rev1	GAC	0	0	0	rev1	CTC	0	0	0	rev1	CTC	0	0	0	rev1	AGC	0	0	0	rev1	ATG	0	0	0
rev1	CTC	0	0	0	rev1	ACA	0	0	0	vpu	GCA	0	0	0	rev1	GGA	0	0	0	rev1	CTC	0	0	0	rev1	GAC	0	0	0	rev1	CTC	0	0	0	rev1	CTC	0	0	0	rev1	GGA	0	0	0	rev1	GCA	0	0	0
rev1	AAG	0	0	0	rev1	GTC	0	0	0	vpu	TTA	0	0	0	rev1	GAC	0	0	0	rev1	TAT	0	0	0	rev1	GAG	0	0	0	rev1	CAG	0	0	0	rev1	AGG	0	0	0	rev1	GAC	0	0	0	rev1	GGA	0	0	0
rev1	GTA	0	0	0	rev1	AGA	0	0	0	vpu	GTA	0	0	0	rev1	AGC	0	0	0	rev1	CAG	0	0	0	rev1	CTC	0	0	0	rev1	ACA	0	0	0	rev1	ACA	0	0	0	rev1	AGC	0	0	0	rev1	AGA	0	0	0
rev1	GTC	0	0	0	rev1	CTC	0	0	0	vpu	GTA	0	0	0	rev1	GAC	0	0	0	rev1	AGC	0	0	0	rev1	CTC	0	0	0	rev1	GTC	0	0	0	rev1	ATC	0	0	0	rev1	GAC	0	0	0	rev1	AGC	0	0	0
rev1	CGA	0	0	0	rev1	ATC	0	0	0	vpu	GTA	0	0	0	rev1	GGA	0	0	0	rev1	AGT	0	0	0	rev1	AGG	0	0	0	rev1	AGG	0	0	0	rev1	AGA	0	0	0	rev1	GAG	0	0	0	rev1	GGA	0	0	0
rev1	CTC	0	0	0	rev1	AAG	0	0	0	vpu	GCA	0	0	0	rev1	GAG	0	0	0	vpu	ATG	0	0	0	rev1	GCA	0	0	0	rev1	ATC	0	0	0	rev1	CTC	0	0	0	rev1	GAC	0	0	0	rev1	GAC	0	0	0
rev1	ATC	0	0	0	rev1	CTT	0	0	0	vpu	ATA	0	0	0	rev1	CTC	0	0	0	vpu	AAC	0	0	0	rev1	GTC	0	0	0	rev1	ATC	0	0	0	rev1	ATC	0	0	0	rev1	CTC	0	0	0	rev1	AGC	0	0	0
rev1	AAG	0	0	0	rev1	CTC	0	0	0	vpu	ATA	0	0	0	rev1	CTC	0	0	0	vpu	TCT	0	0	0	rev1	AGA	0	0	0	rev1	AAG	0	0	0	rev1	AGG	0	0	0	rev1	CTC	0	0	0	rev1	GAA	0	0	0
rev1	TCT	0	0	0	rev1	TAT	0	0	0	vpu	GCA	0	0	0	rev1	CTG	0	0	0	vpu	TTA	0	0	0	rev1	CTG	0	0	0	rev1	TTC	0	0	0	rev1	ATT	0	0	0	rev1	AAG	0	0	0	rev1	GAA	0	0	0
rev1	CTC	0	0	0	rev1	CAA	0	0	0	vpu	ATA	0	0	0	rev1	ACA	0	0	0	vpu	ACG	0	0	0	rev1	ATC	0	0	0	rev1	CTC	0	0	0	rev1	ATC	0	0	0	rev1	ACA	0	0	0	rev1	GAG	0	0	0
rev1	TAT	0	0	0	rev1	AGC	0	0	0	vpu	GTT	0	0	0	rev1	GTC	0	0	0	vpu	ATA	0	0	0	rev1	AAG	0	0	0	rev1	TAT	0	0	0	rev1	TAT	0	0	0	rev1	GTC	0	0	0	rev1	CTG	0	0	0
rev1	CAA	0	0	0	rev1	AGT	0	0	0	vpu	GTG	0	0	0	rev1	AGA	0	0	0	vpu	GCA	0	0	0	rev1	GAT	0	0	0	rev1	CAA	0	0	0	rev1	CAA	0	0	0	rev1	AGA	0	0	0	rev1	ATC	0	0	0
rev1	AAC	0	0	0	vpu	ATG	0	0	0	vpu	TGG	1	2	1	rev1	ATC	0	0	0	vpu	TCA	0	0	0	rev1	CTC	0	0	0	rev1	AGC	0	0	0	rev1	AGC	0	0	0	rev1	CTC	0	0	0	rev1	AAG	0	0	0
rev1	AGT	0	0	0	vpu	CAA	0	0	0	vpu	ACC	0	0	0	rev1	ATC	0	0	0	vpu	ATA	0	0	0	rev1	CAT	0	0	0	rev1	AGT	0	0	0	rev1	AGT	0	0	0	rev1	ATC	0	0	0	rev1	ACA	0	0	0
vpu	ATG	0	0	0	vpu	TCT	0	0	0	vpu	ATA	0	0	0	rev1	AAG	0	0	0	vpu	GTA	0	0	0	rev1	CAA	0	0	0	vpu	ATG	0	0	0	vpu	ATG	0	0	0	rev1	AAG	0	0	0	rev1	GTC	0	0	0
vpu	CAA	0	0	0	vpu	TTA	0	0	0	vpu	GTA	0	0	0	rev1	TTG	0	0	0	vpu	GCA	0	0	0	rev1	AGC	0	0	0	vpu	CAA	0	0	0	vpu	CAA	0	0	0	rev1	TCT	0	0	0	rev1	AGA	0	0	0
vpu	TCT	0	0	0	vpu	GCA	0	0	0	vpu	TTA	0	0	0	rev1	CTC	0	0	0	vpu	TTA	0	0	0	rev1	AGT	0	0	0	vpu	TCT	0	0	0	vpu	GCT	0	0	0	rev1	CTC	0	0	0	rev1	CTC	0	0	0
vpu	TTA	0	0	0	vpu	ATA	0	0	0	vpu	CTA	0	0	0	rev1	TAT	0	0	0	vpu	GTA	0	0	0	vpu	ATG	0	0	0	vpu	TTA	0	0	0	vpu	TTA	0	0	0	rev1	TAT	0	0	0	rev1	ATC	0	0	0
vpu	GTA	0	0	0	vpu	TTA	0	0	0	vpu	GAA	0	0	0	rev1	CAA	0	0	0	vpu	GTA	0	0	0	vpu	CAA	0	0	0	vpu	GTA	0	0	0	vpu	GTA	0	0	0	rev1	CAA	0	0	0	rev1	AAG	0	0	0
vpu	ATA	0	0	0	vpu	TCA	0	0	0	vpu	TAT	0	0	0	rev1	AGC	0	0	0	vpu	GTA	0	0	0	vpu	TCT	0	0	0	vpu	ATA	0	0	0	vpu	ATA	0	0	0	rev1	AGC	0	0	0	rev1	CGT	0	0	0
vpu	GGA	0	0	0	vpu	ATA	0	0	0	vpu	AGG	0	0	0	rev1	AGT	0	0	0	vpu	ACA	0	0	0	vpu	TTA	0	0	0	vpu	TTA	0	0	0	vpu	TTA	0	0	0	rev1	AGT	0	0	0	rev1	CTC	0	0	0
vpu	TCA	0	0	0	vpu	GTA	0	0	0	vpu	AAA	0	0	0	vpu	ATG	0	0	0	vpu	ATA	0	0	0	vpu	CAA	0	0	0	vpu	GCA	0	0	0	vpu	GCA	0	0	0	vpu	ATG	0	0	0	rev1	TAC	0	0	0
vpu	ATA	0	0	0	vpu	GCA	0	0	0	vpu	ATA	0	0	0	vpu	CAA	0	0	0	vpu	ATA	0	0	0	vpu	ATA	0	0	0	vpu	ATA	0	0	0	vpu	ATA	0	0	0	vpu	CAA	0	0	0	rev1	CAA	0	0	0
vpu	GTA	0	0	0	vpu	TTA	0	0	0	vpu	TTA	0	0	0	vpu	CCT	0	0	0	vpu	GCA	0	0	0	vpu	TTA	0	0	0	vpu	ATA	0	0	0	vpu	GTA	0	0	0	vpu	TCT	0	0	0	rev1	AGC	0	0	0
vpu	GCA	0	0	0	vpu	GTA	0	0	0	vpu	AGA	0	0	0	vpu	TTA	0	0	0	vpu	ATA	0	0	0	vpu	GCA	0	0	0	vpu	TCA	0	0	0	vpu	GCA	0	0	0	vpu	TTA	0	0	0	rev1	AGT	0	0	0
vpu	TTA	0	0	0	vpu	GTA	0	0	0	vpu	CAA	0	0	0	vpu	GTA	0	0	0	vpu	GTT	0	0	0	vpu	ATT	0	0	0	vpu	TTA	0	0	0	vpu	TTG	0	0	0	vpu	CAA	0	0	0	vpu	ATG	0	0	0
vpu	GTG	0	0	0	vpu	GCA	0	0	0	vpu	AGA	0	0	0	vpu	ATA	0	0	0	vpu	GTG	0	0	0	vpu	GTA	0	0	0	vpu	GTA	0	0	0	vpu	GTA	0	0	0	vpu	ATA	0	0	0	vpu	CAA	0	0	0
vpu	GTA	0	0	0	vpu	GCA	0	0	0	vpu	AAG	0	0	0	vpu	GTA	0	0	0	vpu	TGG	0	0	0	vpu	GCA	0	0	0	vpu	GTA	0	0	0	vpu	GTA	0	0	0	vpu	TTA	0	0	0	vpu	CCT	0	0	0
vpu	GTA	0	0	0	vpu	ATA	0	0	0	vpu	ATA	0	0	0	vpu	GCA	0	0	0	vpu	TCT	0	0	0	vpu	TTA	0	0	0	vpu	GTA	0	0	0	vpu	GCA	0	0	0	vpu	GCA	0	0	0	vpu	TTG	0	0	0
vpu	GCA	0	0	0	vpu	ATA	0	0	0	vpu	GAC	0	0	0	vpu	ATA	0	0	0	vpu	ATA	0	0	0	vpu	GTA	0	0	0	vpu	GCA	0	0	0	vpu	GCA	0	0	0	vpu	ATA	0	0	0	vpu	CAA	0	0	0
vpu	ATA	0	0	0	vpu	GCA	0	0	0	vpu	AGG	0	0	0	vpu	GTA	0	0	0	vpu	GTA	0	0	0	vpu	GTA	0	0	0	vpu	ATA	0	0	0	vpu	ATA	0	0	0	vpu	GTA	0	0	0	vpu	ATA	0	0	0
vpu	ATA	0	0	0	vpu	ATA	0	0	0	vpu	TTA	0	0	0	vpu	GCA	0	0	0	vpu	TTC	0	0	0	vpu	GCA	0	0	0	vpu	ATA	0	0	0	vpu	CTA	0	0	0	vpu	GCA	0	0	0	vpu	GTA	0	0	0
vpu	GCA	0	0	0	vpu	GTT	0	0	0	vpu	ATT	0	0	0	vpu	TTA	0	0	0	vpu	ATA	0	0	0	vpu	GCA	0	0	0	vpu	GCA	0	0	0	vpu	GCA	0	0	0	vpu	TTA	0	0	0	vpu	GCA	0	0	0
vpu	ATA	0	0	0	vpu	GTG	0	0	0	vpu	GAA	0	0	0	vpu	GTA	0	0	0	vpu	GAA	0	0	0	vpu	ATA	0	0	0	vpu	ATA	0	0	0	vpu	ATA	0	0	0	vpu	GTA	0	0	0	vpu	ATA	0	0	0
vpu	ATT	0	0	0	vpu	TGG	0	0	0	vpu	AGA	0	0	0	vpu	GTA	0	0	0	vpu	TAT	0	0	0	vpu	TTA	0	0	0	vpu	GTT	0	0	0	vpu	GTT	0	0	0	vpu	GTA	0	0	0	vpu	GCA	0	0	0
vpu	GTG	0	0	0	vpu	ACC	0	0	0	vpu	ATC	0	0	0	vpu	GTA	0	0	0	vpu	AGG	0	0	0	vpu	GTA	0	0	0	vpu	ATA	0	0	0	vpu	GTG	0	0	0	vpu	GGA	0	0	0	vpu	GCA	0	0	0
vpu	TGG	0	4	0	vpu	ATA	0	0	0	vpu	AGT	0	0	0	vpu	GCA	0	0	0	vpu	AAA	0	0	0	vpu	ATA	0	0	0	vpu	TGG	0	0	0	vpu	TGG	0	5	0	vpu	GCA	0	0	0	vpu	TTA	0	0	0
vpu	TCC	0	0	0	vpu	GTA	0	0	0	vpu	GAA	0	0	0	vpu	ATA	0	0	0	vpu	ATA	0	0	0	vpu	GTG	0	0	0	vpu	GCT	0	0	0	vpu	ACT	0	0	0	vpu	ATA	0	0	0	vpu	GTA	0	0	0
vpu	ATA	0	0	0	vpu	TAC	0	0	0	vpu	AGA	0	0	0	vpu	CTA	0	0	0	vpu	TTA	0	0	0	vpu	GTG	0	0	0	vpu	ATA	0	0	0	vpu	ATA	0	0	0	vpu	ATA	0	0	0	vpu	GTT	0	0	0
vpu	GTC	0	0	0	vpu	ATA	0	0	0	vpu	GCA	0	0	0	vpu	GCA	0	0	0	vpu	AAA	0	0	0	vpu	TGG	0	1	0	vpu	GTG	0	0	0	vpu	GTA	0	0	0	vpu	GCA	0	0	0	vpu	GTA	0	0	0
vpu	TTC	0	0	0	vpu	GAA	0	0	0	vpu	GAA	0	0	0	vpu	ATA	0	0	0	vpu	CAA	0	0	0	vpu	TCT	0	0	0	vpu	CTT	0	0	0	vpu	TTC	0	0	0	vpu	ATA	0	0	0	vpu	ACA	0	0	0
vpu	ATA	0	0	0	vpu	TAT	0	0	0	vpu	GAC	0	0	0	vpu	ATT	0	0	0	vpu	AGG	0	0	0	vpu	ATA	0	0	0	vpu	ATA	0	0	0	vpu	ATA	0	0	0	vpu	GTT	0	0	0	vpu	ATA	0	0	0
vpu	GAA	0	0	0	vpu	AGG	0	0	0	vpu	AGT	0	0	0	vpu	GTG	0	0	0	vpu	AAA	0	0	0	vpu	GTA	0	0	0	vpu	GAA	0	0	0	vpu	GAA	0	0	0	vpu	GTG	0	0	0	vpu	ATA	0	0	0
vpu	TAT	0	0	0	vpu	AAA	0	0	0	vpu	GGC	0	0	0	vpu	TGG	0	0	0	vpu	ATA	0	0	0	vpu	TTC	0	0	0	vpu	TAT	0	0	0	vpu	TAT	0	0	0	vpu	TGG	0	1	0	vpu	GCA	0	0	0
vpu	AGG	0	0	0	vpu	ATA	0	0	0	vpu	AAT	0	0	0	vpu	TCC	0	0	0	vpu	GAC	0	0	0	vpu	ATA	0	0	0	vpu	AGG	0	0	0	vpu	AGG	0	0	0	vpu	ACC	0	0	0	vpu	ATA	0	0	0
vpu	AAA	0	0	0	vpu	TTA	0	0	0	vpu	GAG	0	0	0	vpu	ATA	0	0	0	vpu	AAG	0	0	0	vpu	GAA	0	0	0	vpu	AAA	0	0	0	vpu	AAA	0	0	0	vpu	ATA	0	0	0	vpu	GTT	0	0	0
vpu	ATA	0	0	0	vpu	AGA	0	0	0	vpu	AGT	0	0	0	vpu	GTA	0	0	0	vpu	TTA	0	0	0	vpu	TAT	0	0	0	vpu	ATA	0	0	0	vpu	ATA	0	0	0	vpu	GTA	0	0	0	vpu	GTG	0	0	0
vpu	TTA	0	0	0	vpu	CAA	0	0	0	vpu	GAA	0	0	0	vpu	CTC	0	0	0	vpu	ATT	0	0	0	vpu	AGG	0	0	0	vpu	TTA	0	0	0	vpu	TTA	0	0	0	vpu	TTC	0	0	0	vpu	TGG	0	1	0
vpu	AGA	0	0	0	vpu	AGG	0	0	0	vpu	GGA	0	0	0	vpu	ATA	0	0	0	vpu	GAG	0	0	0	vpu	AAA	0	0	0	vpu	AGA	0	0	0	vpu	AGA	0	0	0	vpu	ATA	0	0	0	vpu	TCC	0	0	0
vpu	CAA	0	0	0	vpu	GAA	0	0	0	vpu	GAC	0	0	0	vpu	GAA	0	0	0	vpu	AGA	0	0	0	vpu	ATA	0	0	0	vpu	CAA	0	0	0	vpu	CAA	0	0	0	vpu	GAA	0	0	0	vpu	ATA	0	0	0
vpu	AGA	0	0	0	vpu	ATA	0	0	0	vpu	CAA	0	0	0	vpu	TAT	0	0	0	vpu	ATA	0	0	0	vpu	TTA	0	0	0	vpu	AGG	0	0	0	vpu	AGG	0	0	0	vpu	TAT	0	0	0	vpu	GTA	0	0	0
vpu	AAA	0	0	0	vpu	AAT	0	0	0	vpu	GAA	0	0	0	vpu	AGG	0	0	0	vpu	AGA	0	0	0	vpu	AGA	0	0	0	vpu	AAA	0	0	0	vpu	AAA	0	0	0	vpu	AGA	0	0	0	vpu	CTC	0	0	0
vpu	ATA	0	0	0	vpu	AGA	0	0	0	vpu	GAA	0	0	0	vpu	AAA	0	0	0	vpu	GAA	0	0	0	vpu	CAA	0	0	0	vpu	ATA	0	0	0	vpu	ATA	0	0	0	vpu	AAA	0	0	0	vpu	ATA	0	0	0
vpu	GAT	0	0	0	vpu	TTA	0	0	0	vpu	CTA	0	0	0	vpu	ATA	0	0	0	vpu	AGA	0	0	0	vpu	AGA	0	0	0	vpu	GAT	0	0	0	vpu	GAC	0	0	0	vpu	ATA	0	0	0	vpu	GAA	0	0	0
vpu	AGG	0	0	0	vpu	ATT	0	0	0	vpu	TCA	0	0	0	vpu	TTA	0	0	0	vpu	GCA	0	0	0	vpu	AAA	0	0	0	vpu	AGG	0	0	0	vpu	AGG	0	0	0	vpu	TTA	0	0	0	vpu	TAT	0	0	0
vpu	TTA	0	0	0	vpu	GAT	0	0	0	vpu	GCC	0	0	0	vpu	AGA	0	0	0	vpu	GAA	0	0	0	vpu	ATA	0	0	0	vpu	TTA	0	0	0	vpu	TTG	0	0	0	vpu	AGA	0	0	0	vpu	AGG	0	0	0
vpu	ATT	0	0	0	vpu	AGA	0	0	0	vpu	CTT	0	0	0	vpu	CAA	0	0	0	vpu	GAC	0	0	0	vpu	GAT	0	0	0	vpu	ATT	0	0	0	vpu	CTT	0	0	0	vpu	CAA	0	0	0	vpu	AGA	0	0	0
vpu	GAT	0	0	0	vpu	ATA	0	0	0	vpu	ATG	0	0	0	vpu	AGA	0	0	0	vpu	AGT	0	0	0	vpu	AGG	0	0	0	vpu	GAT	0	0	0	vpu	GAT	0	0	0	vpu	AGA	0	0	0	vpu	ATA	0	0	0
vpu	AGA	0	0	0	vpu	AGA	0	0	0	vpu	GAC	0	0	0	vpu	AAA	0	0	0	vpu	GGC	0	0	0	vpu	CTA	0	0	0	vpu	AGG	0	0	0	vpu	AGA	0	0	0	vpu	AAA	0	0	0	vpu	TTA	0	0	0
vpu	ATA	0	0	0	vpu	GAA	0	0	0	vpu	AGG	0	0	0	vpu	ATA	0	0	0	vpu	AAT	0	0	0	vpu	ATT	0	0	0	vpu	ATA	0	0	0	vpu	ATA	0	0	0	vpu	ATA	0	0	0	vpu	AGG	0	0	0
vpu	AGA	0	0	0	vpu	AGA	0	0	0	vpu	GGG	0	0	0	vpu	GAT	0	0	0	vpu	GAG	0	0	0	vpu	GAT	0	0	0	vpu	ATA	0	0	0	vpu	AGT	0	0	0	vpu	GAC	0	0	0	vpu	CAA	0	0	0
vpu	GAA	0	0	0	vpu	GCA	0	0	0	vpu	CAT	0	0	0	vpu	AAA	0	0	0	vpu	AGT	0	0	0	vpu	AGA	0	0	0	vpu	GAA	0	0	0	vpu	GAA	0	0	0	vpu	AGG	0	0	0	vpu	AGA	0	0	0
vpu	AGA	0	0	0	vpu	GAA	0	0	0	vpu	CTT	0	0	0	vpu	ATA	0	0	0	vpu	GAT	0	0	0	vpu	ATA	0	0	0	vpu	AGA	0	0	0	vpu	AGA	0	0	0	vpu	TTA	0	0	0	vpu	AAA	0	0	0
vpu	GCA	0	0	0	vpu	GAC	0	0	0	vpu	GCT	0	0	0	vpu	ATT	0	0	0	vpu	GGA	0	0	0	vpu	GCA	0	0	0	vpu	GCA	0	0	0	vpu	GCA	0	0	0	vpu	CTT	0	0	0	vpu	ATA	0	0	0
vpu	GAG	0	0	0	vpu	AGT	0	0	0	vpu	CCT	0	0	0	vpu	GAT	0	0	0	vpu	GAT	0	0	0	vpu	GAA	0	0	0	vpu	GAA	0	0	0	vpu	GAA	0	0	0	vpu	GAA	0	0	0	vpu	GAT	0	0	0
vpu	GAC	0	0	0	vpu	GGC	0	0	0	vpu	TGG	0	4	0	vpu	AGA	0	0	0	vpu	CAG	0	0	0	vpu	AGA	0	0	0	vpu	GAC	0	0	0	vpu	GAC	0	0	0	vpu	AGA	0	0	0	vpu	AGG	0	0	0
vpu	AGT	0	0	0	vpu	AAT	0	0	0	vpu	AAT	0	0	0	vpu	ATA	0	0	0	vpu	GAG	0	0	0	vpu	GCA	0	0	0	vpu	AGT	0	0	0	vpu	AGT	0	0	0	vpu	ATA	0	0	0	vpu	ATA	0	0	0
vpu	GGC	0	0	0	vpu	GAA	0	0	0	vpu	GTT	0	0	0	vpu	AGA	0	0	0	vpu	GAA	0	0	0	vpu	GAA	0	0	0	vpu	GGC	0	0	0	vpu	GGC	0	0	0	vpu	ATT	0	0	0	vpu	ATT	0	0	0
vpu	AAT	0	0	0	vpu	AGT	0	0	0	vpu	GAT	0	0	0	vpu	GAA	0	0	0	vpu	TTG	0	0	0	vpu	GAT	0	0	0	vpu	AAT	0	0	0	vpu	AAT	0	0	0	vpu	GAA	0	0	0	vpu	GAT	0	0	0
vpu	GAG	0	0	0	vpu	GAT	0	0	0	vpu	GAT	0	0	0	vpu	AGA	0	0	0	vpu	GCA	0	0	0	vpu	AGT	0	0	0	vpu	GAG	0	0	0	vpu	GAC	0	0	0	vpu	AGA	0	0	0	vpu	AGA	0	0	0
vpu	AGT	0	0	0	vpu	GGG	0	0	0	vpu	CTG	0	0	0	vpu	GCA	0	0	0	vpu	GCA	0	0	0	vpu	GGC	0	0	0	vpu	AGT	0	0	0	vpu	AGT	0	0	0	vpu	GCA	0	0	0	vpu	ATA	0	0	0
vpu	GAA	0	0	0	vpu	GAC	0	0	0	vpu	TAG	0	0	0	vpu	GAA	0	0	0	vpu	CTT	0	0	0	vpu	AAT	0	0	0	vpu	GAA	0	0	0	vpu	GAA	0	0	0	vpu	GAA	0	0	0	vpu	AGA	0	0	0
vpu	GGA	0	0	0	vpu	CAG	0	0	0	env	ATG	0	0	0	vpu	GAC	0	0	0	vpu	GTG	0	0	0	vpu	GAA	0	0	0	vpu	GGG	0	0	0	vpu	GGG	0	0	0	vpu	GAC	0	0	0	vpu	GAA	0	0	0
vpu	GAT	0	0	0	vpu	GAG	0	0	0	env	AGA	0	0	0	vpu	AGT	0	0	0	vpu	GAA	0	0	0	vpu	AGT	0	0	0	vpu	GAT	0	0	0	vpu	GAT	0	0	0	vpu	AGT	0	0	0	vpu	AGA	0	0	0
vpu	CAG	0	0	0	vpu	GAA	0	0	0	env	GTG	0	0	0	vpu	GGC	0	0	0	vpu	ATG	0	0	0	vpu	GAA	0	0	0	vpu	CAA	0	0	0	vpu	CAA	0	0	0	vpu	GGC	0	0	0	vpu	GCA	0	0	0
vpu	GAA	0	0	0	vpu	TTA	0	0	0	env	AAG	0	0	0	vpu	AAT	0	0	0	vpu	GGG	0	0	0	vpu	GGG	0	0	0	vpu	GAA	0	0	0	vpu	GAA	0	0	0	vpu	AAT	0	0	0	vpu	GAG	0	0	0
vpu	GAA	0	0	0	vpu	TCA	0	0	0	env	GAG	0	0	0	vpu	GAA	0	0	0	vpu	CAC	0	0	0	vpu	GAT	0	0	0	vpu	GAA	0	0	0	vpu	GAG	0	0	0	vpu	GAG	0	0	0	vpu	GAC	0	0	0
vpu	TTA	0	0	0	vpu	CAA	0	0	0	env	ACC	0	0	0	vpu	AGT	0	0	0	vpu	CAT	0	0	0	vpu	CAA	0	0	0	vpu	TTA	0	0	0	vpu	TTA	0	0	0	vpu	AGT	0	0	0	vpu	AGT	0	0	0
vpu	TCA	0	0	0	vpu	CTT	0	0	0	env	AAG	0	0	0	vpu	GAA	0	0	0	vpu	GCT	0	0	0	vpu	GAA	0	0	0	vpu	TCA	0	0	0	vpu	TCA	0	0	0	vpu	GAA	0	0	0	vpu	GGC	0	0	0
vpu	GCA	0	0	0	vpu	GTG	0	0	0	env	AAG	0	0	0	vpu	GGG	0	0	0	vpu	CCT	0	0	0	vpu	GAA	0	0	0	vpu	GCC	0	0	0	vpu	AAA	0	0	0	vpu	GGG	0	0	0	vpu	AAT	0	0	0
vpu	TTT	0	0	0	vpu	GAG	0	0	0	env	AAC	0	0	0	vpu	GAT	0	0	0	vpu	TGG	1	3	0	vpu	TTA	0	0	0	vpu	ATG	0	0	0	vpu	CTT	0	0	0	vpu	GAT	0	0	0	vpu	GAG	0	0	0
vpu	TTG	0	0	0	vpu	AGA	0	0	0	env	TAT	0	0	0	vpu	CAG	0	0	0	vpu	GAT	0	0	0	vpu	TCG	0	0	0	vpu	TTG	0	0	0	vpu	ATG	0	0	0	vpu	CAG	0	0	0	vpu	AGT	0	0	0
vpu	GAA	0	0	0	vpu	GGG	0	0	0	env	CAG	0	0	0	vpu	GAA	0	0	0	vpu	ATT	0	0	0	vpu	GCA	0	0	0	vpu	GAC	0	0	0	vpu	GAG	0	0	0	vpu	GAA	0	0	0	vpu	GAC	0	0	0
vpu	GGG	0	0	0	vpu	CAC	0	0	0	env	CCC	0	0	0	vpu	GAA	0	0	0	vpu	GAT	0	0	0	vpu	CTT	0	0	0	vpu	ATG	0	0	0	vpu	ATG	0	0	0	vpu	GAA	0	0	0	vpu	GGG	0	0	0
vpu	GGG	0	0	0	vpu	CTT	0	0	0	env	TTA	0	0	0	vpu	TTA	0	0	0	vpu	GAT	0	0	0	vpu	GTG	0	0	0	vpu	GGG	0	0	0	vpu	GGG	0	0	0	vpu	TTA	0	0	0	vpu	GAT	0	0	0
vpu	CAT	0	0	0	vpu	GTT	0	0	0	env	TGG	0	1	0	vpu	TCA	0	0	0	vpu	TTG	0	1	0	vpu	GGG	0	0	0	vpu	CAC	0	0	0	vpu	CAC	0	0	0	vpu	TCA	0	0	0	vpu	CAA	0	0	0
vpu	CAT	0	0	0	vpu	CCT	0	0	0	env	ACA	0	0	0	vpu	GCA	0	0	0	vpu	TAG	0	0	0	vpu	ATG	0	0	0	vpu	CTT	0	0	0	vpu	CAT	0	0	0	vpu	GTG	0	0	0	vpu	GAA	0	0	0
vpu	GCT	0	0	0	vpu	TGG	0	2	0	env	GGG	0	0	0	vpu	CTT	0	0	0	env	ATG	0	0	0	vpu	GGG	0	0	0	vpu	GCT	0	0	0	vpu	GCT	0	0	0	vpu	CTT	0	0	0	vpu	GAA	0	0	0
vpu	CCT	0	0	0	vpu	GAT	0	0	0	env	GGC	0	0	0	vpu	GTG	0	0	0	env	AGA	0	0	0	vpu	CAT	0	0	0	vpu	CCT	0	0	0	vpu	CCT	0	0	0	vpu	GTG	0	0	0	vpu	TTG	0	0	0
vpu	TGG	2	5	0	vpu	GTT	0	0	0	env	ATC	0	0	0	vpu	GAG	0	0	0	env	GTG	0	0	0	vpu	CAT	0	0	0	vpu	TGG	0	0	0	vpu	TGG	1	7	0	vpu	GAA	0	0	0	vpu	TCA	0	0	0
vpu	GAT	0	0	0	vpu	GAT	0	0	0	env	TTG	0	0	0	vpu	GTG	0	0	0	env	ATG	0	0	0	vpu	GCT	0	0	0	vpu	AAT	0	0	0	vpu	AAT	0	0	0	vpu	AGG	0	0	0	vpu	GCA	0	0	0
vpu	GTT	0	0	0	vpu	GAT	0	0	0	env	CTC	0	0	0	vpu	GGG	0	0	0	env	GAG	0	0	0	vpu	CCT	0	0	0	vpu	GTT	0	0	0	vpu	GTT	0	0	0	vpu	GGG	0	0	0	vpu	CTT	0	0	0
vpu	AAT	0	0	0	vpu	CTG	0	0	0	env	CTT	0	0	0	vpu	CAA	0	0	0	env	ATC	0	0	0	vpu	TGG	1	3	0	vpu	AAT	0	0	0	vpu	GAT	0	0	0	vpu	CAT	0	0	0	vpu	GTG	0	0	0
vpu	GAT	0	0	0	vpu	TAG	0	0	0	env	GGA	0	0	0	vpu	CAT	0	0	0	env	AGG	0	0	0	vpu	AAT	0	0	0	vpu	GAC	0	0	0	vpu	GAT	0	0	0	vpu	CAT	0	0	0	vpu	GAA	0	0	0
vpu	CTG	0	0	0	env	ATG	0	0	0	env	ATG	0	0	0	vpu	GTG	0	0	0	env	AGG	0	0	0	vpu	ATT	0	0	0	vpu	CTG	0	0	0	vpu	CTG	0	0	0	vpu	GCT	0	0	0	vpu	ATG	0	0	0
vpu	TAG	0	0	0	env	AAA	0	0	0	env	TTG	0	0	0	vpu	GAG	0	0	0	env	AAT	0	0	0	vpu	GAT	0	0	0	vpu	TAG	0	0	0	vpu	TAG	0	0	0	vpu	CCT	0	0	0	vpu	GGG	0	0	0
env	ATG	0	0	0	env	GTG	0	0	0	env	ATG	0	0	0	vpu	AGG	0	0	0	env	TGG	0	0	0	vpu	GAT	0	0	0	env	ATG	0	0	0	env	ATG	0	0	0	vpu	TGG	3	0	1	vpu	AAT	0	0	0
env	AGA	0	0	0	env	ATG	0	0	0	env	ATC	0	0	0	vpu	GGG	0	0	0	env	CAG	0	0	0	vpu	CTG	0	0	0	env	AGA	0	0	0	env	ACA	0	0	0	vpu	GAT	0	0	0	vpu	CCT	0	0	0
env	GTG	0	0	0	env	GGG	0	0	0	env	TGT	0	0	0	vpu	CAT	0	0	0	env	CAC	0	0	0	vpu	TAG	0	0	0	env	GTG	0	0	0	env	GTG	0	0	0	vpu	GTT	0	0	0	vpu	GTG	0	0	0
env	AAG	0	0	0	env	ACC	0	0	0	env	AGT	0	0	0	vpu	AAT	0	0	0	env	TTG	0	0	0	env	ATG	0	0	0	env	AAG	0	0	0	env	AAG	0	0	0	vpu	GAT	0	0	0	vpu	GAA	0	0	0
env	GAG	0	0	0	env	AGG	0	0	0	env	GCT	0	0	0	vpu	GCT	0	0	0	env	TGG	0	0	0	env	AAA	0	0	0	env	GGG	0	0	0	env	GGG	0	0	0	vpu	GAT	0	0	0	vpu	ATG	0	0	0
env	ATC	0	0	0	env	AGG	0	0	0	env	ACA	0	0	0	vpu	CCT	0	0	0	env	AAA	0	0	0	env	GTG	0	0	0	env	ATC	0	0	0	env	ATC	0	0	0	vpu	CTG	0	0	0	vpu	GAG	0	0	0
env	AGG	0	0	0	env	AAT	0	0	0	env	GAA	0	0	0	vpu	TGG	1	0	0	env	TGG	0	2	0	env	AAG	0	0	0	env	AAG	0	0	0	env	AAG	0	0	0	vpu	TAG	0	0	0	vpu	CAT	0	0	0
env	AAG	0	0	0	env	TAT	0	0	0	env	AAG	0	0	0	vpu	GAT	0	0	0	env	GGC	0	0	0	env	GGG	0	0	0	env	AAG	0	0	0	env	AAG	0	0	0	env	ATG	0	0	0	vpu	CAT	0	0	0
env	AAT	0	0	0	env	CAC	0	0	0	env	TTA	0	0	0	vpu	GTT	0	0	0	env	ACC	0	0	0	env	ATC	0	0	0	env	AAT	0	0	0	env	AGT	0	0	0	env	AGA	0	0	0	vpu	GCT	0	0	0
env	TAT	0	0	0	env	AAC	0	0	0	env	TGG	2	2	0	vpu	AAT	0	0	0	env	ATG	0	0	0	env	AAG	0	0	0	env	TAT	0	0	0	env	TAT	0	0	0	env	GTG	0	0	0	vpu	CCT	0	0	0
env	CAG	0	0	0	env	TTG	0	0	0	env	GTC	0	0	0	vpu	GAT	0	0	0	env	CTC	0	0	0	env	AAG	0	0	0	env	CAG	0	0	0	env	CAA	0	0	0	env	AAG	0	0	0	vpu	TGG	1	0	0
env	CAT	0	0	0	env	TGG	0	1	0	env	ACA	0	0	0	vpu	CTG	0	0	0	env	CTT	0	0	0	env	AAT	0	0	0	env	CCA	0	0	0	env	AAC	0	0	0	env	GGG	0	0	0	vpu	GAT	0	0	0
env	TTT	0	0	0	env	AGA	0	0	0	env	GTC	0	0	0	vpu	TAA	0	0	0	env	GGG	0	0	0	env	TAT	0	0	0	env	TGT	0	0	0	env	TTA	0	0	0	env	ATC	0	0	0	vpu	GTT	0	0	0
env	TGG	0	0	0	env	GAG	0	0	0	env	TAT	0	0	0	env	ATG	0	0	0	env	ATA	0	0	0	env	CGG	0	0	0	env	TGG	0	0	0	env	TGG	2	4	0	env	AGG	0	0	0	vpu	AAT	0	0	0
env	AAG	0	0	0	env	GGC	0	0	0	env	TAT	0	0	0	env	AAA	0	0	0	env	TTG	0	0	0	env	CAC	0	0	0	env	ACA	0	0	0	env	AGA	0	0	0	env	AAG	0	0	0	vpu	GAT	0	0	0
env	GGG	0	0	0	env	ACC	0	0	0	env	GGG	0	0	0	env	GTG	0	0	0	env	ATG	0	0	0	env	TTG	0	0	0	env	TGG	0	0	0	env	TGG	6	0	0	env	AAT	0	0	0	vpu	CTG	0	0	0
env	GGC	0	0	0	env	TTG	0	0	0	env	GTA	0	0	0	env	AAG	0	0	0	env	ATT	0	0	0	env	TGG	1	1	1	env	GGC	0	0	0	env	GGC	0	0	0	env	TAT	0	0	0	vpu	TAA	0	0	0
env	ATC	0	0	0	env	TTC	0	0	0	env	CCT	0	0	0	env	GGG	0	0	0	env	TGT	0	0	0	env	GGA	0	0	0	env	ACC	0	0	0	env	ACC	0	0	0	env	CAG	0	0	0	env	ATG	0	0	0
env	ATG	0	0	0	env	CTT	0	0	0	env	GTG	0	0	0	env	ATC	0	0	0	env	AGT	0	0	0	env	TGG	1	2	0	env	TTG	0	0	0	env	ATG	0	0	0	env	TGC	0	0	0	env	AGA	0	0	0
env	CTC	0	0	0	env	GGG	0	0	0	env	TGG	1	3	1	env	AGG	0	0	0	env	GCT	0	0	0	env	GGC	0	0	0	env	CTC	0	0	0	env	CTC	0	0	0	env	TTG	0	0	0	env	GTG	0	0	0
env	CTT	0	0	0	env	ATG	0	0	0	env	AAA	0	0	0	env	AAG	0	0	0	env	GCA	0	0	0	env	ATC	0	0	0	env	CTT	0	0	0	env	CTT	0	0	0	env	TGG	1	1	0	env	ACG	0	0	0
env	GGG	0	0	0	env	TTG	0	0	0	env	GAA	0	0	0	env	AAT	0	0	0	env	GAA	0	0	0	env	ATG	0	0	0	env	GGA	0	0	0	env	GGA	0	0	0	env	AAA	0	0	0	env	GGG	0	0	0
[truncated: 1,210 more rows]
[truncated: 5 more columns]

## Sheet: Per_site
patient	library	start.pos	end.pos	aa_to_end	gene	target	stop	reads	percentage_reads	stop_count	type
P6	2	1825	1827	907	pol	TGG	TAG	6041	10	1	3g
P6	2	2260	2262	762	pol	TGG	TAA	9344	8	1	3g
P6	2	2260	2262	762	pol	TGG	TAA	9344	8	1	3g
P6	2	2455	2457	697	pol	TGG	TAG	11976	10	1	3g
P6	2	2632	2634	638	pol	TGG	TGA	12930	10	1	3g
P6	2	2683	2685	621	pol	TGG	TAG	12395	10	1	3g
P6	2	2794	2796	584	pol	TGG	TAG	12549	10	1	3g
P6	2	3145	3147	467	pol	TGG	TAA	12486	8	1	3g
P6	2	3145	3147	467	pol	TGG	TAA	12486	8	1	3g
P6	2	3190	3192	452	pol	TGG	TAA	11453	8	1	3g
P6	2	3190	3192	452	pol	TGG	TAA	11453	8	1	3g
P6	2	3199	3201	449	pol	TGG	TAG	11738	8	1	3g
P6	2	3202	3204	448	pol	TGG	TAG	11540	8	1	3g
P6	2	3226	3228	440	pol	TGG	TAG	11490	9	1	3g
P6	2	3238	3240	436	pol	TGG	TAA	10466	9	1	3g
P6	2	3238	3240	436	pol	TGG	TAA	10466	9	1	3g
P6	2	3274	3276	424	pol	TGG	TAG	11313	10	1	3g
P6	2	3601	3603	315	pol	TGG	TAG	10284	10	1	3g
P6	2	3733	3735	271	pol	TGG	TAG	10699	9	1	3g
P6	2	4069	4071	159	pol	TGG	TAG	10884	10	1	3g
P6	2	4072	4074	158	pol	TGG	TAG	10494	10	1	3g
P6	2	4381	4383	55	pol	TGG	TAG	10178	10	1	3g
P6	2	4601	4603	156	vif	TGG	TAG	11039	10	1	3g
P6	2	4697	4699	124	vif	TGG	TGA	12976	10	1	3g
P6	2	5009	5011	20	vif	TGG	TAG	9066	11	1	3g
P6	2	5167	5169	44	vpr	TGG	TAG	1901	10	1	3g
P6	2	5587	5589	60	vpu	TGG	TAG	12428	15	1	3g
P6	2	5746	5748	7	vpu	TGG	TAG	14882	16	1	3g
P6	2	5783	5785	855	env	TGG	TAG	14657	14	1	3g
P6	2	5813	5815	845	env	TGG	TAG	18086	15	1	3g
P6	2	5885	5887	821	env	TGG	TAG	17035	15	1	3g
P6	2	6014	6016	778	env	TGG	TAG	17042	15	1	3g
P6	2	6743	6745	535	env	TGG	TAG	18181	12	1	3g
P6	2	6917	6919	477	env	TGG	TAG	14921	13	1	3g
P6	2	6932	6934	472	env	TGG	TAG	15293	13	1	3g
P6	2	6938	6940	470	env	TGG	TAG	15191	13	1	3g
P6	2	6944	6946	468	env	TGG	TAG	15339	12	1	3g
P6	2	6959	6961	463	env	TGG	TAG	15257	13	1	3g
P6	2	7562	7564	262	env	TGG	TAA	14777	14	1	3g
P6	2	7562	7564	262	env	TGG	TAA	14777	14	1	3g
P6	2	7616	7618	244	env	TGG	TGA	16807	14	1	3f
P6	2	7643	7645	235	env	TGG	TAG	16103	14	1	3g
P6	2	7667	7669	227	env	TGG	TAA	15221	14	1	3g
P6	2	7667	7669	227	env	TGG	TAA	15221	14	1	3g
P6	2	7784	7786	188	env	TGG	TAG	11793	14	1	3g
P6	2	7790	7792	186	env	TGG	TAG	11755	14	1	3g
P6	2	8045	8047	101	env	TGG	TAG	14195	14	1	3g
P6	2	8165	8167	61	env	TGG	TAG	13959	16	1	3g
P6	2	8385	8387	195	nef	TGG	TAG	13674	16	1	3g
P6	3	5320	5322	62	tat1	TGG	TAG	9824	51	3	3g
P6	3	5587	5589	60	vpu	TGG	TAG	15956	30	1	3g
P6	3	5746	5748	7	vpu	TGG	TAG	18779	39	2	3g
P6	3	5746	5748	7	vpu	TGG	TAA	18779	12	1	3g
P6	3	5746	5748	7	vpu	TGG	TAA	18779	12	1	3g
P6	3	5783	5785	855	env	TGG	TAG	17669	49	2	3g
P6	3	5813	5815	845	env	TGG	TAG	21117	30	1	3g
P6	3	5885	5887	821	env	TGG	TAG	19332	51	3	3g
P6	3	5966	5968	794	env	TGG	TAG	19552	31	2	3g
P6	3	6014	6016	778	env	TGG	TAG	19226	20	1	3g
P6	3	6014	6016	778	env	TGG	TAA	19226	16	1	3g
P6	3	6014	6016	778	env	TGG	TGA	19226	12	1	3g
P6	3	6014	6016	778	env	TGG	TAA	19226	16	1	3g
P6	3	6743	6745	535	env	TGG	TAG	17172	44	2	3g
P6	3	6911	6913	479	env	TGG	TAG	9555	38	2	3g
P6	3	6932	6934	472	env	TGG	TAG	7979	35	2	3g
P6	3	6938	6940	470	env	TGG	TAG	7610	35	2	3g
P6	3	6944	6946	468	env	TGG	TAG	7446	35	2	3g
P6	3	6959	6961	463	env	TGG	TAA	7222	32	2	3g
P6	3	6959	6961	463	env	TGG	TAA	7222	32	2	3g
P6	3	7211	7213	379	env	TGG	TAA	15355	16	1	3g
P6	3	7211	7213	379	env	TGG	TAG	15355	13	1	3g
P6	3	7211	7213	379	env	TGG	TAA	15355	16	1	3f
P6	3	7487	7489	287	env	TGG	TAA	17904	45	2	3g
P6	3	7487	7489	287	env	TGG	TAA	17904	45	2	3g
P6	3	7562	7564	262	env	TGG	TAA	15515	32	2	3g
P6	3	7562	7564	262	env	TGG	TGA	15515	12	1	3g
P6	3	7562	7564	262	env	TGG	TAA	15515	32	2	3g
P6	3	7604	7606	248	env	TGG	TAG	16483	45	2	3g
P6	3	7616	7618	244	env	TGG	TAG	17255	18	1	3g
P6	3	7616	7618	244	env	TGG	TGA	17255	16	1	3f
P6	3	7616	7618	244	env	TGG	TAA	17255	11	1	3g
P6	3	7616	7618	244	env	TGG	TAA	17255	11	1	3f
P6	3	7643	7645	235	env	TGG	TAA	16441	28	1	3g
P6	3	7643	7645	235	env	TGG	TAG	16441	19	1	3g
P6	3	7643	7645	235	env	TGG	TAA	16441	28	1	3g
P6	3	7658	7660	230	env	TGG	TAG	16367	48	2	3g
P6	3	7667	7669	227	env	TGG	TAG	16015	32	2	3g
P6	3	7667	7669	227	env	TGG	TAA	16015	16	1	3g
P6	3	7667	7669	227	env	TGG	TAA	16015	16	1	3g
P6	3	7772	7774	192	env	TGG	TAG	14333	43	2	3g
P6	3	7784	7786	188	env	TGG	TAG	14190	44	2	3g
P6	3	7790	7792	186	env	TGG	TAG	14236	44	2	3g
P6	3	7808	7810	180	env	TGG	TAG	13748	9	1	3g
P6	3	7814	7816	178	env	TGG	TAG	14196	43	2	3g
P6	3	7987	7989	73	rev2	TGG	TAG	16775	30	1	3g
P6	3	7987	7989	73	rev2	TGG	TGA	16775	18	1	3f
P6	3	8045	8047	101	env	TGG	TAG	14129	38	2	3g
P6	3	8144	8146	68	env	TGG	TAA	17483	50	2	3g
P6	3	8144	8146	68	env	TGG	TAA	17483	50	2	3g
P6	3	8162	8164	62	env	TGG	TAG	17202	51	3	3g
P6	3	8165	8167	61	env	TGG	TAG	16970	52	3	3g
P6	3	8183	8185	55	env	TGG	TAG	19798	20	1	3g
P6	3	8183	8185	55	env	TGG	TAA	19798	16	1	3g
P6	3	8183	8185	55	env	TGG	TGA	19798	14	1	3f
P6	3	8183	8185	55	env	TGG	TAA	19798	16	1	3f
P6	3	8385	8387	195	nef	TGG	TAG	11893	40	2	3g
P6	3	8517	8519	151	nef	TGG	TAG	19572	15	1	3g
P6	3	8895	8897	25	nef	TGG	TAG	13768	33	2	3g
P6	4	1825	1827	907	pol	TGG	TAG	6374	19	1	3g
P6	4	2209	2211	779	pol	TGG	TAG	7397	18	1	3g
P6	4	2260	2262	762	pol	TGG	TAG	9337	17	1	3g
P6	4	2455	2457	697	pol	TGG	TAG	11688	18	1	3g
P6	4	2455	2457	697	pol	TGG	TAA	11688	12	1	3g
P6	4	2455	2457	697	pol	TGG	TAA	11688	12	1	3f
P6	4	2632	2634	638	pol	TGG	TAA	12132	18	1	3g
P6	4	2632	2634	638	pol	TGG	TAA	12132	18	1	3g
P6	4	2683	2685	621	pol	TGG	TAG	12579	19	1	3g
P6	4	2683	2685	621	pol	TGG	TGA	12579	13	1	3f
P6	4	2752	2754	598	pol	TGG	TAG	12292	18	1	3g
P6	4	2794	2796	584	pol	TGG	TAG	12975	17	1	3g
P6	4	3007	3009	513	pol	TGG	TAG	14426	18	1	3g
P6	4	3145	3147	467	pol	TGG	TAA	13707	16	1	3g
P6	4	3145	3147	467	pol	TGG	TAA	13707	16	1	3g
P6	4	3190	3192	452	pol	TGG	TAA	12363	17	1	3g
P6	4	3190	3192	452	pol	TGG	TAA	12363	17	1	3g
P6	4	3199	3201	449	pol	TGG	TAG	12364	18	1	3g
P6	4	3202	3204	448	pol	TGG	TAG	12206	18	1	3g
P6	4	3202	3204	448	pol	TGG	TGA	12206	12	1	3f
P6	4	3226	3228	440	pol	TGG	TAG	12136	17	1	3g
P6	4	3226	3228	440	pol	TGG	TGA	12136	12	1	3f
P6	4	3238	3240	436	pol	TGG	TAA	11240	19	1	3g
P6	4	3238	3240	436	pol	TGG	TAA	11240	19	1	3g
P6	4	3274	3276	424	pol	TGG	TAG	12371	31	2	3g
P6	4	3601	3603	315	pol	TGG	TAA	11863	18	1	3g
P6	4	3601	3603	315	pol	TGG	TAA	11863	18	1	3g
P6	4	3733	3735	271	pol	TGG	TAG	12018	20	1	3g
P6	4	3733	3735	271	pol	TGG	TAA	12018	9	1	3g
P6	4	3733	3735	271	pol	TGG	TAA	12018	9	1	3f
P6	4	3859	3861	229	pol	TGG	TAG	12659	22	1	3g
P6	4	4000	4002	182	pol	TGG	TAG	12881	13	1	3g
P6	4	4072	4074	158	pol	TGG	TAG	10779	20	1	3g
P6	4	4381	4383	55	pol	TGG	TGA	11038	14	1	3f
P6	4	4405	4407	47	pol	TGG	TAG	10513	22	1	3g
P6	4	4550	4552	173	vif	TGG	TAG	10106	22	1	3g
P6	4	4550	4552	173	vif	TGG	TGA	10106	12	1	3f
P6	4	4697	4699	124	vif	TGG	TAA	13578	21	1	3g
P6	4	4697	4699	124	vif	TGG	TAA	13578	21	1	3g
P6	4	5009	5011	20	vif	TGG	TAG	8549	22	1	3g
P6	4	5059	5061	80	vpr	TGG	TAG	7136	12	1	3g
P6	4	5746	5748	7	vpu	TGG	TAG	18134	15	1	3g
P6	4	5783	5785	855	env	TGG	TAG	17694	14	1	3g
P6	4	5813	5815	845	env	TGG	TGA	21023	14	1	3f
P6	4	5885	5887	821	env	TGG	TAG	20226	14	1	3g
P6	4	5966	5968	794	env	TGG	TAG	19603	16	1	3g
P6	4	6014	6016	778	env	TGG	TGA	18839	15	1	3g
P6	4	6911	6913	479	env	TGG	TAG	14040	15	1	3g
P6	4	6932	6934	472	env	TGG	TAG	13506	16	1	3g
P6	4	6938	6940	470	env	TGG	TAG	13126	16	1	3g
P6	4	6959	6961	463	env	TGG	TAG	12364	17	1	3g
P6	4	7487	7489	287	env	TGG	TAG	18047	12	1	3g
P6	4	7562	7564	262	env	TGG	TAA	17887	11	1	3g
P6	4	7562	7564	262	env	TGG	TAA	17887	11	1	3g
P6	4	7604	7606	248	env	TGG	TAG	17920	10	1	3g
P6	4	7616	7618	244	env	TGG	TGA	18759	10	1	3f
P6	4	7643	7645	235	env	TGG	TAA	17339	10	1	3g
P6	4	7643	7645	235	env	TGG	TAA	17339	10	1	3g
P6	4	7658	7660	230	env	TGG	TAG	16698	10	1	3g
P6	4	7667	7669	227	env	TGG	TAA	15965	10	1	3g
P6	4	7667	7669	227	env	TGG	TAA	15965	10	1	3g
P6	4	7772	7774	192	env	TGG	TAA	13827	7	1	3g
P6	4	7772	7774	192	env	TGG	TAA	13827	7	1	3g
P6	4	7784	7786	188	env	TGG	TGA	13573	7	1	3f
P6	4	7790	7792	186	env	TGG	TAG	13918	8	1	3g
P6	4	7814	7816	178	env	TGG	TAG	13909	8	1	3g
P6	4	7987	7989	73	rev2	TGG	TAA	17259	13	1	3g
P6	4	7987	7989	73	rev2	TGG	TAA	17259	13	1	3f
P6	4	8045	8047	101	env	TGG	TAG	14262	14	1	3g
P6	4	8144	8146	68	env	TGG	TAA	17738	14	1	3g
P6	4	8144	8146	68	env	TGG	TAA	17738	14	1	3g
P6	4	8162	8164	62	env	TGG	TAG	17962	14	1	3g
P6	4	8165	8167	61	env	TGG	TAG	17452	14	1	3g
P6	4	8183	8185	55	env	TGG	TAA	20321	13	1	3g
P6	4	8183	8185	55	env	TGG	TAA	20321	13	1	3f
P6	4	8361	8363	203	nef	TGG	TAG	18008	15	1	3g
P6	4	8385	8387	195	nef	TGG	TAG	16166	14	1	3g
P6	4	8517	8519	151	nef	TGG	TAG	19576	17	1	3g
P6	4	8685	8687	95	nef	TGG	TAG	19287	19	1	3g
P6	4	8769	8771	67	nef	TGG	TAG	20455	17	1	3g
P6	4	8895	8897	25	nef	TGG	TAG	14470	16	1	3g
P6	5	983	985	253	gag	TGG	TGA	31738	39	2	3f
P6	5	1031	1033	237	gag	TGG	TAG	31846	21	1	3g
P6	5	1478	1480	88	gag	TGG	TGA	16924	19	1	3f
P6	5	1825	1827	907	pol	TGG	TAG	7810	18	1	3g
P6	5	2260	2262	762	pol	TGG	TAG	11973	20	1	3g
P6	5	2632	2634	638	pol	TGG	TGA	16279	20	1	3g
P6	5	2794	2796	584	pol	TGG	TAG	16435	34	2	3g
P6	5	3145	3147	467	pol	TGG	TAA	17052	17	1	3g
P6	5	3145	3147	467	pol	TGG	TAG	17052	14	1	3g
P6	5	3145	3147	467	pol	TGG	TAA	17052	17	1	3g
P6	5	3190	3192	452	pol	TGG	TAG	15242	36	2	3g
P6	5	3226	3228	440	pol	TGG	TAG	15236	22	1	3g
P6	5	3238	3240	436	pol	TGG	TAG	13982	23	1	3g
P6	5	3601	3603	315	pol	TGG	TAG	13884	23	1	3g
P6	5	3733	3735	271	pol	TGG	TAG	13715	23	1	3g
P6	5	4072	4074	158	pol	TGG	TAG	12199	22	1	3g
P6	5	5320	5322	62	tat1	TGG	TAG	8691	10	1	3g
P6	5	5587	5589	60	vpu	TGG	TAG	14834	10	1	3g
P6	5	5746	5748	7	vpu	TGG	TAA	17044	18	1	3g
P6	5	5746	5748	7	vpu	TGG	TAG	17044	10	1	3g
P6	5	5746	5748	7	vpu	TGG	TAA	17044	18	1	3g
P6	5	5783	5785	855	env	TGG	TAG	16030	18	1	3g
P6	5	5885	5887	821	env	TGG	TAG	17715	19	1	3g
P6	5	6014	6016	778	env	TGG	TAA	18181	18	1	3g
P6	5	6014	6016	778	env	TGG	TAG	18181	10	1	3g
P6	5	6014	6016	778	env	TGG	TAA	18181	18	1	3g
P6	5	6911	6913	479	env	TGG	TAG	12245	29	1	3g
P6	5	6932	6934	472	env	TGG	TAG	10326	55	3	3g
P6	5	6938	6940	470	env	TGG	TAG	9799	36	2	3g
P6	5	6944	6946	468	env	TGG	TAG	9530	36	2	3g
P6	5	6959	6961	463	env	TGG	TAG	8744	61	3	3g
P6	5	7211	7213	379	env	TGG	TAG	14403	28	1	3g
P6	5	7487	7489	287	env	TGG	TAA	15947	18	1	3g
P6	5	7487	7489	287	env	TGG	TAG	15947	9	1	3g
P6	5	7487	7489	287	env	TGG	TAA	15947	18	1	3g
P6	5	7562	7564	262	env	TGG	TAA	15441	18	1	3g
P6	5	7562	7564	262	env	TGG	TAA	15441	18	1	3g
P6	5	7604	7606	248	env	TGG	TAG	16576	29	1	3g
P6	5	7616	7618	244	env	TGG	TAG	16995	20	1	3g
P6	5	7643	7645	235	env	TGG	TAG	16131	31	2	3g
P6	5	7658	7660	230	env	TGG	TAG	15674	21	1	3g
P6	5	7667	7669	227	env	TGG	TAA	15300	19	1	3g
P6	5	7667	7669	227	env	TGG	TAG	15300	10	1	3g
P6	5	7667	7669	227	env	TGG	TAA	15300	19	1	3g
P6	5	7772	7774	192	env	TGG	TAG	13461	26	1	3g
P6	5	7784	7786	188	env	TGG	TAG	13273	26	1	3g
P6	5	7790	7792	186	env	TGG	TAG	13599	27	1	3g
P6	5	7814	7816	178	env	TGG	TAG	13600	17	1	3g
P6	5	7987	7989	73	rev2	TGG	TAG	15382	19	1	3g
P6	5	8045	8047	101	env	TGG	TAG	13337	20	1	3g
P6	5	8144	8146	68	env	TGG	TAA	15948	22	1	3g
P6	5	8144	8146	68	env	TGG	TGA	15948	10	1	3g
P6	5	8144	8146	68	env	TGG	TAA	15948	22	1	3g
P6	5	8165	8167	61	env	TGG	TAG	15444	33	2	3g
P6	5	8183	8185	55	env	TGG	TAG	18338	30	1	3g
P6	5	8385	8387	195	nef	TGG	TAG	14395	20	1	3g
P6	5	8517	8519	151	nef	TGG	TAG	16407	11	1	3g
P6	5	8895	8897	25	nef	TGG	TAG	12005	22	1	3g
P6	6	4405	4407	47	pol	TGG	TGA	15662	18	1	3f
P6	8	5587	5589	60	vpu	TGG	TAG	15249	17	1	3g
P6	8	5783	5785	855	env	TGG	TAG	16993	15	1	3g
P6	8	5885	5887	821	env	TGG	TAG	18564	16	1	3g
P6	8	6014	6016	778	env	TGG	TAG	18579	16	1	3g
P6	8	6911	6913	479	env	TGG	TAG	12507	26	1	3g
P6	8	6932	6934	472	env	TGG	TAG	11167	30	1	3g
P6	8	6944	6946	468	env	TGG	TAG	10906	31	2	3g
P6	8	6959	6961	463	env	TGG	TAG	10236	34	2	3g
P6	8	7487	7489	287	env	TGG	TAG	18729	19	1	3g
P6	8	7562	7564	262	env	TGG	TGA	18312	18	1	3g
P6	8	7643	7645	235	env	TGG	TGA	18916	18	1	3g
P6	8	7658	7660	230	env	TGG	TAG	18318	18	1	3g
P6	8	7784	7786	188	env	TGG	TAG	16437	17	1	3g
P6	8	8144	8146	68	env	TGG	TAG	18441	21	1	3g
P6	8	8165	8167	61	env	TGG	TAG	17995	20	1	3g
P6	9	983	985	253	gag	TGG	TAA	23239	19	1	3g
P6	9	983	985	253	gag	TGG	TAA	23239	19	1	3f
P6	9	1031	1033	237	gag	TGG	TAA	23484	20	1	3g
P6	9	1031	1033	237	gag	TGG	TAA	23484	20	1	3f
P6	9	1184	1186	186	gag	TGG	TGA	18775	22	1	3f
P6	10	1825	1827	907	pol	TGG	TGA	4084	14	1	3f
P6	10	2209	2211	779	pol	TGG	TGA	5261	14	1	3f
P6	10	2260	2262	762	pol	TGG	TAG	6726	13	1	3g
P6	10	2632	2634	638	pol	TGG	TAG	9832	12	1	3g
P6	10	2683	2685	621	pol	TGG	TAG	9778	15	1	3g
P6	10	2752	2754	598	pol	TGG	TGA	9826	15	1	3f
P6	10	3145	3147	467	pol	TGG	TAG	9936	15	1	3g
P6	10	3190	3192	452	pol	TGG	TAG	9046	16	1	3g
P6	10	3199	3201	449	pol	TGG	TAG	9175	16	1	3g
P6	10	3202	3204	448	pol	TGG	TGA	9079	16	1	3f
P6	10	3226	3228	440	pol	TGG	TGA	9403	15	1	3f
P6	10	3274	3276	424	pol	TGG	TAG	9414	15	1	3g
P6	10	3601	3603	315	pol	TGG	TGA	8435	14	1	3g
P6	10	3733	3735	271	pol	TGG	TAA	8007	8	1	3g
P6	10	3733	3735	271	pol	TGG	TAA	8007	8	1	3f
P6	10	4069	4071	159	pol	TGG	TAG	8092	15	1	3g
P6	10	5783	5785	855	env	TGG	TAG	32729	18	1	3g
P6	10	7562	7564	262	env	TGG	TGA	37472	17	1	3g
P6	10	7643	7645	235	env	TGG	TAG	37238	19	1	3g
P6	10	8144	8146	68	env	TGG	TAG	34394	20	1	3g
P6	10	8165	8167	61	env	TGG	TAG	34307	20	1	3g
RIS11	1	1828	1830	907	pol	TGG	TAG	7501	22	1	3g
RIS11	1	2263	2265	762	pol	TGG	TAG	12930	23	1	3g
RIS11	1	2458	2460	697	pol	TGG	TAG	18260	22	1	3g
RIS11	1	2635	2637	638	pol	TGG	TGA	16009	23	1	3g
RIS11	1	2686	2688	621	pol	TGG	TAG	16585	22	1	3g
RIS11	1	2755	2757	598	pol	TGG	TAG	16607	20	1	3g
RIS11	1	2797	2799	584	pol	TGG	TAG	17871	20	1	3g
RIS11	1	3148	3150	467	pol	TGG	TAA	20035	20	1	3g
RIS11	1	3148	3150	467	pol	TGG	TAA	20035	20	1	3g
RIS11	1	3193	3195	452	pol	TGG	TAA	18509	23	1	3g
RIS11	1	3193	3195	452	pol	TGG	TAA	18509	23	1	3g
RIS11	1	3202	3204	449	pol	TGG	TAG	17756	24	1	3g
RIS11	1	3205	3207	448	pol	TGG	TAG	17324	24	1	3g
RIS11	1	3241	3243	436	pol	TGG	TAG	17028	26	1	3g
RIS11	1	3277	3279	424	pol	TGG	TAG	17743	25	1	3g
RIS11	1	3604	3606	315	pol	TGG	TAA	15083	23	1	3g
RIS11	1	3604	3606	315	pol	TGG	TAA	15083	23	1	3g
RIS11	1	3736	3738	271	pol	TGG	TAG	13066	21	1	3g
RIS11	1	4075	4077	158	pol	TGG	TAG	9035	23	1	3g
RIS11	1	4700	4702	124	vif	TGG	TAA	15620	22	1	3g
RIS11	1	4700	4702	124	vif	TGG	TAA	15620	22	1	3g
RIS11	1	5122	5124	60	vpr	TGG	TAG	7350	23	1	3g
RIS11	1	5170	5172	44	vpr	TGG	TAG	3108	23	1	3g
RIS11	1	5715	5717	835	env	TGG	TAG	12859	19	1	3g
RIS11	1	5738	5740	7	vpu	TGG	TAA	14202	20	1	3g
RIS11	1	5738	5740	7	vpu	TGG	TAA	14202	20	1	3g
RIS11	1	5775	5777	815	env	TGG	TAG	13868	19	1	3g
RIS11	1	5805	5807	805	env	TGG	TAG	17794	20	1	3g
RIS11	1	5877	5879	781	env	TGG	TAG	17012	20	1	3g
RIS11	1	5955	5957	755	env	TGG	TAG	15481	19	1	3g
RIS11	1	6003	6005	739	env	TGG	TAG	14367	19	1	3g
RIS11	1	7083	7085	379	env	TGG	TAG	17077	21	1	3g
RIS11	1	7359	7361	287	env	TGG	TAA	18382	23	1	3g
RIS11	1	7359	7361	287	env	TGG	TAA	18382	23	1	3g
RIS11	1	7434	7436	262	env	TGG	TAA	16959	22	1	3g
RIS11	1	7434	7436	262	env	TGG	TAA	16959	22	1	3g
RIS11	1	7476	7478	248	env	TGG	TAG	16116	20	1	3g
RIS11	1	7488	7490	244	env	TGG	TAG	15946	20	1	3g
RIS11	1	7515	7517	235	env	TGG	TAA	14867	22	1	3g
RIS11	1	7515	7517	235	env	TGG	TAA	14867	22	1	3g
RIS11	1	7530	7532	230	env	TGG	TAG	14133	22	1	3g
RIS11	1	7539	7541	227	env	TGG	TAG	13339	23	1	3g
RIS11	1	7644	7646	192	env	TGG	TAG	15579	19	1	3g
RIS11	1	7656	7658	188	env	TGG	TAG	15860	19	1	3g
RIS11	1	7662	7664	186	env	TGG	TAG	16196	20	1	3g
RIS11	1	7917	7919	101	env	TGG	TAG	12909	21	1	3g
RIS11	1	8016	8018	68	env	TGG	TAG	15613	21	1	3g
RIS11	1	8034	8036	62	env	TGG	TAG	14875	19	1	3g
RIS11	1	8037	8039	61	env	TGG	TAG	15007	20	1	3g
RIS11	1	8055	8057	55	env	TGG	TAA	16241	19	1	3g
RIS11	1	8055	8057	55	env	TGG	TAA	16241	19	1	3f
RIS11	1	8251	8253	206	nef	TGG	TAG	16388	19	1	3g
RIS11	1	8413	8415	152	nef	TGG	TAG	14638	18	1	3g
RIS11	1	8488	8490	127	nef	TAC	TAA	10133	7	1	rt
RIS11	2	1828	1830	907	pol	TGG	TAG	7153	18	1	3g
RIS11	2	2212	2214	779	pol	TGG	TAG	9819	19	1	3g
RIS11	2	2263	2265	762	pol	TGG	TGA	11816	19	1	3g
RIS11	2	2458	2460	697	pol	TGG	TAG	17178	18	1	3g
RIS11	2	2635	2637	638	pol	TGG	TGA	16296	19	1	3g
RIS11	2	2686	2688	621	pol	TGG	TAG	16091	20	1	3g
RIS11	2	2755	2757	598	pol	TGG	TAG	14398	19	1	3g
RIS11	2	2797	2799	584	pol	TGG	TAG	15433	18	1	3g
RIS11	2	3010	3012	513	pol	TGG	TAG	16424	20	1	3g
RIS11	2	3148	3150	467	pol	TGG	TAA	17054	19	1	3g
RIS11	2	3148	3150	467	pol	TGG	TAA	17054	19	1	3g
RIS11	2	3193	3195	452	pol	TGG	TAG	15508	21	1	3g
RIS11	2	3241	3243	436	pol	TGG	TAG	15212	22	1	3g
RIS11	2	3277	3279	424	pol	TGG	TAG	15827	20	1	3g
RIS11	2	3604	3606	315	pol	TGG	TAG	13766	19	1	3g
RIS11	2	3736	3738	271	pol	TGG	TAG	11971	20	1	3g
RIS11	2	4072	4074	159	pol	TGG	TAG	8471	21	1	3g
RIS11	2	4075	4077	158	pol	TGG	TAG	8270	21	1	3g
RIS11	2	4700	4702	124	vif	TGG	TAG	13791	21	1	3g
RIS11	3	263	265	494	gag	TGG	TAG	20552	16	1	3g
RIS11	3	323	325	474	gag	TGG	TAG	25121	18	1	3g
RIS11	3	704	706	347	gag	TGG	TAG	33916	17	1	3g
RIS11	3	875	877	290	gag	TGG	TAA	42836	14	1	3g
RIS11	3	875	877	290	gag	TGG	TAA	42836	14	1	3g
RIS11	3	1034	1036	237	gag	TGG	TAG	32490	15	1	3g
RIS11	3	1478	1480	89	gag	TGG	TAG	18564	18	1	3g
RIS11	3	5738	5740	7	vpu	TGG	TAA	16420	17	1	3g
RIS11	3	5738	5740	7	vpu	TGG	TAA	16420	17	1	3g
RIS11	3	5775	5777	815	env	TGG	TAG	15924	17	1	3g
RIS11	3	5877	5879	781	env	TGG	TAG	19528	16	1	3g
RIS11	3	5955	5957	755	env	TGG	TAG	18567	15	1	3g
RIS11	3	6003	6005	739	env	TGG	TAG	17333	14	1	3g
RIS11	3	6654	6656	522	env	TGG	TAG	19274	16	1	3g
RIS11	3	7083	7085	379	env	TGG	TAA	17981	17	1	3g
RIS11	3	7083	7085	379	env	TGG	TAA	17981	17	1	3f
RIS11	3	7359	7361	287	env	TGG	TAG	18940	17	1	3g
RIS11	3	7434	7436	262	env	TGG	TAA	18663	17	1	3g
RIS11	3	7434	7436	262	env	TGG	TAA	18663	17	1	3g
RIS11	3	7476	7478	248	env	TGG	TAG	18692	17	1	3g
RIS11	3	7488	7490	244	env	TGG	TAG	18499	16	1	3g
RIS11	3	7515	7517	235	env	TGG	TAA	16518	17	1	3g
RIS11	3	7515	7517	235	env	TGG	TAA	16518	17	1	3g
RIS11	3	7530	7532	230	env	TGG	TAG	15911	18	1	3g
RIS11	3	7539	7541	227	env	TGG	TAA	15019	16	1	3g
RIS11	3	7539	7541	227	env	TGG	TAA	15019	16	1	3g
RIS11	3	7656	7658	188	env	TGG	TAG	19729	14	1	3g
RIS11	3	7662	7664	186	env	TGG	TAG	20107	14	1	3g
RIS11	3	7859	7861	73	rev2	TGG	TAG	15971	17	1	3g
RIS11	3	7917	7919	101	env	TGG	TAG	15058	19	1	3g
RIS11	3	8016	8018	68	env	TGG	TAA	17205	19	1	3g
RIS11	3	8016	8018	68	env	TGG	TAA	17205	19	1	3g
RIS11	3	8034	8036	62	env	TGG	TAG	17404	18	1	3g
RIS11	3	8037	8039	61	env	TGG	TAG	17471	19	1	3g
RIS11	3	8055	8057	55	env	TGG	TAG	19980	18	1	3g
RIS11	3	8233	8235	212	nef	TGG	TAG	18896	15	1	3g
RIS11	3	8251	8253	206	nef	TGG	TAG	19616	16	1	3g
RIS11	3	8584	8586	95	nef	TGG	TAG	16033	22	1	3g
RIS11	3	8668	8670	67	nef	TGG	TAG	16825	21	1	3g
RIS11	3	8794	8796	25	nef	TGG	TAG	10089	17	1	3g
RIS11	4	3283	3285	422	pol	CAA	TAA	23037	22	1	rt
RIS11	4	5312	5314	62	tat1	TGG	TAG	10273	18	1	3g
RIS11	4	5579	5581	60	vpu	TGG	TAG	17428	16	1	3g
RIS11	4	5738	5740	7	vpu	TGG	TAA	19823	17	1	3g
RIS11	4	5738	5740	7	vpu	TGG	TAA	19823	17	1	3g
RIS11	4	5775	5777	815	env	TGG	TAA	19599	17	1	3g
RIS11	4	5775	5777	815	env	TGG	TAA	19599	17	1	3g
RIS11	4	5805	5807	805	env	TGG	TAG	23941	18	1	3g
RIS11	4	5877	5879	781	env	TGG	TAG	24122	18	1	3g
RIS11	4	5955	5957	755	env	TGG	TAG	23368	17	1	3g
RIS11	4	6003	6005	739	env	TGG	TAA	21538	16	1	3g
RIS11	4	6003	6005	739	env	TGG	TAA	21538	16	1	3g
RIS11	4	6654	6656	522	env	TGG	TAG	27176	12	1	3g
RIS11	4	7083	7085	379	env	TGG	TAG	24120	17	1	3g
RIS11	4	7359	7361	287	env	TGG	TGA	22212	19	1	3g
RIS11	4	7434	7436	262	env	TGG	TAA	20946	18	1	3g
RIS11	4	7434	7436	262	env	TGG	TAA	20946	18	1	3g
RIS11	4	7476	7478	248	env	TGG	TAG	21720	19	1	3g
RIS11	4	7488	7490	244	env	TGG	TAG	21513	18	1	3g
RIS11	4	7515	7517	235	env	TGG	TGA	19510	18	1	3g
RIS11	4	7530	7532	230	env	TGG	TAG	19356	20	1	3g
RIS11	4	7539	7541	227	env	TGG	TAG	18346	20	1	3g
RIS11	4	7656	7658	188	env	TGG	TAG	23295	17	1	3g
RIS11	4	7662	7664	186	env	TGG	TAG	23725	17	1	3g
RIS11	4	7686	7688	178	env	TGG	TAG	23560	17	1	3g
RIS11	4	7859	7861	73	rev2	TGG	TAG	17413	19	1	3g
RIS11	4	7917	7919	101	env	TGG	TAG	17309	20	1	3g
RIS11	4	8016	8018	68	env	TGG	TAG	18950	19	1	3g
RIS11	4	8034	8036	62	env	TGG	TAG	18878	18	1	3g
RIS11	4	8037	8039	61	env	TGG	TAG	18776	19	1	3g
RIS11	4	8055	8057	55	env	TGG	TAG	20104	18	1	3g
RIS11	4	8233	8235	212	nef	TGG	TAG	16218	21	1	3g
RIS11	4	8251	8253	206	nef	TGG	TAG	15826	23	1	3g
RIS11	4	8584	8586	95	nef	TGG	TAG	15031	21	1	3g
RIS11	4	8794	8796	25	nef	TGG	TAG	11690	19	1	3g
RIS11	5	875	877	290	gag	TGG	TAG	43255	16	1	3g
RIS11	5	986	988	253	gag	TGG	TGA	38729	15	1	3f
RIS11	5	1034	1036	237	gag	TGG	TGA	36262	14	1	3f
RIS11	5	5312	5314	62	tat1	TGG	TAG	7929	16	1	3g
RIS11	5	5715	5717	835	env	TGG	TAA	13812	14	1	3g
RIS11	5	5715	5717	835	env	TGG	TAA	13812	14	1	3f
RIS11	5	5738	5740	7	vpu	TGG	TGA	15263	13	1	3g
RIS11	5	5805	5807	805	env	TGG	TGA	20115	14	1	3f
RIS11	5	5955	5957	755	env	TGG	TGA	17629	13	1	3f
RIS11	5	6003	6005	739	env	TGG	TAA	18367	14	1	3g
RIS11	5	6003	6005	739	env	TGG	TAA	18367	14	1	3g
RIS11	5	7359	7361	287	env	TGG	TAA	17404	10	1	3g
RIS11	5	7359	7361	287	env	TGG	TAG	17404	7	1	3g
RIS11	5	7359	7361	287	env	TGG	TAA	17404	10	1	3g
RIS11	5	7434	7436	262	env	TGG	TGA	16251	13	1	3g
RIS11	5	7476	7478	248	env	TGG	TAG	16035	11	1	3g
RIS11	5	7488	7490	244	env	TGG	TAA	15448	10	1	3g
RIS11	5	7488	7490	244	env	TGG	TAA	15448	10	1	3f
RIS11	5	7515	7517	235	env	TGG	TAA	13648	8	1	3g
RIS11	5	7515	7517	235	env	TGG	TAA	13648	8	1	3g
RIS11	5	7530	7532	230	env	TGG	TGA	13098	6	1	3f
RIS11	5	7656	7658	188	env	TGG	TGA	16285	7	1	3f
RIS11	5	7662	7664	186	env	TGG	TAG	16587	8	1	3g
RIS11	5	7859	7861	73	rev2	TGG	TGA	13567	13	1	3f
RIS11	5	7917	7919	101	env	TGG	TAG	12680	13	1	3g
RIS11	5	8034	8036	62	env	TGG	TAG	14141	15	1	3g
RIS11	5	8037	8039	61	env	TGG	TGA	14197	12	1	3f
RIS11	5	8055	8057	55	env	TGG	TAA	16478	13	1	3g
RIS11	5	8055	8057	55	env	TGG	TAA	16478	13	1	3f
RIS11	5	8413	8415	152	nef	TGG	TAG	11922	10	1	3g
RIS11	5	8584	8586	95	nef	TGG	TGA	12110	20	1	3g
RIS11	5	8794	8796	25	nef	TGG	TGA	8125	19	1	3f
RIS11	5	8794	8796	25	nef	TGG	TAA	8125	11	1	3g
RIS11	5	8794	8796	25	nef	TGG	TAA	8125	11	1	3f
RIS11	6	7488	7490	244	env	TGG	TGA	21000	20	1	3f
RIS11	7	263	265	494	gag	TGG	TAG	33135	13	1	3g
RIS11	7	704	706	347	gag	TGG	TAG	50159	11	1	3g
RIS11	7	875	877	290	gag	TGG	TAG	56510	14	1	3g
RIS11	7	986	988	253	gag	TGG	TAG	51233	12	1	3g
RIS11	7	1034	1036	237	gag	TGG	TAG	47341	11	1	3g
RIS11	7	1187	1189	186	gag	TGG	TAG	40647	15	1	3g
RIS11	7	1478	1480	89	gag	TGG	TAG	31989	16	1	3g
RIS11	8	3205	3207	448	pol	TGG	TGA	27168	22	1	3f
RIS11	9	1828	1830	907	pol	TGG	TAG	12487	22	1	3g
RIS11	9	2212	2214	779	pol	TGG	TAG	17703	24	1	3g
RIS11	9	2635	2637	638	pol	TGG	TGA	22895	25	1	3g
RIS11	9	3148	3150	467	pol	TGG	TGA	24639	22	1	3g
RIS11	9	3277	3279	424	pol	TGG	TAG	22228	24	1	3g
RIS11	9	3604	3606	315	pol	TGG	TAG	21260	25	1	3g
RIS11	9	5170	5172	44	vpr	TGG	TAG	3773	23	1	3g
RIS11	10	263	265	494	gag	TGG	TAG	35171	20	1	3g
RIS11	10	323	325	474	gag	TGG	TAG	41578	22	1	3g
RIS11	10	704	706	347	gag	TGG	TAA	57122	21	1	3g
RIS11	10	704	706	347	gag	TGG	TAG	57122	21	1	3g
RIS11	10	704	706	347	gag	TGG	TAA	57122	21	1	3g
RIS11	10	875	877	290	gag	TGG	TAG	66808	41	2	3g
RIS11	10	986	988	253	gag	TGG	TAG	58070	41	2	3g
RIS11	10	1034	1036	237	gag	TGG	TAG	53189	20	1	3g
RIS11	10	1187	1189	186	gag	TGG	TAG	46141	22	1	3g
RIS11	10	1478	1480	89	gag	TGG	TAG	31332	41	2	3g
RIS11	10	1828	1830	907	pol	TGG	TAG	9917	14	1	3g
RIS11	10	2128	2130	807	pol	AAG	TAG	13418	25	1	rt
RIS11	10	2212	2214	779	pol	TGG	TGA	14560	14	1	3f
RIS11	10	2263	2265	762	pol	TGG	TAA	16561	14	1	3g
RIS11	10	2263	2265	762	pol	TGG	TAA	16561	14	1	3g
RIS11	10	2458	2460	697	pol	TGG	TAG	21320	15	1	3g
RIS11	10	2635	2637	638	pol	TGG	TGA	18988	17	1	3g
RIS11	10	2686	2688	621	pol	TGG	TAG	18709	17	1	3g
RIS11	10	2716	2718	611	pol	TGG	TAG	17469	17	1	3g
RIS11	10	2755	2757	598	pol	TGG	TAG	17658	16	1	3g
RIS11	10	2797	2799	584	pol	TGG	TAG	18692	16	1	3g
RIS11	10	3148	3150	467	pol	TGG	TAA	20524	13	1	3g
RIS11	10	3148	3150	467	pol	TGG	TAA	20524	13	1	3g
RIS11	10	3193	3195	452	pol	TGG	TAA	19463	15	1	3g
RIS11	10	3193	3195	452	pol	TGG	TAA	19463	15	1	3g
RIS11	10	3202	3204	449	pol	TGG	TAG	18675	16	1	3g
RIS11	10	3205	3207	448	pol	TGG	TAG	18118	16	1	3g
RIS11	10	3229	3231	440	pol	TGG	TAG	18871	16	1	3g
RIS11	10	3241	3243	436	pol	TGG	TAG	17416	16	1	3g
RIS11	10	3277	3279	424	pol	TGG	TAG	18306	16	1	3g
RIS11	10	3604	3606	315	pol	TGG	TAA	16632	14	1	3g
RIS11	10	3604	3606	315	pol	TGG	TAA	16632	14	1	3g
RIS11	10	3736	3738	271	pol	TGG	TAA	16278	14	1	3g
RIS11	10	3736	3738	271	pol	TGG	TAA	16278	14	1	3f
RIS11	10	4072	4074	159	pol	TGG	TAG	13130	15	1	3g
RIS11	10	4075	4077	158	pol	TGG	TAG	12680	15	1	3g
RIS11	10	4523	4525	183	vif	TGG	TAG	17227	12	1	3g
RIS11	10	4553	4555	173	vif	TGG	TAG	14309	12	1	3g
RIS11	10	4604	4606	156	vif	TGG	TAG	16526	12	1	3g
RIS11	10	4700	4702	124	vif	TGG	TAA	17179	14	1	3g
RIS11	10	4700	4702	124	vif	TGG	TAA	17179	14	1	3g
RIS11	10	5012	5014	20	vif	TGG	TAG	9798	16	1	3g
RIS11	10	5062	5064	80	vpr	TGG	TAG	9365	18	1	3g
RIS11	10	5170	5172	44	vpr	TGG	TAG	2911	17	1	3g
RIS14	1	278	280	493	gag	TGG	TAG	20533	17	1	3g
RIS14	1	338	340	473	gag	TGG	TAG	24488	20	1	3g
RIS14	1	698	700	353	gag	TGG	TAG	34887	18	1	3g
RIS14	1	869	871	296	gag	TGG	TAG	42365	36	2	3g
RIS14	1	980	982	259	gag	TGG	TAG	38451	17	1	3g
RIS14	1	1028	1030	243	gag	TGG	TAG	38333	15	1	3g
RIS14	1	1181	1183	192	gag	TGG	TAG	35786	36	2	3g
RIS14	1	1475	1477	94	gag	TGG	TAA	33460	17	1	3g
RIS14	1	1475	1477	94	gag	TGG	TAA	33460	17	1	3f
RIS14	1	1648	1650	971	pol	TGG	TAA	28544	16	1	3g
RIS14	1	1648	1650	971	pol	TGG	TAA	28544	16	1	3g
RIS14	1	1840	1842	907	pol	TGG	TAG	19028	31	2	3g
RIS14	3	2275	2277	762	pol	TGG	TAG	12397	34	2	3g
RIS14	3	2470	2472	697	pol	TGG	TAG	22632	37	2	3g
RIS14	3	2647	2649	638	pol	TGG	TAA	20975	22	1	3g
RIS14	3	2647	2649	638	pol	TGG	TAA	20975	22	1	3g
RIS14	3	2698	2700	621	pol	TGG	TAG	19638	24	1	3g
RIS14	3	2728	2730	611	pol	TGG	TAG	18090	21	1	3g
RIS14	3	2767	2769	598	pol	TGG	TAG	19617	21	1	3g
RIS14	3	2809	2811	584	pol	TGG	TAG	21791	19	1	3g
RIS14	3	3022	3024	513	pol	TGG	TAG	21492	21	1	3g
RIS14	3	3160	3162	467	pol	TGG	TAA	24637	31	2	3g
RIS14	3	3160	3162	467	pol	TGG	TAA	24637	31	2	3g
RIS14	3	3205	3207	452	pol	TGG	TAG	22655	39	2	3g
RIS14	3	3214	3216	449	pol	TGG	TAG	22394	22	1	3g
RIS14	3	3241	3243	440	pol	TGG	TAG	21993	21	1	3g
RIS14	3	3253	3255	436	pol	TGG	TAA	22611	38	2	3g
RIS14	3	3253	3255	436	pol	TGG	TAA	22611	38	2	3g
RIS14	3	3289	3291	424	pol	TGG	TAG	21417	21	1	3g
RIS14	3	3616	3618	315	pol	TGG	TAA	20109	18	1	3g
RIS14	3	3616	3618	315	pol	TGG	TAG	20109	17	1	3g
RIS14	3	3616	3618	315	pol	TGG	TAA	20109	18	1	3g
RIS14	3	3748	3750	271	pol	TGG	TAG	20091	37	2	3g
RIS14	3	4084	4086	159	pol	TGG	TAG	16120	23	1	3g
RIS14	3	4087	4089	158	pol	TGG	TAG	15335	23	1	3g
RIS14	3	4396	4398	55	pol	TGG	TAG	12591	22	1	3g
RIS14	3	4420	4422	47	pol	TGG	TAG	12516	22	1	3g
RIS14	3	4565	4567	173	vif	TGG	TAG	17981	35	2	3g
RIS14	3	4616	4618	156	vif	TGG	TAG	19412	35	2	3g
RIS14	3	4712	4714	124	vif	TGG	TAA	24296	34	2	3g
RIS14	3	4712	4714	124	vif	TGG	TAA	24296	34	2	3g
RIS14	3	4769	4771	105	vif	TGG	TAG	20455	18	1	3g
RIS14	3	5024	5026	20	vif	TGG	TAG	15664	16	1	3g
RIS14	3	5054	5056	10	vif	AAA	TAA	16214	17	1	rt
RIS14	3	5134	5136	60	vpr	TGG	TAG	4245	17	1	3g
RIS14	4	1840	1842	907	pol	TGG	TAA	34924	20	1	3g
RIS14	4	1840	1842	907	pol	TGG	TAA	34924	20	1	3f
RIS14	4	4565	4567	173	vif	TGG	TAG	20526	6	1	3g
RIS14	4	4616	4618	156	vif	TGG	TAG	25151	6	1	3g
RIS14	4	4712	4714	124	vif	TGG	TAA	29879	8	1	3g
RIS14	4	4712	4714	124	vif	TGG	TAA	29879	8	1	3g
RIS14	4	4769	4771	105	vif	TGG	TAG	25743	9	1	3g
RIS14	4	5024	5026	20	vif	TGG	TAG	14669	15	1	3g
RIS14	4	5074	5076	80	vpr	TGG	TAG	11578	24	1	3g
RIS14	4	5134	5136	60	vpr	TGG	TAG	6858	38	2	3g
RIS14	4	5182	5184	44	vpr	TGG	TAG	10708	33	2	3g
RIS14	4	5182	5184	44	vpr	TGG	TGA	10708	21	1	3f
RIS14	4	5324	5326	62	tat1	TGG	TAG	15496	21	1	3g
RIS14	4	5591	5593	66	vpu	TGG	TAG	25407	14	1	3g
RIS14	4	5727	5729	859	env	TGG	TGA	18137	18	1	3f
RIS14	4	5727	5729	859	env	TGG	TAG	18137	17	1	3g
RIS14	4	5733	5735	857	env	TGG	TGA	18046	17	1	3g
RIS14	4	5745	5747	853	env	TGG	TGA	19569	20	1	3f
RIS14	4	5745	5747	853	env	TGG	TAG	19569	18	1	3g
RIS14	4	5751	5753	851	env	TGG	TAG	19657	20	1	3g
RIS14	4	5751	5753	851	env	TGG	TGA	19657	17	1	3f
RIS14	4	5768	5770	7	vpu	TGG	TAA	22557	16	1	3g
RIS14	4	5768	5770	7	vpu	TGG	TAA	22557	16	1	3g
RIS14	4	5805	5807	833	env	TGG	TAA	24731	15	1	3g
RIS14	4	5805	5807	833	env	TGG	TAA	24731	15	1	3g
RIS14	4	5835	5837	823	env	TGG	TAG	32202	14	1	3g
RIS14	4	5907	5909	799	env	TGG	TAG	29156	16	1	3g
RIS14	4	5988	5990	772	env	TGG	TGA	27779	15	1	3f
RIS14	4	5988	5990	772	env	TGG	TAG	27779	14	1	3g
RIS14	4	6036	6038	756	env	TGG	TAG	24783	15	1	3g
RIS14	4	6726	6728	526	env	TGG	TAA	23192	13	1	3g
RIS14	4	6726	6728	526	env	TGG	TAG	23192	12	1	3g
RIS14	4	6726	6728	526	env	TGG	TAA	23192	13	1	3f
RIS14	4	6894	6896	470	env	TGG	TAG	23315	14	1	3g
RIS14	4	6921	6923	461	env	TGG	TGA	21698	14	1	3f
RIS14	4	6921	6923	461	env	TGG	TAG	21698	12	1	3g
RIS14	4	6999	7001	435	env	TGG	TAG	24778	15	1	3g
RIS14	4	7164	7166	380	env	TGG	TGA	23680	12	1	3f
RIS14	4	7440	7442	288	env	TGG	TAG	24023	18	1	3g
RIS14	4	7440	7442	288	env	TGG	TAA	24023	14	1	3g
RIS14	4	7440	7442	288	env	TGG	TAA	24023	14	1	3g
RIS14	4	7515	7517	263	env	TGG	TAA	21995	28	1	3g
RIS14	4	7515	7517	263	env	TGG	TAA	21995	28	1	3g
RIS14	4	7557	7559	249	env	TGG	TGA	20182	13	1	3f
RIS14	4	7557	7559	249	env	TGG	TAG	20182	12	1	3g
RIS14	4	7569	7571	245	env	TGG	TAA	20826	24	1	3g
RIS14	4	7569	7571	245	env	TGG	TAA	20826	24	1	3f
RIS14	4	7596	7598	236	env	TGG	TAA	20399	12	1	3g
RIS14	4	7596	7598	236	env	TGG	TAG	20399	12	1	3g
RIS14	4	7596	7598	236	env	TGG	TAA	20399	12	1	3f
RIS14	4	7611	7613	231	env	TGG	TAG	20365	12	1	3g
RIS14	4	7620	7622	228	env	TGG	TAG	20361	11	1	3g
RIS14	4	7620	7622	228	env	TGG	TGA	20361	11	1	3g
RIS14	4	7725	7727	193	env	TGG	TAG	23233	12	1	3g
RIS14	4	7737	7739	189	env	TGG	TGA	23174	13	1	3f
RIS14	4	7737	7739	189	env	TGG	TAG	23174	12	1	3g
RIS14	4	7743	7745	187	env	TGG	TAG	23837	25	1	3g
RIS14	4	7761	7763	181	env	TGG	TAG	20718	10	1	3g
RIS14	4	7767	7769	179	env	TGG	TAG	20518	11	1	3g
RIS14	4	7943	7945	73	rev2	TGG	TGA	18900	14	1	3f
RIS14	4	7943	7945	73	rev2	TGG	TAA	18900	7	1	3g
RIS14	4	7943	7945	73	rev2	TGG	TAA	18900	7	1	3f
RIS14	4	7982	7984	60	rev2	TGG	TAG	17890	14	1	3g
RIS14	4	7982	7984	60	rev2	TGG	TAA	17890	7	1	3g
RIS14	4	7982	7984	60	rev2	TGG	TAA	17890	7	1	3f
RIS14	4	8001	8003	101	env	TGG	TAG	19568	14	1	3g
RIS14	4	8001	8003	101	env	TGG	TGA	19568	9	1	3f
RIS14	4	8100	8102	68	env	TGG	TAA	24131	12	1	3g
RIS14	4	8100	8102	68	env	TGG	TAG	24131	10	1	3g
RIS14	4	8100	8102	68	env	TGG	TAA	24131	12	1	3g
RIS14	4	8118	8120	62	env	TGG	TAG	22780	24	1	3g
RIS14	4	8121	8123	61	env	TGG	TAG	22379	13	1	3g
RIS14	4	8121	8123	61	env	TGG	TGA	22379	12	1	3f
RIS14	4	8139	8141	55	env	TGG	TAA	24048	24	1	3g
RIS14	4	8139	8141	55	env	TGG	TAA	24048	24	1	3f
RIS14	4	8317	8319	210	nef	TGG	TAG	18643	15	1	3g
RIS14	4	8467	8469	160	nef	TGG	TAG	26431	14	1	3g
RIS14	4	8635	8637	104	nef	TGG	TAG	22501	15	1	3g
RIS14	4	8719	8721	76	nef	TGG	TAG	26728	15	1	3g
RIS14	4	8845	8847	34	nef	TGG	TAG	21830	15	1	3g
RIS14	5	278	280	493	gag	TGG	TAG	30548	35	2	3g
RIS14	5	278	280	493	gag	TGG	TAA	30548	18	1	3g
RIS14	5	278	280	493	gag	TGG	TAA	30548	18	1	3g
RIS14	5	338	340	473	gag	TGG	TAG	33970	21	1	3g
RIS14	5	698	700	353	gag	TGG	TAG	47991	38	2	3g
RIS14	5	869	871	296	gag	TGG	TAG	61821	40	2	3g
RIS14	5	869	871	296	gag	TGG	TAA	61821	17	1	3g
RIS14	5	869	871	296	gag	TGG	TAA	61821	17	1	3g
RIS14	5	1028	1030	243	gag	TGG	TAG	50982	36	2	3g
RIS14	5	1181	1183	192	gag	TGG	TAG	44964	18	1	3g
RIS14	5	1475	1477	94	gag	TGG	TAG	45338	20	1	3g
RIS14	5	1475	1477	94	gag	TGG	TGA	45338	19	1	3f
RIS14	5	1475	1477	94	gag	TGG	TAA	45338	16	1	3g
RIS14	5	1475	1477	94	gag	TGG	TAA	45338	16	1	3f
RIS14	5	1648	1650	971	pol	TGG	TAG	40803	18	1	3g
RIS14	5	1648	1650	971	pol	TGG	TAA	40803	17	1	3g
RIS14	5	1648	1650	971	pol	TGG	TAA	40803	17	1	3g
RIS14	5	1840	1842	907	pol	TGG	TAG	27818	18	1	3g
RIS14	6	338	340	473	gag	TGG	TAA	42705	15	1	3g
RIS14	6	338	340	473	gag	TGG	TAA	42705	15	1	3g
RIS14	6	869	871	296	gag	TGG	TGA	70015	16	1	3g
RIS14	6	980	982	259	gag	TGG	TAA	67986	7	1	3g
RIS14	6	980	982	259	gag	TGG	TAA	67986	7	1	3f
RIS14	6	1028	1030	243	gag	TGG	TGA	63153	7	1	3f
RIS14	6	1181	1183	192	gag	TGG	TAA	50883	8	1	3g
RIS14	6	1181	1183	192	gag	TGG	TAA	50883	8	1	3f
RIS14	6	1648	1650	971	pol	TGG	TAG	49633	15	1	3g
RIS14	6	1732	1734	943	pol	TGG	TAG	54381	16	1	3g
RIS14	6	2224	2226	779	pol	TGG	TAG	8896	17	1	3g
RIS14	6	2275	2277	762	pol	TGG	TAG	12798	18	1	3g
RIS14	6	2470	2472	697	pol	TGG	TAG	23986	18	1	3g
RIS14	6	2647	2649	638	pol	TGG	TGA	23698	19	1	3g
RIS14	6	2698	2700	621	pol	TGG	TAG	22643	20	1	3g
RIS14	6	3022	3024	513	pol	TGG	TAG	23801	21	1	3g
RIS14	6	3160	3162	467	pol	TGG	TGA	25516	21	1	3g
RIS14	6	3205	3207	452	pol	TGG	TAG	23955	22	1	3g
RIS14	6	3253	3255	436	pol	TGG	TAG	23315	22	1	3g
RIS14	6	3289	3291	424	pol	TGG	TAG	24600	22	1	3g
RIS14	6	3616	3618	315	pol	TGG	TAA	24810	21	1	3g
RIS14	6	3616	3618	315	pol	TGG	TAA	24810	21	1	3g
RIS14	6	3748	3750	271	pol	TGG	TAG	24783	22	1	3g
RIS14	7	1181	1183	192	gag	TGG	TGA	57636	18	1	3f
RIS14	7	2224	2226	779	pol	TGG	TAG	5013	16	1	3g
RIS14	7	2275	2277	762	pol	TGG	TAA	6924	16	1	3g
RIS14	7	2275	2277	762	pol	TGG	TAA	6924	16	1	3g
RIS14	7	2470	2472	697	pol	TGG	TAG	13711	17	1	3g
RIS14	7	2647	2649	638	pol	TGG	TAA	14002	18	1	3g
RIS14	7	2647	2649	638	pol	TGG	TAA	14002	18	1	3g
RIS14	7	2698	2700	621	pol	TGG	TAG	13014	20	1	3g
RIS14	7	2767	2769	598	pol	TGG	TAG	12449	22	1	3g
RIS14	7	2809	2811	584	pol	TGG	TAG	12856	20	1	3g
RIS14	7	3160	3162	467	pol	TGG	TAA	16019	20	1	3g
RIS14	7	3160	3162	467	pol	TGG	TAA	16019	20	1	3g
RIS14	7	3205	3207	452	pol	TGG	TAG	14607	23	1	3g
RIS14	7	3217	3219	448	pol	TGG	TAG	14502	23	1	3g
RIS14	7	3241	3243	440	pol	TGG	TAG	15089	22	1	3g
RIS14	7	3253	3255	436	pol	TGG	TAA	14376	22	1	3g
RIS14	7	3253	3255	436	pol	TGG	TAA	14376	22	1	3g
RIS14	7	3616	3618	315	pol	TGG	TAA	13907	22	1	3g
RIS14	7	3616	3618	315	pol	TGG	TAA	13907	22	1	3g
RIS14	7	3748	3750	271	pol	TGG	TAG	14261	19	1	3g
RIS14	7	4087	4089	158	pol	TGG	TAG	12221	22	1	3g
RIS14	7	4565	4567	173	vif	TGG	TAG	14889	18	1	3g
RIS14	7	4616	4618	156	vif	TGG	TAG	18600	16	1	3g
RIS14	7	5024	5026	20	vif	TGG	TAG	11514	8	1	3g
RIS14	8	278	280	493	gag	TGG	TGA	18359	14	1	3g
RIS14	8	338	340	473	gag	TGG	TAG	22026	17	1	3g
RIS14	8	698	700	353	gag	TGG	TAG	30976	16	1	3g
RIS14	8	869	871	296	gag	TGG	TAA	44734	12	1	3g
RIS14	8	869	871	296	gag	TGG	TAA	44734	12	1	3g
RIS14	8	1028	1030	243	gag	TGG	TGA	35410	9	1	3f
RIS14	8	1181	1183	192	gag	TGG	TAA	28930	10	1	3g
RIS14	8	1181	1183	192	gag	TGG	TAA	28930	10	1	3f
RIS14	8	1648	1650	971	pol	TGG	TAG	26333	10	1	3g
RIS14	8	2224	2226	779	pol	TGG	TAA	10823	8	1	3g
RIS14	8	2224	2226	779	pol	TGG	TAA	10823	8	1	3f
RIS14	8	2275	2277	762	pol	TGG	TAG	16740	13	1	3g
RIS14	8	2470	2472	697	pol	TGG	TAA	29898	18	1	3g
RIS14	8	2470	2472	697	pol	TGG	TAG	29898	16	1	3g
RIS14	8	2470	2472	697	pol	TGG	TAA	29898	18	1	3f
RIS14	8	2647	2649	638	pol	TGG	TGA	25988	16	1	3g
RIS14	8	2809	2811	584	pol	TGG	TAG	23243	19	1	3g
RIS14	8	3160	3162	467	pol	TGG	TGA	28914	17	1	3g
RIS14	8	3205	3207	452	pol	TGG	TAG	28595	18	1	3g
RIS14	8	3241	3243	440	pol	TGG	TGA	27491	18	1	3f
RIS14	8	3253	3255	436	pol	TGG	TAG	28328	18	1	3g
RIS14	8	3253	3255	436	pol	TGG	TAA	28328	14	1	3g
RIS14	8	3253	3255	436	pol	TGG	TAA	28328	14	1	3g
RIS14	8	3289	3291	424	pol	TGG	TAG	25584	19	1	3g
RIS14	8	3616	3618	315	pol	TGG	TAG	24284	17	1	3g
RIS14	8	3748	3750	271	pol	TGG	TGA	25539	19	1	3f
RIS14	8	3748	3750	271	pol	TGG	TAG	25539	17	1	3g
RIS14	8	4084	4086	159	pol	TGG	TAG	21899	18	1	3g
RIS14	8	4087	4089	158	pol	TGG	TAG	19447	19	1	3g
RIS14	8	4616	4618	156	vif	TGG	TAG	25300	19	1	3g
RIS14	8	5727	5729	859	env	TGG	TAG	8417	35	2	3g
RIS14	8	5988	5990	772	env	TGG	TGA	21007	16	1	3f
RIS14	8	7164	7166	380	env	TGG	TAA	26849	15	1	3g
RIS14	8	7164	7166	380	env	TGG	TAA	26849	15	1	3f
RIS14	8	7737	7739	189	env	TGG	TGA	18240	19	1	3f
RIS14	9	278	280	493	gag	TGG	TAA	21343	20	1	3g
RIS14	9	278	280	493	gag	TGG	TAA	21343	20	1	3g
RIS14	9	338	340	473	gag	TGG	TAG	25407	23	1	3g
RIS14	9	698	700	353	gag	TGG	TAG	41923	19	1	3g
RIS14	9	869	871	296	gag	TGG	TAG	51144	19	1	3g
RIS14	9	1028	1030	243	gag	TGG	TAG	46770	17	1	3g
RIS14	9	1181	1183	192	gag	TGG	TAG	37338	20	1	3g
RIS14	9	1475	1477	94	gag	TGG	TAG	35687	20	1	3g
RIS14	9	1648	1650	971	pol	TGG	TAA	28552	21	1	3g
RIS14	9	1648	1650	971	pol	TGG	TAA	28552	21	1	3g
RIS14	9	1840	1842	907	pol	TGG	TAG	19140	22	1	3g
RIS14	10	278	280	493	gag	TGG	TAG	21313	38	2	3g
RIS14	10	278	280	493	gag	TGG	TAA	21313	12	1	3g
RIS14	10	278	280	493	gag	TGG	TAA	21313	12	1	3g
RIS14	10	338	340	473	gag	TGG	TAG	25065	14	1	3g
RIS14	10	698	700	353	gag	TGG	TAG	35745	55	3	3g
RIS14	10	869	871	296	gag	TGG	TAA	45646	19	1	3g
RIS14	10	869	871	296	gag	TGG	TGA	45646	13	1	3g
RIS14	10	869	871	296	gag	TGG	TAA	45646	19	1	3g
RIS14	10	980	982	259	gag	TGG	TAG	39060	13	1	3g
RIS14	10	1028	1030	243	gag	TGG	TAG	37456	12	1	3g
RIS14	10	1181	1183	192	gag	TGG	TAG	33518	56	3	3g
RIS14	10	1475	1477	94	gag	TGG	TAG	29935	15	1	3g
RIS14	10	1648	1650	971	pol	TGG	TAA	28403	18	1	3g
RIS14	10	1648	1650	971	pol	TGG	TAG	28403	12	1	3g
RIS14	10	1648	1650	971	pol	TGG	TAA	28403	18	1	3g
RIS14	10	1751	1753	2	gag	CAA	TAA	29992	14	1	rt
RIS14	10	1840	1842	907	pol	TGG	TAG	19404	14	1	3g
RIS15	1	868	870	291	gag	TGG	TAG	47764	20	1	3g
RIS15	1	868	870	291	gag	TGG	TGA	47764	17	1	3g
RIS15	1	1180	1182	187	gag	TGG	TAG	43153	20	1	3g
RIS15	1	1180	1182	187	gag	TGG	TGA	43153	18	1	3f
RIS15	1	1474	1476	89	gag	TGG	TAG	39497	38	2	3g
RIS15	1	1632	1634	971	pol	TGG	TAA	36186	19	1	3g
RIS15	1	1632	1634	971	pol	TGG	TAA	36186	19	1	3g
RIS15	1	1824	1826	907	pol	TGG	TGA	30209	12	1	3f
RIS15	1	5308	5310	62	tat1	TGG	TGA	7572	22	1	3f
RIS15	1	5575	5577	60	vpu	TGG	TGA	10038	18	1	3f
RIS15	1	5717	5719	845	env	TGG	TAA	11886	20	1	3g
RIS15	1	5717	5719	845	env	TGG	TAA	11886	20	1	3g
RIS15	1	5734	5736	7	vpu	TGG	TAA	12885	21	1	3g
RIS15	1	5734	5736	7	vpu	TGG	TAA	12885	21	1	3g
RIS15	1	5771	5773	827	env	TGG	TAG	12934	38	2	3g
RIS15	1	5801	5803	817	env	TGG	TAG	14997	20	1	3g
RIS15	1	5801	5803	817	env	TGG	TGA	14997	16	1	3f
RIS15	1	5873	5875	793	env	TGG	TAG	14502	62	3	3g
RIS15	1	6002	6004	750	env	TGG	TAG	12142	23	1	3g
RIS15	1	6071	6073	727	env	TGG	TAG	3794	35	2	3g
RIS15	1	6872	6874	460	env	TGG	TAG	13536	16	1	3g
RIS15	1	7115	7117	379	env	TGG	TAG	12815	24	1	3g
RIS15	1	7115	7117	379	env	TGG	TAA	12815	7	1	3g
RIS15	1	7115	7117	379	env	TGG	TAA	12815	7	1	3f
RIS15	1	7391	7393	287	env	TGG	TGA	15722	20	1	3g
RIS15	1	7391	7393	287	env	TGG	TAA	15722	16	1	3g
RIS15	1	7391	7393	287	env	TGG	TAA	15722	16	1	3g
RIS15	1	7466	7468	262	env	TGG	TAA	13648	43	2	3g
RIS15	1	7466	7468	262	env	TGG	TAA	13648	43	2	3g
RIS15	1	7508	7510	248	env	TGG	TAG	13744	48	2	3g
RIS15	1	7508	7510	248	env	TGG	TGA	13744	8	1	3f
RIS15	1	7520	7522	244	env	TGG	TAG	14173	20	1	3g
RIS15	1	7547	7549	235	env	TGG	TAA	12256	54	3	3g
RIS15	1	7547	7549	235	env	TGG	TAA	12256	54	3	3g
RIS15	1	7562	7564	230	env	TGG	TAG	11461	23	1	3g
RIS15	1	7571	7573	227	env	TGG	TGA	11411	21	1	3g
RIS15	1	7688	7690	188	env	TGG	TAG	13209	28	1	3g
RIS15	1	7688	7690	188	env	TGG	TGA	13209	10	1	3f
RIS15	1	7694	7696	186	env	TGG	TAG	12943	19	1	3g
RIS15	1	7712	7714	180	env	TGG	TAG	10133	25	1	3g
RIS15	1	7718	7720	178	env	TGG	TAG	10219	26	1	3g
RIS15	1	7891	7893	73	rev2	TGG	TAG	10458	23	1	3g
RIS15	1	7891	7893	73	rev2	TGG	TGA	10458	9	1	3f
RIS15	1	7930	7932	60	rev2	TGG	TAG	10810	23	1	3g
RIS15	1	7930	7932	60	rev2	TGG	TGA	10810	11	1	3f
RIS15	1	7949	7951	101	env	TGG	TAG	11281	23	1	3g
RIS15	1	7949	7951	101	env	TGG	TAA	11281	12	1	3g
RIS15	1	7949	7951	101	env	TGG	TAA	11281	12	1	3g
RIS15	1	8048	8050	68	env	TGG	TAG	13310	46	2	3g
RIS15	1	8069	8071	61	env	TGG	TAG	12572	46	2	3g
RIS15	1	8069	8071	61	env	TGG	TAA	12572	12	1	3g
RIS15	1	8069	8071	61	env	TGG	TAA	12572	12	1	3f
RIS15	1	8087	8089	55	env	TGG	TAG	12369	48	2	3g
RIS15	1	8087	8089	55	env	TGG	TAA	12369	10	1	3g
RIS15	1	8087	8089	55	env	TGG	TAA	12369	10	1	3f
RIS15	1	8289	8291	195	nef	TGG	TAG	11690	21	1	3g
RIS15	1	8589	8591	95	nef	TGG	TAG	13790	22	1	3g
RIS15	2	277	279	488	gag	TGG	TAG	45882	23	1	3g
RIS15	2	697	699	348	gag	TGG	TAA	60119	21	1	3g
RIS15	2	697	699	348	gag	TGG	TAA	60119	21	1	3g
RIS15	2	868	870	291	gag	TGG	TAG	71640	22	1	3g
RIS15	2	979	981	254	gag	TGG	TAG	63447	18	1	3g
RIS15	2	1027	1029	238	gag	TGG	TAG	59114	17	1	3g
RIS15	2	1180	1182	187	gag	TGG	TAG	68185	20	1	3g
RIS15	2	1474	1476	89	gag	TGG	TAA	59605	19	1	3g
RIS15	2	1474	1476	89	gag	TGG	TAA	59605	19	1	3f
RIS15	2	1632	1634	971	pol	TGG	TGA	61543	19	1	3g
RIS15	2	1824	1826	907	pol	TGG	TAG	43346	20	1	3g
RIS15	2	2208	2210	779	pol	TGG	TAG	4989	20	1	3g
RIS15	2	2208	2210	779	pol	TGG	TAA	4989	17	1	3g
RIS15	2	2208	2210	779	pol	TGG	TAA	4989	17	1	3f
RIS15	2	2259	2261	762	pol	TGG	TAG	6966	55	3	3g
RIS15	2	2454	2456	697	pol	TGG	TAG	12399	58	3	3g
RIS15	2	2631	2633	638	pol	TGG	TGA	13995	37	2	3g
RIS15	2	2631	2633	638	pol	TGG	TAA	13995	19	1	3g
RIS15	2	2631	2633	638	pol	TGG	TAA	13995	19	1	3g
RIS15	2	2682	2684	621	pol	TGG	TAG	14291	60	3	3g
RIS15	2	2712	2714	611	pol	TGG	TAG	13394	22	1	3g
RIS15	2	2751	2753	598	pol	TGG	TAG	14406	58	3	3g
RIS15	2	2793	2795	584	pol	TGG	TAG	14517	35	2	3g
RIS15	2	3144	3146	467	pol	TGG	TAG	14026	28	1	3g
RIS15	2	3144	3146	467	pol	TGG	TAA	14026	17	1	3g
RIS15	2	3144	3146	467	pol	TGG	TGA	14026	17	1	3g
RIS15	2	3144	3146	467	pol	TGG	TAA	14026	17	1	3g
RIS15	2	3189	3191	452	pol	TGG	TAA	11892	70	3	3g
RIS15	2	3189	3191	452	pol	TGG	TAA	11892	70	3	3g
RIS15	2	3198	3200	449	pol	TGG	TAG	11511	42	2	3g
RIS15	2	3201	3203	448	pol	TGG	TAG	11073	23	1	3g
RIS15	2	3213	3215	444	pol	TGG	TAG	12476	50	2	3g
RIS15	2	3225	3227	440	pol	TGG	TAG	12052	73	4	3g
RIS15	2	3237	3239	436	pol	TGG	TAA	11284	72	4	3g
RIS15	2	3237	3239	436	pol	TGG	TAA	11284	72	4	3g
RIS15	2	3273	3275	424	pol	TGG	TAG	12606	72	4	3g
RIS15	2	3600	3602	315	pol	TGG	TAA	12846	58	3	3g
RIS15	2	3600	3602	315	pol	TGG	TAA	12846	58	3	3g
RIS15	2	3732	3734	271	pol	TGG	TAG	14075	35	2	3g
RIS15	2	3732	3734	271	pol	TGG	TAA	14075	19	1	3g
RIS15	2	3732	3734	271	pol	TGG	TAA	14075	19	1	3f
RIS15	2	3999	4001	182	pol	TGG	TAG	11001	23	1	3g
RIS15	2	4068	4070	159	pol	TGG	TAG	10172	58	3	3g
RIS15	2	4071	4073	158	pol	TGG	TAG	9799	57	3	3g
RIS15	2	4380	4382	55	pol	TGG	TAG	7991	21	1	3g
RIS15	2	4600	4602	156	vif	TGG	TAG	10021	41	2	3g
RIS15	2	4696	4698	124	vif	TGG	TGA	10614	40	2	3g
RIS15	2	5058	5060	80	vpr	TGG	TAG	7452	14	1	3g
RIS15	2	5166	5168	44	vpr	TGG	TAG	1536	49	2	3g
RIS15	2	5308	5310	62	tat1	TGG	TAG	12507	20	1	3g
RIS15	2	5711	5713	847	env	TGG	TAG	21639	20	1	3g
RIS15	2	5717	5719	845	env	TGG	TAG	20891	20	1	3g
RIS15	2	5734	5736	7	vpu	TGG	TAG	22403	20	1	3g
RIS15	2	5771	5773	827	env	TGG	TAA	22554	20	1	3g
RIS15	2	5771	5773	827	env	TGG	TAA	22554	20	1	3g
RIS15	2	5873	5875	793	env	TGG	TAG	23143	21	1	3g
RIS15	2	5954	5956	766	env	TGG	TAG	24433	21	1	3g
RIS15	2	6002	6004	750	env	TGG	TAG	19209	21	1	3g
RIS15	2	6635	6637	539	env	TGG	TAG	26555	15	1	3g
RIS15	2	6701	6703	517	env	TGG	TAA	22875	14	1	3g
RIS15	2	6701	6703	517	env	TGG	TAA	22875	14	1	3f
RIS15	2	7115	7117	379	env	TGG	TAG	22402	18	1	3g
RIS15	2	7391	7393	287	env	TGG	TAG	24784	21	1	3g
RIS15	2	7466	7468	262	env	TGG	TAA	21436	18	1	3g
RIS15	2	7466	7468	262	env	TGG	TAA	21436	18	1	3g
RIS15	2	7508	7510	248	env	TGG	TAG	24313	19	1	3g
RIS15	2	7520	7522	244	env	TGG	TAG	26087	19	1	3g
RIS15	2	7547	7549	235	env	TGG	TAA	23368	20	1	3g
RIS15	2	7547	7549	235	env	TGG	TAA	23368	20	1	3g
RIS15	2	7562	7564	230	env	TGG	TAG	22593	21	1	3g
RIS15	2	7571	7573	227	env	TGG	TAA	22625	19	1	3g
RIS15	2	7571	7573	227	env	TGG	TAA	22625	19	1	3g
RIS15	2	7676	7678	192	env	TGG	TAG	23614	19	1	3g
RIS15	2	7688	7690	188	env	TGG	TAG	23854	20	1	3g
RIS15	2	7694	7696	186	env	TGG	TAG	23419	20	1	3g
RIS15	2	7891	7893	73	rev2	TGG	TAG	20617	20	1	3g
RIS15	2	7930	7932	60	rev2	TGG	TAG	19815	21	1	3g
RIS15	2	7949	7951	101	env	TGG	TAG	20144	22	1	3g
RIS15	2	8048	8050	68	env	TGG	TAG	21589	20	1	3g
RIS15	2	8069	8071	61	env	TGG	TAG	20944	19	1	3g
RIS15	2	8087	8089	55	env	TGG	TAG	21413	20	1	3g
RIS15	2	8289	8291	195	nef	TGG	TAG	22406	21	1	3g
RIS15	3	868	870	291	gag	TGG	TGA	64121	14	1	3g
RIS15	3	868	870	291	gag	TGG	TAG	64121	8	1	3g
RIS15	3	979	981	254	gag	TGG	TAA	56594	9	1	3g
RIS15	3	979	981	254	gag	TGG	TAA	56594	9	1	3f
RIS15	3	1180	1182	187	gag	TGG	TAG	52527	7	1	3g
RIS15	3	1180	1182	187	gag	TGG	TAA	52527	6	1	3g
RIS15	3	1180	1182	187	gag	TGG	TAA	52527	6	1	3f
RIS15	3	1474	1476	89	gag	TGG	TAG	41957	10	1	3g
RIS15	3	1716	1718	943	pol	TGG	TAG	46905	8	1	3g
RIS15	3	5308	5310	62	tat1	TGG	TAG	7198	19	1	3g
RIS15	3	5308	5310	62	tat1	TGG	TAA	7198	10	1	3g
RIS15	3	5308	5310	62	tat1	TGG	TAA	7198	10	1	3f
RIS15	3	5575	5577	60	vpu	TGG	TAA	11808	6	1	3g
RIS15	3	5575	5577	60	vpu	TGG	TAA	11808	6	1	3f
RIS15	3	5711	5713	847	env	TGG	TAG	12991	20	1	3g
RIS15	3	5717	5719	845	env	TGG	TAA	12628	20	1	3g
RIS15	3	5717	5719	845	env	TGG	TAA	12628	20	1	3g
RIS15	3	5734	5736	7	vpu	TGG	TAA	13839	20	1	3g
RIS15	3	5734	5736	7	vpu	TGG	TAA	13839	20	1	3g
RIS15	3	5771	5773	827	env	TGG	TAA	14158	20	1	3g
RIS15	3	5771	5773	827	env	TGG	TAA	14158	20	1	3g
RIS15	3	5873	5875	793	env	TGG	TAG	17050	18	1	3g
RIS15	3	5954	5956	766	env	TGG	TAG	16490	18	1	3g
RIS15	3	6002	6004	750	env	TGG	TAG	13128	24	1	3g
RIS15	3	6002	6004	750	env	TGG	TAA	13128	21	1	3g
RIS15	3	6002	6004	750	env	TGG	TAA	13128	21	1	3g
RIS15	3	6071	6073	727	env	TGG	TAA	3633	19	1	3g
RIS15	3	6071	6073	727	env	TGG	TAA	3633	19	1	3g
RIS15	3	6089	6091	721	env	TGG	TAG	1357	36	2	3g
RIS15	3	6635	6637	539	env	TGG	TAG	18602	47	2	3g
RIS15	3	6701	6703	517	env	TGG	TAA	14618	13	1	3g
RIS15	3	6701	6703	517	env	TGG	TAA	14618	13	1	3f
RIS15	3	6872	6874	460	env	TGG	TAG	16473	20	1	3g
RIS15	3	6962	6964	430	env	TGG	TAG	19608	11	1	3g
RIS15	3	7115	7117	379	env	TGG	TAG	14837	18	1	3g
RIS15	3	7391	7393	287	env	TGG	TGA	15792	17	1	3g
RIS15	3	7391	7393	287	env	TGG	TAG	15792	7	1	3g
RIS15	3	7466	7468	262	env	TGG	TAG	12968	31	2	3g
RIS15	3	7466	7468	262	env	TGG	TAA	12968	17	1	3g
RIS15	3	7466	7468	262	env	TGG	TAA	12968	17	1	3g
RIS15	3	7508	7510	248	env	TGG	TAG	15032	16	1	3g
RIS15	3	7520	7522	244	env	TGG	TAG	16340	16	1	3g
RIS15	3	7547	7549	235	env	TGG	TAG	14638	31	2	3g
RIS15	3	7547	7549	235	env	TGG	TAA	14638	17	1	3g
RIS15	3	7547	7549	235	env	TGG	TAA	14638	17	1	3g
RIS15	3	7562	7564	230	env	TGG	TAG	13912	18	1	3g
RIS15	3	7571	7573	227	env	TGG	TAG	13919	31	2	3g
RIS15	3	7571	7573	227	env	TGG	TAA	13919	17	1	3g
RIS15	3	7571	7573	227	env	TGG	TAA	13919	17	1	3g
RIS15	3	7676	7678	192	env	TGG	TAG	13802	18	1	3g
RIS15	3	7688	7690	188	env	TGG	TAG	14023	17	1	3g
RIS15	3	7694	7696	186	env	TGG	TAG	13766	19	1	3g
RIS15	3	7712	7714	180	env	TGG	TAG	10611	15	1	3g
RIS15	3	7718	7720	178	env	TGG	TAG	10668	16	1	3g
RIS15	3	7891	7893	73	rev2	TGG	TAG	10028	20	1	3g
RIS15	3	7930	7932	60	rev2	TGG	TAG	9501	22	1	3g
RIS15	3	7949	7951	101	env	TGG	TAA	9515	20	1	3g
RIS15	3	7949	7951	101	env	TGG	TAA	9515	20	1	3g
RIS15	3	8048	8050	68	env	TGG	TAA	10727	17	1	3g
RIS15	3	8048	8050	68	env	TGG	TAA	10727	17	1	3g
RIS15	3	8069	8071	61	env	TGG	TAG	10701	17	1	3g
RIS15	3	8087	8089	55	env	TGG	TAG	11018	15	1	3g
RIS15	3	8265	8267	203	nef	TGG	TAG	10314	19	1	3g
RIS15	3	8289	8291	195	nef	TGG	TAG	10468	20	1	3g
RIS15	3	8589	8591	95	nef	TGG	TAG	11167	20	1	3g
RIS15	3	8589	8591	95	nef	TGG	TGA	11167	13	1	3f
RIS15	3	8799	8801	25	nef	TGG	TAG	7427	44	2	3g
RIS15	3	8799	8801	25	nef	TGG	TGA	7427	9	1	3f
RIS15	4	277	279	488	gag	TGG	TAA	28433	19	1	3g
RIS15	4	277	279	488	gag	TGG	TAA	28433	19	1	3g
RIS15	4	337	339	468	gag	TGG	TAG	38000	20	1	3g
RIS15	4	697	699	348	gag	TGG	TAG	52296	18	1	3g
RIS15	4	868	870	291	gag	TGG	TAG	65026	19	1	3g
RIS15	4	979	981	254	gag	TGG	TAG	59605	18	1	3g
RIS15	4	1027	1029	238	gag	TGG	TAG	57768	18	1	3g
RIS15	4	1180	1182	187	gag	TGG	TAG	58247	19	1	3g
RIS15	4	1474	1476	89	gag	TGG	TAG	42042	20	1	3g
RIS15	4	1632	1634	971	pol	TGG	TGA	38180	18	1	3g
RIS15	4	1824	1826	907	pol	TGG	TAG	28691	17	1	3g
RIS15	4	2208	2210	779	pol	TGG	TAA	16419	9	1	3g
RIS15	4	2208	2210	779	pol	TGG	TAA	16419	9	1	3f
RIS15	4	2259	2261	762	pol	TGG	TAA	21860	8	1	3g
RIS15	4	2259	2261	762	pol	TGG	TAA	21860	8	1	3g
RIS15	4	2454	2456	697	pol	TGG	TAA	40421	11	1	3g
RIS15	4	2454	2456	697	pol	TGG	TAA	40421	11	1	3f
RIS15	4	2631	2633	638	pol	TGG	TAA	45619	13	1	3g
RIS15	4	2631	2633	638	pol	TGG	TAA	45619	13	1	3g
RIS15	4	2682	2684	621	pol	TGG	TAG	46719	15	1	3g
RIS15	4	2712	2714	611	pol	TGG	TAG	46136	15	1	3g
RIS15	4	2751	2753	598	pol	TGG	TAG	49936	14	1	3g
RIS15	4	2793	2795	584	pol	TGG	TAG	48793	12	1	3g
RIS15	4	3006	3008	513	pol	TGG	TAG	49981	14	1	3g
RIS15	4	3144	3146	467	pol	TGG	TAA	46188	13	1	3g
RIS15	4	3144	3146	467	pol	TGG	TAA	46188	13	1	3g
RIS15	4	3189	3191	452	pol	TGG	TAA	42745	14	1	3g
RIS15	4	3189	3191	452	pol	TGG	TAA	42745	14	1	3g
RIS15	4	3198	3200	449	pol	TGG	TAG	42096	15	1	3g
RIS15	4	3201	3203	448	pol	TGG	TAG	41004	16	1	3g
RIS15	4	3225	3227	440	pol	TGG	TAG	43804	15	1	3g
RIS15	4	3237	3239	436	pol	TGG	TAA	41673	16	1	3g
RIS15	4	3237	3239	436	pol	TGG	TAA	41673	16	1	3g
RIS15	4	3273	3275	424	pol	TGG	TAG	46088	14	1	3g
RIS15	4	3600	3602	315	pol	TGG	TAA	40905	10	1	3g
RIS15	4	3600	3602	315	pol	TGG	TAA	40905	10	1	3g
RIS15	4	3732	3734	271	pol	TGG	TAG	47458	12	1	3g
RIS15	4	3999	4001	182	pol	TGG	TAG	39910	14	1	3g
RIS15	4	4068	4070	159	pol	TGG	TAG	36589	10	1	3g
RIS15	4	4071	4073	158	pol	TGG	TAA	34954	9	1	3g
RIS15	4	4071	4073	158	pol	TGG	TAA	34954	9	1	3g
RIS15	4	4380	4382	55	pol	TGG	TAG	33617	17	1	3g
RIS15	4	4600	4602	156	vif	TGG	TAG	46103	17	1	3g
RIS15	4	4696	4698	124	vif	TGG	TAG	49634	17	1	3g
RIS15	4	5008	5010	20	vif	TGG	TAG	25255	15	1	3g
RIS15	4	5058	5060	80	vpr	TGG	TAA	28856	20	1	3g
RIS15	4	5058	5060	80	vpr	TGG	TAA	28856	20	1	3g
RIS15	4	5118	5120	60	vpr	TGG	TAG	27047	19	1	3g
RIS15	4	5166	5168	44	vpr	TGG	TAG	8295	16	1	3g
RIS15	4	5308	5310	62	tat1	TGG	TAG	8941	58	3	3g
RIS15	4	5575	5577	60	vpu	TGG	TAG	14860	24	1	3g
RIS15	4	5575	5577	60	vpu	TGG	TGA	14860	12	1	3f
RIS15	4	5711	5713	847	env	TGG	TGA	16325	24	1	3f
RIS15	4	5717	5719	845	env	TGG	TAA	15936	24	1	3g
RIS15	4	5717	5719	845	env	TGG	TAA	15936	24	1	3g
RIS15	4	5734	5736	7	vpu	TGG	TAA	17503	41	2	3g
RIS15	4	5734	5736	7	vpu	TGG	TAA	17503	41	2	3g
RIS15	4	5771	5773	827	env	TGG	TAA	17963	39	2	3g
RIS15	4	5771	5773	827	env	TGG	TAA	17963	39	2	3g
RIS15	4	5801	5803	817	env	TGG	TAG	22006	38	2	3g
RIS15	4	5801	5803	817	env	TGG	TGA	22006	14	1	3f
RIS15	4	5801	5803	817	env	TGG	TAA	22006	12	1	3g
RIS15	4	5801	5803	817	env	TGG	TAA	22006	12	1	3f
RIS15	4	5873	5875	793	env	TGG	TAG	20796	41	2	3g
RIS15	4	5954	5956	766	env	TGG	TAG	19738	39	2	3g
RIS15	4	5954	5956	766	env	TGG	TGA	19738	13	1	3f
RIS15	4	5954	5956	766	env	TGG	TAA	19738	13	1	3g
RIS15	4	5954	5956	766	env	TGG	TAA	19738	13	1	3f
RIS15	4	6002	6004	750	env	TGG	TAA	15145	55	3	3g
RIS15	4	6002	6004	750	env	TGG	TAA	15145	55	3	3g
RIS15	4	6071	6073	727	env	TGG	TAG	3030	21	1	3g
RIS15	4	6635	6637	539	env	TGG	TAG	22705	20	1	3g
RIS15	4	6701	6703	517	env	TGG	TAA	17134	36	2	3g
RIS15	4	6701	6703	517	env	TGG	TAA	17134	36	2	3f
RIS15	4	6872	6874	460	env	TGG	TAG	20843	11	1	3g
RIS15	4	7115	7117	379	env	TGG	TAA	16451	38	2	3g
RIS15	4	7115	7117	379	env	TGG	TAA	16451	38	2	3f
RIS15	4	7391	7393	287	env	TGG	TAA	21377	42	2	3g
RIS15	4	7391	7393	287	env	TGG	TAA	21377	42	2	3g
RIS15	4	7466	7468	262	env	TGG	TAA	16259	39	2	3g
RIS15	4	7466	7468	262	env	TGG	TAA	16259	39	2	3g
RIS15	4	7508	7510	248	env	TGG	TAG	15383	26	1	3g
RIS15	4	7508	7510	248	env	TGG	TAA	15383	21	1	3g
RIS15	4	7508	7510	248	env	TGG	TGA	15383	11	1	3f
RIS15	4	7508	7510	248	env	TGG	TAA	15383	21	1	3f
RIS15	4	7520	7522	244	env	TGG	TAG	15945	25	1	3g
RIS15	4	7520	7522	244	env	TGG	TAA	15945	21	1	3g
RIS15	4	7520	7522	244	env	TGG	TGA	15945	11	1	3f
RIS15	4	7520	7522	244	env	TGG	TAA	15945	21	1	3f
RIS15	4	7547	7549	235	env	TGG	TAA	15069	49	2	3g
RIS15	4	7547	7549	235	env	TGG	TAG	15069	12	1	3g
RIS15	4	7547	7549	235	env	TGG	TAA	15069	49	2	3g
RIS15	4	7562	7564	230	env	TGG	TAG	14500	25	1	3g
RIS15	4	7562	7564	230	env	TGG	TAA	14500	21	1	3g
RIS15	4	7562	7564	230	env	TGG	TGA	14500	15	1	3f
RIS15	4	7562	7564	230	env	TGG	TAA	14500	21	1	3f
RIS15	4	7571	7573	227	env	TGG	TAA	14564	25	1	3g
RIS15	4	7571	7573	227	env	TGG	TAG	14564	24	1	3g
RIS15	4	7571	7573	227	env	TGG	TAA	14564	25	1	3g
RIS15	4	7676	7678	192	env	TGG	TAG	16539	23	1	3g
RIS15	4	7688	7690	188	env	TGG	TAG	16581	43	2	3g
RIS15	4	7688	7690	188	env	TGG	TAA	16581	20	1	3g
RIS15	4	7688	7690	188	env	TGG	TAA	16581	20	1	3f
RIS15	4	7694	7696	186	env	TGG	TAG	16162	64	3	3g
RIS15	4	7712	7714	180	env	TGG	TAG	11975	49	2	3g
RIS15	4	7718	7720	178	env	TGG	TAG	11833	17	1	3g
RIS15	4	7891	7893	73	rev2	TGG	TAA	14317	22	1	3g
RIS15	4	7891	7893	73	rev2	TGG	TGA	14317	12	1	3f
RIS15	4	7891	7893	73	rev2	TGG	TAG	14317	9	1	3g
RIS15	4	7891	7893	73	rev2	TGG	TAA	14317	22	1	3f
RIS15	4	7930	7932	60	rev2	TGG	TAG	13836	46	2	3g
RIS15	4	7930	7932	60	rev2	TGG	TGA	13836	22	1	3f
RIS15	4	7949	7951	101	env	TGG	TAA	14236	26	1	3g
RIS15	4	7949	7951	101	env	TGG	TAG	14236	19	1	3g
RIS15	4	7949	7951	101	env	TGG	TAA	14236	26	1	3g
RIS15	4	8048	8050	68	env	TGG	TAA	13659	64	3	3g
RIS15	4	8048	8050	68	env	TGG	TAA	13659	64	3	3g
RIS15	4	8069	8071	61	env	TGG	TAA	13668	24	1	3g
RIS15	4	8069	8071	61	env	TGG	TAG	13668	24	1	3g
RIS15	4	8069	8071	61	env	TGG	TGA	13668	19	1	3f
RIS15	4	8069	8071	61	env	TGG	TAA	13668	24	1	3f
RIS15	4	8087	8089	55	env	TGG	TAG	14431	44	2	3g
RIS15	4	8087	8089	55	env	TGG	TAA	14431	12	1	3g
RIS15	4	8087	8089	55	env	TGG	TGA	14431	12	1	3f
RIS15	4	8087	8089	55	env	TGG	TAA	14431	12	1	3f
RIS15	4	8265	8267	203	nef	TGG	TAG	10134	23	1	3g
RIS15	4	8289	8291	195	nef	TGG	TAG	9797	26	1	3g
RIS15	4	8289	8291	195	nef	TGG	TGA	9797	11	1	3g
RIS15	4	8421	8423	151	nef	TGG	TAG	13912	29	1	3g
RIS15	4	8589	8591	95	nef	TGG	TAG	12886	30	1	3g
RIS15	4	8799	8801	25	nef	TGG	TAG	8391	30	1	3g
RIS15	5	868	870	291	gag	TGG	TAG	44338	15	1	3g
RIS15	5	979	981	254	gag	TGG	TGA	41402	13	1	3f
RIS15	5	1027	1029	238	gag	TGG	TAG	40587	13	1	3g
RIS15	5	1180	1182	187	gag	TGG	TGA	40056	16	1	3f
RIS15	5	1824	1826	907	pol	TGG	TAA	22358	8	1	3g
RIS15	5	1824	1826	907	pol	TGG	TAA	22358	8	1	3f
RIS15	5	2208	2210	779	pol	TGG	TAG	14848	15	1	3g
RIS15	5	2259	2261	762	pol	TGG	TAG	20853	21	1	3g
RIS15	5	2259	2261	762	pol	TGG	TAA	20853	17	1	3g
RIS15	5	2259	2261	762	pol	TGG	TAA	20853	17	1	3g
RIS15	5	2454	2456	697	pol	TGG	TAG	37512	41	2	3g
RIS15	5	2631	2633	638	pol	TGG	TGA	39548	20	1	3g
RIS15	5	2682	2684	621	pol	TGG	TAG	40664	44	2	3g
RIS15	5	2712	2714	611	pol	TGG	TAG	38775	20	1	3g
RIS15	5	2751	2753	598	pol	TGG	TAG	43106	42	2	3g
RIS15	5	2793	2795	584	pol	TGG	TAG	42777	42	2	3g
RIS15	5	3144	3146	467	pol	TGG	TAG	45936	39	2	3g
RIS15	5	3189	3191	452	pol	TGG	TAG	41561	42	2	3g
RIS15	5	3213	3215	444	pol	TGG	TAG	42438	21	1	3g
RIS15	5	3225	3227	440	pol	TGG	TAG	41709	22	1	3g
RIS15	5	3237	3239	436	pol	TGG	TAG	38586	22	1	3g
RIS15	5	3237	3239	436	pol	TGG	TAA	38586	20	1	3g
RIS15	5	3237	3239	436	pol	TGG	TAA	38586	20	1	3g
RIS15	5	3600	3602	315	pol	TGG	TAA	41383	40	2	3g
RIS15	5	3600	3602	315	pol	TGG	TAA	41383	40	2	3g
RIS15	5	3732	3734	271	pol	TGG	TAA	42455	20	1	3g
RIS15	5	3732	3734	271	pol	TGG	TAG	42455	18	1	3g
RIS15	5	3732	3734	271	pol	TGG	TAA	42455	20	1	3f
RIS15	5	3999	4001	182	pol	TGG	TAG	34422	20	1	3g
RIS15	5	4068	4070	159	pol	TGG	TAG	33543	42	2	3g
RIS15	5	4071	4073	158	pol	TGG	TAG	32105	19	1	3g
RIS15	5	4549	4551	173	vif	TGG	TAG	33011	20	1	3g
RIS15	5	4600	4602	156	vif	TGG	TAG	41553	41	2	3g
RIS15	5	4696	4698	124	vif	TGG	TAA	42565	18	1	3g
RIS15	5	4696	4698	124	vif	TGG	TAA	42565	18	1	3g
RIS15	5	5058	5060	80	vpr	TGG	TAG	26134	24	1	3g
RIS15	5	5118	5120	60	vpr	TGG	TAG	22831	25	1	3g
RIS15	5	5166	5168	44	vpr	TGG	TAG	6008	24	1	3g
RIS15	5	5734	5736	7	vpu	TGG	TAG	12942	43	2	3g
RIS15	5	5771	5773	827	env	TGG	TAG	13225	24	1	3g
RIS15	5	5771	5773	827	env	TGG	TAA	13225	19	1	3g
RIS15	5	5771	5773	827	env	TGG	TAA	13225	19	1	3g
RIS15	5	5801	5803	817	env	TGG	TAG	15597	17	1	3g
RIS15	5	5873	5875	793	env	TGG	TAG	14712	40	2	3g
RIS15	5	6002	6004	750	env	TGG	TAG	13205	43	2	3g
RIS15	5	6071	6073	727	env	TGG	TAG	4497	27	1	3g
RIS15	5	6071	6073	727	env	TGG	TAA	4497	10	1	3g
RIS15	5	6071	6073	727	env	TGG	TAA	4497	10	1	3g
RIS15	5	6089	6091	721	env	TGG	TAG	1884	34	2	3g
RIS15	5	6635	6637	539	env	TGG	TAG	17763	33	2	3g
RIS15	5	6701	6703	517	env	TGG	TAG	14115	35	2	3g
RIS15	5	6872	6874	460	env	TGG	TAG	15499	37	2	3g
RIS15	5	7115	7117	379	env	TGG	TAG	14684	19	1	3g
RIS15	5	7391	7393	287	env	TGG	TAA	14865	21	1	3g
RIS15	5	7391	7393	287	env	TGG	TAA	14865	21	1	3g
RIS15	5	7466	7468	262	env	TGG	TGA	12529	23	1	3g
RIS15	5	7466	7468	262	env	TGG	TAA	12529	18	1	3g
RIS15	5	7466	7468	262	env	TGG	TAA	12529	18	1	3g
RIS15	5	7508	7510	248	env	TGG	TAG	14430	18	1	3g
RIS15	5	7520	7522	244	env	TGG	TAG	15590	41	2	3g
RIS15	5	7547	7549	235	env	TGG	TAA	14071	44	2	3g
RIS15	5	7547	7549	235	env	TGG	TAA	14071	44	2	3g
RIS15	5	7562	7564	230	env	TGG	TAG	13446	20	1	3g
RIS15	5	7571	7573	227	env	TGG	TAG	13625	44	2	3g
RIS15	5	7676	7678	192	env	TGG	TAG	12591	17	1	3g
RIS15	5	7688	7690	188	env	TGG	TAA	12871	16	1	3g
RIS15	5	7688	7690	188	env	TGG	TAA	12871	16	1	3f
RIS15	5	7694	7696	186	env	TGG	TAG	12640	18	1	3g
RIS15	5	7891	7893	73	rev2	TGG	TAG	10096	38	2	3g
RIS15	5	7930	7932	60	rev2	TGG	TAG	9424	18	1	3g
RIS15	5	7949	7951	101	env	TGG	TAG	9640	25	1	3g
RIS15	5	7949	7951	101	env	TGG	TAA	9640	19	1	3g
RIS15	5	7949	7951	101	env	TGG	TAA	9640	19	1	3g
RIS15	5	8048	8050	68	env	TGG	TAG	9734	25	1	3g
RIS15	5	8048	8050	68	env	TGG	TAA	9734	16	1	3g
RIS15	5	8048	8050	68	env	TGG	TAA	9734	16	1	3g
RIS15	5	8069	8071	61	env	TGG	TAG	9521	40	2	3g
RIS15	5	8087	8089	55	env	TGG	TAG	9874	40	2	3g
RIS15	5	8265	8267	203	nef	TGG	TAG	8440	22	1	3g
RIS15	5	8289	8291	195	nef	TGG	TAG	8694	37	2	3g
RIS15	5	8421	8423	151	nef	TGG	TAG	9691	45	2	3g
RIS15	5	8799	8801	25	nef	TGG	TAG	5815	20	1	3g
RIS15	6	277	279	488	gag	TGG	TAA	22897	13	1	3g
RIS15	6	277	279	488	gag	TGG	TAA	22897	13	1	3g
RIS15	6	337	339	468	gag	TGG	TAG	29511	16	1	3g
RIS15	6	697	699	348	gag	TGG	TAA	40444	16	1	3g
RIS15	6	697	699	348	gag	TGG	TAA	40444	16	1	3g
RIS15	6	868	870	291	gag	TGG	TAA	49082	16	1	3g
RIS15	6	868	870	291	gag	TGG	TAA	49082	16	1	3g
RIS15	6	979	981	254	gag	TGG	TAA	43046	15	1	3g
RIS15	6	979	981	254	gag	TGG	TAA	43046	15	1	3f
RIS15	6	1027	1029	238	gag	TGG	TAG	42292	14	1	3g
RIS15	6	1180	1182	187	gag	TGG	TAG	41523	18	1	3g
RIS15	6	1474	1476	89	gag	TGG	TAG	31918	15	1	3g
RIS15	6	1546	1548	65	gag	TGG	TAG	34755	15	1	3g
RIS15	6	1632	1634	971	pol	TGG	TAA	31188	14	1	3g
RIS15	6	1632	1634	971	pol	TGG	TAA	31188	14	1	3g
RIS15	6	1824	1826	907	pol	TGG	TAA	23420	13	1	3g
RIS15	6	1824	1826	907	pol	TGG	TAA	23420	13	1	3f
RIS15	6	5717	5719	845	env	TGG	TAG	18573	17	1	3g
RIS15	6	5734	5736	7	vpu	TGG	TAG	19739	18	1	3g
RIS15	6	5771	5773	827	env	TGG	TAG	19898	18	1	3g
RIS15	6	5873	5875	793	env	TGG	TAG	19843	17	1	3g
RIS15	6	6002	6004	750	env	TGG	TAA	17293	12	1	3g
RIS15	6	6002	6004	750	env	TGG	TAA	17293	12	1	3g
RIS15	6	6089	6091	721	env	TGG	TAG	2499	11	1	3g
RIS15	6	6701	6703	517	env	TGG	TAG	23536	11	1	3g
RIS15	6	6872	6874	460	env	TGG	TAG	24489	11	1	3g
RIS15	6	7115	7117	379	env	TGG	TAG	24644	15	1	3g
RIS15	6	7391	7393	287	env	TGG	TAA	21893	17	1	3g
RIS15	6	7391	7393	287	env	TGG	TAA	21893	17	1	3g
RIS15	6	7466	7468	262	env	TGG	TAA	20028	17	1	3g
RIS15	6	7466	7468	262	env	TGG	TAA	20028	17	1	3g
RIS15	6	7508	7510	248	env	TGG	TAG	22582	16	1	3g
RIS15	6	7520	7522	244	env	TGG	TAG	24275	15	1	3g
RIS15	6	7547	7549	235	env	TGG	TAA	21649	16	1	3g
RIS15	6	7547	7549	235	env	TGG	TAA	21649	16	1	3g
RIS15	6	7562	7564	230	env	TGG	TAG	20877	16	1	3g
RIS15	6	7571	7573	227	env	TGG	TAG	20845	16	1	3g
RIS15	6	7676	7678	192	env	TGG	TAG	21346	14	1	3g
RIS15	6	7688	7690	188	env	TGG	TAG	21587	14	1	3g
RIS15	6	7694	7696	186	env	TGG	TAG	21812	14	1	3g
RIS15	6	7718	7720	178	env	TGG	TAG	16674	14	1	3g
RIS15	6	7930	7932	60	rev2	TGG	TAG	19300	14	1	3g
RIS15	6	7949	7951	101	env	TGG	TAG	19101	15	1	3g
RIS15	6	8048	8050	68	env	TGG	TAA	18573	15	1	3g
RIS15	6	8048	8050	68	env	TGG	TAA	18573	15	1	3g
RIS15	6	8069	8071	61	env	TGG	TAG	18614	15	1	3g
RIS15	6	8087	8089	55	env	TGG	TAG	18650	16	1	3g
RIS15	6	8265	8267	203	nef	TGG	TAG	19970	15	1	3g
RIS15	6	8289	8291	195	nef	TGG	TAG	20356	16	1	3g
RIS15	6	8673	8675	67	nef	TGG	TAG	17965	15	1	3g
RIS15	6	8799	8801	25	nef	TGG	TAG	12192	15	1	3g
RIS15	7	277	279	488	gag	TGG	TAG	32299	25	1	3g
RIS15	7	337	339	468	gag	TGG	TAG	40097	12	1	3g
RIS15	7	697	699	348	gag	TGG	TAG	51399	24	1	3g
RIS15	7	868	870	291	gag	TGG	TAG	59724	24	1	3g
RIS15	7	868	870	291	gag	TGG	TGA	59724	11	1	3g
RIS15	7	979	981	254	gag	TGG	TAG	51015	26	1	3g
RIS15	7	1180	1182	187	gag	TGG	TAA	48108	8	1	3g
RIS15	7	1180	1182	187	gag	TGG	TAA	48108	8	1	3f
RIS15	7	1632	1634	971	pol	TGG	TGA	41079	26	1	3g
RIS15	7	2208	2210	779	pol	TGG	TAG	13322	20	1	3g
RIS15	7	2259	2261	762	pol	TGG	TAG	17821	41	2	3g
RIS15	7	2454	2456	697	pol	TGG	TAG	31770	23	1	3g
RIS15	7	2631	2633	638	pol	TGG	TAG	33358	42	2	3g
RIS15	7	2682	2684	621	pol	TGG	TAG	32803	21	1	3g
RIS15	7	2751	2753	598	pol	TGG	TAG	33092	21	1	3g
RIS15	7	2793	2795	584	pol	TGG	TAG	33591	21	1	3g
RIS15	7	3144	3146	467	pol	TGG	TAG	34046	23	1	3g
RIS15	7	3189	3191	452	pol	TGG	TAG	31596	22	1	3g
RIS15	7	3237	3239	436	pol	TGG	TGA	30949	22	1	3g
RIS15	7	3600	3602	315	pol	TGG	TAG	32365	43	2	3g
RIS15	7	3999	4001	182	pol	TGG	TAG	27972	20	1	3g
RIS15	7	4068	4070	159	pol	TGG	TAG	27043	21	1	3g
RIS15	7	4071	4073	158	pol	TGG	TAG	25911	20	1	3g
RIS15	7	4404	4406	47	pol	TGG	TAG	20337	23	1	3g
RIS15	7	4549	4551	173	vif	TGG	TAG	26070	20	1	3g
RIS15	7	4600	4602	156	vif	TGG	TAA	32107	18	1	3g
RIS15	7	4600	4602	156	vif	TGG	TAA	32107	18	1	3g
RIS15	7	5575	5577	60	vpu	TGG	TAG	22426	12	1	3g
RIS15	7	5717	5719	845	env	TGG	TAG	25819	19	1	3g
RIS15	7	5734	5736	7	vpu	TGG	TAG	27785	41	2	3g
RIS15	7	5734	5736	7	vpu	TGG	TAA	27785	17	1	3g
RIS15	7	5734	5736	7	vpu	TGG	TAA	27785	17	1	3g
RIS15	7	5771	5773	827	env	TGG	TAG	27774	60	3	3g
RIS15	7	5873	5875	793	env	TGG	TAG	28771	40	2	3g
RIS15	7	6002	6004	750	env	TGG	TAG	25217	40	2	3g
RIS15	7	6002	6004	750	env	TGG	TGA	25217	14	1	3g
RIS15	7	6071	6073	727	env	TGG	TGA	11939	25	1	3g
RIS15	7	6071	6073	727	env	TGG	TAA	11939	21	1	3g
RIS15	7	6071	6073	727	env	TGG	TAA	11939	21	1	3g
RIS15	7	6089	6091	721	env	TGG	TAG	6529	26	1	3g
RIS15	7	6872	6874	460	env	TGG	TAG	29893	17	1	3g
RIS15	7	7115	7117	379	env	TGG	TAG	29797	19	1	3g
RIS15	7	7391	7393	287	env	TGG	TAG	30336	43	2	3g
RIS15	7	7466	7468	262	env	TGG	TAA	27996	37	2	3g
RIS15	7	7466	7468	262	env	TGG	TGA	27996	23	1	3g
RIS15	7	7466	7468	262	env	TGG	TAA	27996	37	2	3g
RIS15	7	7508	7510	248	env	TGG	TAG	32182	18	1	3g
RIS15	7	7520	7522	244	env	TGG	TAG	34569	19	1	3g
RIS15	7	7547	7549	235	env	TGG	TAG	30694	20	1	3g
RIS15	7	7547	7549	235	env	TGG	TAA	30694	17	1	3g
RIS15	7	7547	7549	235	env	TGG	TAA	30694	17	1	3g
RIS15	7	7562	7564	230	env	TGG	TAG	29391	37	2	3g
RIS15	7	7571	7573	227	env	TGG	TAG	29373	18	1	3g
RIS15	7	7571	7573	227	env	TGG	TAA	29373	16	1	3g
RIS15	7	7571	7573	227	env	TGG	TAA	29373	16	1	3g
RIS15	7	7676	7678	192	env	TGG	TAG	28629	19	1	3g
RIS15	7	7688	7690	188	env	TGG	TAG	29208	19	1	3g
RIS15	7	7694	7696	186	env	TGG	TAG	28819	58	3	3g
RIS15	7	7891	7893	73	rev2	TGG	TAG	23874	32	2	3g
RIS15	7	7930	7932	60	rev2	TGG	TAG	22812	41	2	3g
RIS15	7	7949	7951	101	env	TGG	TAG	23247	42	2	3g
RIS15	7	8048	8050	68	env	TGG	TAG	25295	40	2	3g
RIS15	7	8069	8071	61	env	TGG	TAG	25425	36	2	3g
RIS15	7	8087	8089	55	env	TGG	TAG	26113	58	3	3g
RIS15	7	8289	8291	195	nef	TGG	TAG	25946	21	1	3g
RIS15	7	8589	8591	95	nef	TGG	TAG	23442	20	1	3g
RIS15	7	8799	8801	25	nef	TGG	TAG	16622	40	2	3g
RIS15	8	277	279	488	gag	TGG	TAG	42603	18	1	3g
RIS15	8	337	339	468	gag	TGG	TAG	49982	18	1	3g
RIS15	8	868	870	291	gag	TGG	TAG	80855	17	1	3g
RIS15	8	1027	1029	238	gag	TGG	TAG	67967	16	1	3g
RIS15	8	1180	1182	187	gag	TGG	TAG	68648	18	1	3g
RIS15	8	1632	1634	971	pol	TGG	TGA	61609	15	1	3g
RIS15	8	1824	1826	907	pol	TGG	TAG	52567	15	1	3g
RIS15	8	2454	2456	697	pol	TGG	TGA	14464	34	2	3f
RIS15	8	3225	3227	440	pol	TGG	TGA	14324	34	2	3f
RIS15	8	6089	6091	721	env	TGG	TAG	5967	10	1	3g
RIS15	8	7520	7522	244	env	TGG	TAG	26665	21	1	3g
RIS15	9	697	699	348	gag	TGG	TAG	23256	15	1	3g
RIS15	9	868	870	291	gag	TGG	TAG	27116	15	1	3g
RIS15	9	979	981	254	gag	TGG	TGA	22312	9	1	3f
RIS15	9	1027	1029	238	gag	TGG	TGA	19844	9	1	3f
RIS15	9	1180	1182	187	gag	TGG	TGA	23383	8	1	3f
RIS15	9	1474	1476	89	gag	TGG	TGA	19943	7	1	3f
RIS15	9	1632	1634	971	pol	TGG	TAG	20581	12	1	3g
RIS15	9	1824	1826	907	pol	TGG	TAA	16572	11	1	3g
RIS15	9	1824	1826	907	pol	TGG	TAA	16572	11	1	3f
RIS15	9	5308	5310	62	tat1	TGG	TGA	1756	30	1	3f
RIS15	9	5308	5310	62	tat1	TGG	TAA	1756	27	1	3g
RIS15	9	5308	5310	62	tat1	TGG	TAA	1756	27	1	3f
RIS15	9	5575	5577	60	vpu	TGG	TAG	2429	50	2	3g
RIS15	9	5711	5713	847	env	TGG	TAA	1664	12	1	3g
RIS15	9	5711	5713	847	env	TGG	TGA	1664	6	1	3f
RIS15	9	5711	5713	847	env	TGG	TAA	1664	12	1	3f
RIS15	9	5717	5719	845	env	TGG	TAA	1606	18	1	3g
RIS15	9	5717	5719	845	env	TGG	TAA	1606	18	1	3g
RIS15	9	5734	5736	7	vpu	TGG	TAA	1827	22	1	3g
RIS15	9	5734	5736	7	vpu	TGG	TAA	1827	22	1	3g
RIS15	9	5771	5773	827	env	TGG	TAG	2122	18	1	3g
RIS15	9	5771	5773	827	env	TGG	TAA	2122	14	1	3g
RIS15	9	5771	5773	827	env	TGG	TAA	2122	14	1	3g
RIS15	9	5801	5803	817	env	TGG	TAA	2540	34	2	3g
RIS15	9	5801	5803	817	env	TGG	TAA	2540	34	2	3f
RIS15	9	5873	5875	793	env	TGG	TGA	2892	23	1	3g
RIS15	9	5873	5875	793	env	TGG	TAG	2892	20	1	3g
RIS15	9	5954	5956	766	env	TGG	TAA	2620	30	1	3g
RIS15	9	5954	5956	766	env	TGG	TAA	2620	30	1	3f
RIS15	9	6002	6004	750	env	TGG	TAG	2504	24	1	3g
RIS15	9	6002	6004	750	env	TGG	TAA	2504	15	1	3g
RIS15	9	6002	6004	750	env	TGG	TAA	2504	15	1	3g
RIS15	9	6071	6073	727	env	TGG	TAG	857	14	1	3g
RIS15	9	6089	6091	721	env	TGG	TAG	499	23	1	3g
RIS15	9	6089	6091	721	env	TGG	TAA	499	16	1	3g
RIS15	9	6089	6091	721	env	TGG	TAA	499	16	1	3g
RIS15	9	6701	6703	517	env	TGG	TAA	1918	13	1	3g
RIS15	9	6701	6703	517	env	TGG	TAA	1918	13	1	3f
RIS15	9	6872	6874	460	env	TGG	TAG	2501	36	2	3g
RIS15	9	6962	6964	430	env	TGG	TAG	3397	23	1	3g
RIS15	9	7391	7393	287	env	TGG	TAG	3488	29	1	3g
RIS15	9	7391	7393	287	env	TGG	TAA	3488	18	1	3g
RIS15	9	7391	7393	287	env	TGG	TAA	3488	18	1	3g
RIS15	9	7466	7468	262	env	TGG	TAG	2097	20	1	3g
RIS15	9	7466	7468	262	env	TGG	TAA	2097	9	1	3g
RIS15	9	7466	7468	262	env	TGG	TAA	2097	9	1	3g
RIS15	9	7508	7510	248	env	TGG	TAA	1906	9	1	3g
RIS15	9	7508	7510	248	env	TGG	TAA	1906	9	1	3f
RIS15	9	7547	7549	235	env	TGG	TAG	1671	35	2	3g
RIS15	9	7571	7573	227	env	TGG	TAG	1615	36	2	3g
RIS15	9	7676	7678	192	env	TGG	TAG	2146	16	1	3g
RIS15	9	7676	7678	192	env	TGG	TAA	2146	12	1	3g
RIS15	9	7676	7678	192	env	TGG	TAA	2146	12	1	3g
RIS15	9	7688	7690	188	env	TGG	TAA	2089	24	1	3g
RIS15	9	7688	7690	188	env	TGG	TAA	2089	24	1	3f
RIS15	9	7694	7696	186	env	TGG	TAG	2033	10	1	3g
RIS15	9	7712	7714	180	env	TGG	TAG	1383	10	1	3g
RIS15	9	7718	7720	178	env	TGG	TAG	1398	14	1	3g
RIS15	9	7930	7932	60	rev2	TGG	TAG	1651	27	1	3g
RIS15	9	7930	7932	60	rev2	TGG	TGA	1651	25	1	3f
RIS15	9	7949	7951	101	env	TGG	TAG	1779	20	1	3g
RIS15	9	7949	7951	101	env	TGG	TAA	1779	13	1	3g
RIS15	9	7949	7951	101	env	TGG	TAA	1779	13	1	3g
RIS15	9	8048	8050	68	env	TGG	TAA	1797	29	1	3g
RIS15	9	8048	8050	68	env	TGG	TAA	1797	29	1	3g
RIS15	9	8069	8071	61	env	TGG	TAA	1818	33	2	3g
RIS15	9	8069	8071	61	env	TGG	TAA	1818	33	2	3f
RIS15	9	8087	8089	55	env	TGG	TAA	1973	33	2	3g
RIS15	9	8087	8089	55	env	TGG	TAA	1973	33	2	3f
RIS15	9	8421	8423	151	nef	TGG	TAG	1571	43	2	3g
RIS15	9	8589	8591	95	nef	TGG	TAA	2481	26	1	3g
RIS15	9	8589	8591	95	nef	TGG	TGA	2481	23	1	3f
RIS15	9	8589	8591	95	nef	TGG	TAA	2481	26	1	3f
RIS15	9	8622	8624	84	nef	TGG	TAG	2228	20	1	3g
RIS15	9	8673	8675	67	nef	TGG	TAG	2238	24	1	3g
RIS15	9	8799	8801	25	nef	TGG	TGA	1804	31	2	3f
RIS15	9	8799	8801	25	nef	TGG	TAA	1804	25	1	3g
RIS15	9	8799	8801	25	nef	TGG	TAA	1804	25	1	3f
RIS15	10	2208	2210	779	pol	TGG	TAG	2528	14	1	3g
RIS15	10	2259	2261	762	pol	TGG	TAA	3403	28	1	3g
RIS15	10	2259	2261	762	pol	TGG	TAG	3403	15	1	3g
RIS15	10	2259	2261	762	pol	TGG	TAA	3403	28	1	3g
RIS15	10	2454	2456	697	pol	TGG	TAG	6262	29	1	3g
RIS15	10	2454	2456	697	pol	TGG	TGA	6262	12	1	3f
RIS15	10	2631	2633	638	pol	TGG	TAA	7016	38	2	3g
RIS15	10	2631	2633	638	pol	TGG	TAA	7016	38	2	3g
RIS15	10	2682	2684	621	pol	TGG	TAG	7078	28	1	3g
RIS15	10	2751	2753	598	pol	TGG	TAG	7330	27	1	3g
RIS15	10	2793	2795	584	pol	TGG	TAG	7252	27	1	3g
RIS15	10	3006	3008	513	pol	TGG	TAG	7365	29	1	3g
RIS15	10	3144	3146	467	pol	TGG	TGA	6760	25	1	3g
RIS15	10	3189	3191	452	pol	TGG	TAA	6051	26	1	3g
RIS15	10	3189	3191	452	pol	TGG	TAA	6051	26	1	3g
RIS15	10	3198	3200	449	pol	TGG	TAG	6072	42	2	3g
RIS15	10	3201	3203	448	pol	TGG	TAG	5792	27	1	3g
RIS15	10	3213	3215	444	pol	TGG	TAG	6477	23	1	3g
RIS15	10	3225	3227	440	pol	TGG	TAG	6281	41	2	3g
RIS15	10	3225	3227	440	pol	TGG	TGA	6281	13	1	3f
RIS15	10	3237	3239	436	pol	TGG	TAA	5881	26	1	3g
RIS15	10	3237	3239	436	pol	TGG	TAA	5881	26	1	3g
RIS15	10	3273	3275	424	pol	TGG	TAG	6967	28	1	3g
RIS15	10	3600	3602	315	pol	TGG	TAA	6456	25	1	3g
RIS15	10	3600	3602	315	pol	TGG	TAG	6456	16	1	3g
RIS15	10	3600	3602	315	pol	TGG	TAA	6456	25	1	3g
RIS15	10	3732	3734	271	pol	TGG	TAA	6715	25	1	3g
RIS15	10	3732	3734	271	pol	TGG	TAG	6715	14	1	3g
RIS15	10	3732	3734	271	pol	TGG	TAA	6715	25	1	3f
RIS15	10	4068	4070	159	pol	TGG	TAG	5098	44	2	3g
RIS15	10	4071	4073	158	pol	TGG	TAG	4858	15	1	3g
RIS15	10	4404	4406	47	pol	TGG	TAG	3995	32	2	3g
RIS15	10	4600	4602	156	vif	TGG	TAG	5681	14	1	3g
RIS15	10	4696	4698	124	vif	TGG	TGA	5769	44	2	3g
RIS15	10	5008	5010	20	vif	TGG	TAG	3380	32	2	3g
RIS15	10	5058	5060	80	vpr	TGG	TAG	3566	28	1	3g
RIS15	10	5118	5120	60	vpr	TGG	TAG	3009	14	1	3g
RIS15	10	5166	5168	44	vpr	TGG	TAG	874	11	1	3g
RIS15	10	5308	5310	62	tat1	TGG	TAG	6064	21	1	3g
RIS15	10	5308	5310	62	tat1	TGG	TGA	6064	16	1	3f
RIS15	10	5711	5713	847	env	TGG	TAA	11120	14	1	3g
RIS15	10	5711	5713	847	env	TGG	TAA	11120	14	1	3f
RIS15	10	5717	5719	845	env	TGG	TAA	11036	32	2	3g
RIS15	10	5717	5719	845	env	TGG	TAG	11036	19	1	3g
RIS15	10	5717	5719	845	env	TGG	TAA	11036	32	2	3g
RIS15	10	5734	5736	7	vpu	TGG	TAA	12252	37	2	3g
RIS15	10	5734	5736	7	vpu	TGG	TAG	12252	29	1	3g
RIS15	10	5734	5736	7	vpu	TGG	TAA	12252	37	2	3g
RIS15	10	5771	5773	827	env	TGG	TAG	13100	52	3	3g
RIS15	10	5873	5875	793	env	TGG	TAG	12929	32	2	3g
RIS15	10	5873	5875	793	env	TGG	TAA	12929	19	1	3g
RIS15	10	5873	5875	793	env	TGG	TAA	12929	19	1	3g
RIS15	10	5954	5956	766	env	TGG	TAG	12898	32	2	3g
RIS15	10	5954	5956	766	env	TGG	TGA	12898	14	1	3f
RIS15	10	6002	6004	750	env	TGG	TAG	11189	31	2	3g
RIS15	10	6002	6004	750	env	TGG	TAA	11189	20	1	3g
RIS15	10	6002	6004	750	env	TGG	TAA	11189	20	1	3g
RIS15	10	6071	6073	727	env	TGG	TGA	4019	22	1	3g
RIS15	10	6089	6091	721	env	TGG	TAG	1915	31	2	3g
RIS15	10	6635	6637	539	env	TGG	TAG	14595	18	1	3g
RIS15	10	6701	6703	517	env	TGG	TAG	12466	17	1	3g
RIS15	10	6701	6703	517	env	TGG	TAA	12466	12	1	3g
RIS15	10	6701	6703	517	env	TGG	TAA	12466	12	1	3f
RIS15	10	6872	6874	460	env	TGG	TAG	12386	17	1	3g
RIS15	10	7115	7117	379	env	TGG	TAA	12739	28	1	3g
RIS15	10	7115	7117	379	env	TGG	TAG	12739	16	1	3g
RIS15	10	7115	7117	379	env	TGG	TAA	12739	28	1	3f
RIS15	10	7391	7393	287	env	TGG	TAA	16139	34	2	3g
RIS15	10	7391	7393	287	env	TGG	TGA	16139	11	1	3g
RIS15	10	7391	7393	287	env	TGG	TAA	16139	34	2	3g
RIS15	10	7466	7468	262	env	TGG	TAA	13320	32	2	3g
RIS15	10	7466	7468	262	env	TGG	TGA	13320	16	1	3g
RIS15	10	7466	7468	262	env	TGG	TAA	13320	32	2	3g
RIS15	10	7508	7510	248	env	TGG	TAG	13533	34	2	3g
RIS15	10	7520	7522	244	env	TGG	TAG	13635	18	1	3g
RIS15	10	7520	7522	244	env	TGG	TAA	13635	17	1	3g
RIS15	10	7520	7522	244	env	TGG	TAA	13635	17	1	3f
RIS15	10	7547	7549	235	env	TGG	TAA	12564	20	1	3g
RIS15	10	7547	7549	235	env	TGG	TAG	12564	20	1	3g
RIS15	10	7547	7549	235	env	TGG	TGA	12564	19	1	3g
RIS15	10	7547	7549	235	env	TGG	TAA	12564	20	1	3g
RIS15	10	7562	7564	230	env	TGG	TAG	11199	59	3	3g
RIS15	10	7571	7573	227	env	TGG	TAG	11395	41	2	3g
RIS15	10	7571	7573	227	env	TGG	TAA	11395	15	1	3g
RIS15	10	7571	7573	227	env	TGG	TAA	11395	15	1	3g
RIS15	10	7676	7678	192	env	TGG	TAA	11018	18	1	3g
RIS15	10	7676	7678	192	env	TGG	TAA	11018	18	1	3g
RIS15	10	7688	7690	188	env	TGG	TAG	11255	51	3	3g
RIS15	10	7688	7690	188	env	TGG	TAA	11255	11	1	3g
RIS15	10	7688	7690	188	env	TGG	TAA	11255	11	1	3f
RIS15	10	7694	7696	186	env	TGG	TAG	10992	63	3	3g
RIS15	10	7712	7714	180	env	TGG	TAG	8290	18	1	3g
RIS15	10	7718	7720	178	env	TGG	TAG	9025	41	2	3g
RIS15	10	7891	7893	73	rev2	TGG	TGA	11726	28	1	3f
RIS15	10	7891	7893	73	rev2	TGG	TAG	11726	18	1	3g
RIS15	10	7930	7932	60	rev2	TGG	TAG	10363	56	3	3g
RIS15	10	7930	7932	60	rev2	TGG	TGA	10363	8	1	3f
RIS15	10	7949	7951	101	env	TGG	TAA	11335	53	3	3g
RIS15	10	7949	7951	101	env	TGG	TAA	11335	53	3	3g
RIS15	10	8048	8050	68	env	TGG	TAA	11913	26	1	3g
RIS15	10	8048	8050	68	env	TGG	TAG	11913	20	1	3g
RIS15	10	8048	8050	68	env	TGG	TAA	11913	26	1	3g
RIS15	10	8069	8071	61	env	TGG	TAG	11210	35	2	3g
RIS15	10	8069	8071	61	env	TGG	TGA	11210	12	1	3f
RIS15	10	8087	8089	55	env	TGG	TAG	11493	34	2	3g
RIS15	10	8087	8089	55	env	TGG	TGA	11493	11	1	3f
RIS15	10	8289	8291	195	nef	TGG	TAG	9695	59	3	3g
RIS15	10	8673	8675	67	nef	TGG	TAG	10024	20	1	3g
RIS15	10	8799	8801	25	nef	TGG	TAG	6936	41	2	3g
RIS3	1	1832	1834	907	pol	TGG	TAG	8481	10	1	3g
RIS3	1	2267	2269	762	pol	TGG	TAA	13060	9	1	3g
RIS3	1	2267	2269	762	pol	TGG	TAA	13060	9	1	3g
RIS3	1	2462	2464	697	pol	TGG	TAG	15416	11	1	3g
RIS3	1	2639	2641	638	pol	TGG	TAG	15364	14	1	3g
RIS3	1	2690	2692	621	pol	TGG	TAG	15116	14	1	3g
RIS3	1	2720	2722	611	pol	TGG	TAG	14986	13	1	3g
RIS3	1	2759	2761	598	pol	TGG	TAG	15011	14	1	3g
RIS3	1	2801	2803	584	pol	TGG	TAG	15864	14	1	3g
RIS3	1	3014	3016	513	pol	TGG	TAG	18660	15	1	3g
RIS3	1	3152	3154	467	pol	TGG	TGA	16630	12	1	3g
RIS3	1	3197	3199	452	pol	TGG	TAA	16031	12	1	3g
RIS3	1	3197	3199	452	pol	TGG	TAA	16031	12	1	3g
RIS3	1	3206	3208	449	pol	TGG	TAG	15846	13	1	3g
RIS3	1	3209	3211	448	pol	TGG	TAA	15500	12	1	3g
RIS3	1	3209	3211	448	pol	TGG	TAA	15500	12	1	3f
RIS3	1	3233	3235	440	pol	TGG	TAG	16263	14	1	3g
RIS3	1	3245	3247	436	pol	TGG	TAA	15159	14	1	3g
RIS3	1	3245	3247	436	pol	TGG	TAA	15159	14	1	3g
RIS3	1	3281	3283	424	pol	TGG	TAG	17333	14	1	3g
RIS3	1	3608	3610	315	pol	TGG	TAG	16926	10	1	3g
RIS3	1	3740	3742	271	pol	TGG	TAG	14591	10	1	3g
RIS3	1	4076	4078	159	pol	TGG	TAG	12276	11	1	3g
RIS3	1	4079	4081	158	pol	TGG	TAG	11803	11	1	3g
RIS3	1	4388	4390	55	pol	TGG	TAG	11494	14	1	3g
RIS3	1	4608	4610	156	vif	TGG	TAG	12134	14	1	3g
RIS3	1	4704	4706	124	vif	TGG	TAG	15258	16	1	3g
RIS3	1	4761	4763	105	vif	TGG	TAG	12808	15	1	3g
RIS3	2	288	290	487	gag	TGG	TAG	9685	12	1	3g
RIS3	2	885	887	288	gag	TGG	TAA	19121	10	1	3g
RIS3	2	885	887	288	gag	TGG	TAA	19121	10	1	3g
RIS3	2	996	998	251	gag	TGG	TAG	15345	10	1	3g
RIS3	2	1044	1046	235	gag	TGG	TAG	15522	8	1	3g
RIS3	2	1197	1199	184	gag	TGG	TAG	11989	10	1	3g
RIS3	2	1488	1490	87	gag	TGG	TGA	7312	18	1	3f
RIS3	2	1488	1490	87	gag	TGG	TAG	7312	9	1	3g
RIS3	3	7117	7119	379	env	TGG	TGA	16129	20	1	3f
RIS3	3	7690	7692	188	env	TGG	TGA	11186	22	1	3f
RIS3	3	8291	8293	198	nef	TGG	TAG	10922	22	1	3g
RIS3	3	8810	8812	25	nef	TGG	TGA	6298	22	1	3f
RIS3	4	5463	5465	13	tat1	CAA	TAA	6692	6	1	rt
RIS3	5	5316	5318	62	tat1	TGG	TGA	6324	21	1	3f
RIS3	5	5812	5814	814	env	TGG	TAA	13835	17	1	3g
RIS3	5	5812	5814	814	env	TGG	TAA	13835	17	1	3f
RIS3	5	6688	6690	522	env	TGG	TGA	13462	14	1	3f
RIS3	5	7117	7119	379	env	TGG	TGA	16501	13	1	3f
RIS3	5	7468	7470	262	env	TGG	TGA	15839	15	1	3g
RIS3	5	7510	7512	248	env	TGG	TAA	15009	14	1	3g
RIS3	5	7510	7512	248	env	TGG	TAA	15009	14	1	3f
RIS3	5	7522	7524	244	env	TGG	TAA	15679	15	1	3g
RIS3	5	7522	7524	244	env	TGG	TAA	15679	15	1	3f
RIS3	5	7564	7566	230	env	TGG	TGA	13200	12	1	3f
RIS3	5	7678	7680	192	env	TGG	TGA	12092	10	1	3g
RIS3	5	7690	7692	188	env	TGG	TGA	12560	10	1	3f
RIS3	5	7893	7895	73	rev2	TGG	TGA	12478	17	1	3f
RIS3	5	8071	8073	61	env	TGG	TAA	14386	17	1	3g
RIS3	5	8071	8073	61	env	TGG	TAA	14386	17	1	3f
RIS3	5	8089	8091	55	env	TGG	TAA	16252	15	1	3g
RIS3	5	8089	8091	55	env	TGG	TAA	16252	15	1	3f
RIS3	6	2690	2692	621	pol	TGG	TGA	11366	31	2	3f
RIS3	7	288	290	487	gag	TGG	TAG	21982	23	1	3g
RIS3	7	714	716	345	gag	TGG	TAA	36707	24	1	3g
RIS3	7	714	716	345	gag	TGG	TAA	36707	24	1	3g
RIS3	7	885	887	288	gag	TGG	TAG	42806	24	1	3g
RIS3	7	996	998	251	gag	TGG	TAG	38068	23	1	3g
RIS3	7	1197	1199	184	gag	TGG	TAG	29346	22	1	3g
RIS3	7	1488	1490	87	gag	TGG	TAG	18616	21	1	3g
RIS3	7	1560	1562	63	gag	TGG	TAG	15937	22	1	3g
RIS3	7	5742	5744	7	vpu	TGG	TAG	14146	18	1	3g
RIS3	7	5782	5784	824	env	TGG	TAG	15585	18	1	3g
RIS3	7	5884	5886	790	env	TGG	TAG	17742	18	1	3g
RIS3	7	6013	6015	747	env	TGG	TAG	17924	18	1	3g
RIS3	7	6874	6876	460	env	TGG	TAG	17917	21	1	3g
RIS3	7	7393	7395	287	env	TGG	TAG	20171	18	1	3g
RIS3	7	7468	7470	262	env	TGG	TGA	20154	18	1	3g
RIS3	7	7549	7551	235	env	TGG	TAA	18359	17	1	3g
RIS3	7	7549	7551	235	env	TGG	TAA	18359	17	1	3g
RIS3	7	7573	7575	227	env	TGG	TAA	15998	18	1	3g
RIS3	7	7573	7575	227	env	TGG	TAA	15998	18	1	3g
RIS3	7	7678	7680	192	env	TGG	TAG	16491	16	1	3g
RIS3	7	7690	7692	188	env	TGG	TAG	17341	17	1	3g
RIS3	7	7720	7722	178	env	TGG	TAG	19150	17	1	3g
RIS3	7	7893	7895	73	rev2	TGG	TAG	14575	18	1	3g
RIS3	7	7951	7953	101	env	TGG	TAG	13265	20	1	3g
RIS3	7	8050	8052	68	env	TGG	TAG	16155	21	1	3g
RIS3	7	8089	8091	55	env	TGG	TAG	18908	19	1	3g
RIS3	7	8267	8269	206	nef	TGG	TAG	14641	22	1	3g
RIS3	7	8600	8602	95	nef	TGG	TAG	13006	19	1	3g
RIS3	7	8684	8686	67	nef	TGG	TAG	14658	19	1	3g
RIS3	8	288	290	487	gag	TGG	TAA	24695	23	1	3g
RIS3	8	288	290	487	gag	TGG	TAA	24695	23	1	3g
RIS3	8	714	716	345	gag	TGG	TAG	41155	23	1	3g
RIS3	8	885	887	288	gag	TGG	TAG	51361	22	1	3g
RIS3	8	1044	1046	235	gag	TGG	TAG	43790	20	1	3g
RIS3	8	1197	1199	184	gag	TGG	TAG	32344	20	1	3g
RIS3	8	1488	1490	87	gag	TGG	TAG	21231	19	1	3g
RIS3	9	2216	2218	779	pol	TGG	TAG	11537	22	1	3g
RIS3	9	2267	2269	762	pol	TGG	TAG	14191	22	1	3g
RIS3	9	2759	2761	598	pol	TGG	TAG	16264	22	1	3g
RIS3	9	3152	3154	467	pol	TGG	TAA	17575	21	1	3g
RIS3	9	3152	3154	467	pol	TGG	TAA	17575	21	1	3g
RIS3	9	3197	3199	452	pol	TGG	TAG	16678	22	1	3g
RIS3	9	3221	3223	444	pol	TGG	TAG	17134	22	1	3g
RIS3	9	3233	3235	440	pol	TGG	TAG	16959	23	1	3g
RIS3	9	3608	3610	315	pol	TGG	TAG	18534	22	1	3g
RIS3	9	3740	3742	271	pol	TGG	TAG	16582	21	1	3g
RIS3	9	4076	4078	159	pol	TGG	TAG	14314	22	1	3g
RIS3	9	4079	4081	158	pol	TGG	TAG	13760	22	1	3g
RIS3	9	5316	5318	62	tat1	TGG	TAG	8723	19	1	3g
RIS3	9	5719	5721	845	env	TGG	TAG	16426	18	1	3g
RIS3	9	5742	5744	7	vpu	TGG	TAG	16408	19	1	3g
RIS3	9	5782	5784	824	env	TGG	TAG	17366	20	1	3g
RIS3	9	5812	5814	814	env	TGG	TAG	19564	19	1	3g
RIS3	9	5884	5886	790	env	TGG	TAG	19512	19	1	3g
RIS3	9	6013	6015	747	env	TGG	TAG	19340	19	1	3g
RIS3	9	6688	6690	522	env	TGG	TAG	18848	19	1	3g
RIS3	9	6856	6858	466	env	TGG	TAG	21529	20	1	3g
RIS3	9	6874	6876	460	env	TGG	TAG	21421	20	1	3g
RIS3	9	7117	7119	379	env	TGG	TAG	22366	17	1	3g
RIS3	9	7393	7395	287	env	TGG	TAG	19780	19	1	3g
RIS3	9	7468	7470	262	env	TGG	TGA	19661	17	1	3g
RIS3	9	7510	7512	248	env	TGG	TAG	18970	18	1	3g
RIS3	9	7549	7551	235	env	TGG	TGA	18806	18	1	3g
RIS3	9	7564	7566	230	env	TGG	TAG	17350	18	1	3g
RIS3	9	7573	7575	227	env	TGG	TAA	16420	17	1	3g
RIS3	9	7573	7575	227	env	TGG	TAA	16420	17	1	3g
RIS3	9	7690	7692	188	env	TGG	TAA	16976	15	1	3g
RIS3	9	7690	7692	188	env	TGG	TAA	16976	15	1	3f
RIS3	9	7696	7698	186	env	TGG	TAG	17899	15	1	3g
RIS3	9	7714	7716	180	env	TGG	TAG	17866	15	1	3g
RIS3	9	7720	7722	178	env	TGG	TAG	18169	14	1	3g
RIS3	9	7893	7895	73	rev2	TGG	TAG	15576	19	1	3g
RIS3	9	7951	7953	101	env	TGG	TAG	15048	18	1	3g
RIS3	9	8050	8052	68	env	TGG	TAA	17376	18	1	3g
RIS3	9	8050	8052	68	env	TGG	TAA	17376	18	1	3g
RIS3	9	8071	8073	61	env	TGG	TAG	17405	18	1	3g
RIS4	1	274	276	493	gag	TGG	TAG	10841	22	1	3g
RIS4	1	703	705	350	gag	TGG	TAG	18548	21	1	3g
RIS4	2	3644	3646	62	tat1	TGG	TGA	25220	10	1	3f
RIS4	2	3644	3646	62	tat1	TGG	TAG	25220	7	1	3g
RIS4	2	3911	3913	60	vpu	TGG	TAA	40850	12	1	3g
RIS4	2	3911	3913	60	vpu	TGG	TAG	40850	7	1	3g
RIS4	2	3911	3913	60	vpu	TGG	TAA	40850	12	1	3f
RIS4	2	4047	4049	847	env	TGG	TAG	46562	17	1	3g
RIS4	2	4070	4072	7	vpu	TGG	TAG	40372	17	1	3g
RIS4	2	4107	4109	827	env	TGG	TAA	43931	6	1	3g
RIS4	2	4107	4109	827	env	TGG	TAA	43931	6	1	3g
RIS4	2	4137	4139	817	env	TGG	TAA	50583	9	1	3g
RIS4	2	4137	4139	817	env	TGG	TAG	50583	7	1	3g
RIS4	2	4137	4139	817	env	TGG	TAA	50583	9	1	3f
RIS4	2	4209	4211	793	env	TGG	TAG	43750	7	1	3g
RIS4	2	4290	4292	766	env	TGG	TAG	51093	19	1	3g
RIS4	2	4338	4340	750	env	TGG	TGA	43603	10	1	3g
RIS4	2	4338	4340	750	env	TGG	TAA	43603	7	1	3g
RIS4	2	4338	4340	750	env	TGG	TAA	43603	7	1	3g
RIS4	2	5034	5036	518	env	TGG	TAA	49988	9	1	3g
RIS4	2	5034	5036	518	env	TGG	TAG	49988	7	1	3g
RIS4	2	5034	5036	518	env	TGG	TAA	49988	9	1	3f
RIS4	2	5202	5204	462	env	TGG	TAG	48911	12	1	3g
RIS4	2	5844	5846	248	env	TGG	TAA	39136	9	1	3g
RIS4	2	5844	5846	248	env	TGG	TAA	39136	9	1	3f
RIS4	2	5856	5858	244	env	TGG	TAA	46417	16	1	3g
RIS4	2	5856	5858	244	env	TGG	TAA	46417	16	1	3f
RIS4	2	5883	5885	235	env	TGG	TAA	42501	16	1	3g
RIS4	2	5883	5885	235	env	TGG	TAA	42501	16	1	3f
RIS4	2	5898	5900	230	env	TGG	TAA	41735	10	1	3g
RIS4	2	5898	5900	230	env	TGG	TAG	41735	6	1	3g
RIS4	2	5898	5900	230	env	TGG	TAA	41735	10	1	3f
RIS4	2	5907	5909	227	env	TGG	TAA	37609	6	1	3g
RIS4	2	5907	5909	227	env	TGG	TAA	37609	6	1	3g
RIS4	2	6012	6014	192	env	TGG	TAA	40686	9	1	3g
RIS4	2	6012	6014	192	env	TGG	TAG	40686	7	1	3g
RIS4	2	6012	6014	192	env	TGG	TAA	40686	9	1	3g
RIS4	2	6024	6026	188	env	TGG	TAA	40368	15	1	3g
RIS4	2	6024	6026	188	env	TGG	TAA	40368	15	1	3f
RIS4	2	6030	6032	186	env	TGG	TAG	41138	16	1	3g
RIS4	2	6048	6050	180	env	TGG	TAG	30062	6	1	3g
RIS4	2	6054	6056	178	env	TGG	TAG	30261	7	1	3g
RIS4	2	6402	6404	62	env	TGG	TAG	35586	12	1	3g
RIS4	2	6405	6407	61	env	TGG	TAA	36551	6	1	3g
RIS4	2	6405	6407	61	env	TGG	TAA	36551	6	1	3f
RIS4	2	6423	6425	55	env	TGG	TAA	36871	8	1	3g
RIS4	2	6423	6425	55	env	TGG	TAA	36871	8	1	3f
RIS4	2	6601	6603	209	nef	TGG	TAG	32064	8	1	3g
RIS4	2	6943	6945	95	nef	TGG	TAG	37688	7	1	3g
RIS4	2	7153	7155	25	nef	TGG	TAG	35463	6	1	3g
RIS4	3	274	276	493	gag	TGG	TAG	5164	16	1	3g
RIS4	3	703	705	350	gag	TGG	TAG	8738	16	1	3g
RIS4	3	874	876	293	gag	TGG	TAG	11680	15	1	3g
RIS4	3	985	987	256	gag	TGG	TAG	9643	24	1	3g
RIS4	3	1033	1035	240	gag	TGG	TAG	8827	10	1	3g
RIS4	3	1186	1188	189	gag	TGG	TAG	8197	14	1	3g
RIS4	4	703	705	350	gag	TGG	TAG	7784	13	1	3g
RIS4	4	874	876	293	gag	TGG	TAG	10420	13	1	3g
RIS4	4	985	987	256	gag	TGG	TAG	8433	11	1	3g
RIS4	4	1186	1188	189	gag	TGG	TAG	7126	11	1	3g
RIS4	4	3644	3646	62	tat1	TGG	TGA	30198	8	1	3f
RIS4	4	3911	3913	60	vpu	TGG	TGA	45181	9	1	3f
RIS4	4	4070	4072	7	vpu	TGG	TAG	46601	9	1	3g
RIS4	4	4107	4109	827	env	TGG	TAG	50875	9	1	3g
RIS4	4	4137	4139	817	env	TGG	TGA	58556	8	1	3f
RIS4	4	4209	4211	793	env	TGG	TAG	52135	10	1	3g
RIS4	4	4290	4292	766	env	TGG	TGA	62890	10	1	3f
RIS4	4	4338	4340	750	env	TGG	TAA	52024	8	1	3g
RIS4	4	4338	4340	750	env	TGG	TAA	52024	8	1	3g
RIS4	4	5034	5036	518	env	TGG	TAA	62456	8	1	3g
RIS4	4	5034	5036	518	env	TGG	TAA	62456	8	1	3f
RIS4	4	5202	5204	462	env	TGG	TAG	60070	11	1	3g
RIS4	4	5802	5804	262	env	TGG	TAA	48940	8	1	3g
RIS4	4	5802	5804	262	env	TGG	TAA	48940	8	1	3g
RIS4	4	6024	6026	188	env	TGG	TGA	48110	7	1	3f
RIS4	4	6030	6032	186	env	TGG	TAA	48430	7	1	3g
RIS4	4	6030	6032	186	env	TGG	TAA	48430	7	1	rt
RIS4	4	6054	6056	178	env	TGG	TAG	36152	8	1	3g
RIS4	4	7153	7155	25	nef	TGG	TAG	36530	9	1	3g
RIS4	5	274	276	493	gag	TGG	TAG	1756	9	1	3g
RIS4	5	874	876	293	gag	TGG	TAG	3931	29	1	3g
RIS4	5	985	987	256	gag	TGG	TAA	3187	7	1	3g
RIS4	5	985	987	256	gag	TGG	TAA	3187	7	1	3f
RIS4	5	1033	1035	240	gag	TGG	TGA	2874	7	1	3f
RIS4	5	1186	1188	189	gag	TGG	TAG	2320	28	1	3g
RIS4	5	1186	1188	189	gag	TGG	TGA	2320	8	1	3f
RIS4	5	1480	1482	91	gag	TGG	TGA	1389	7	1	3f
RIS4	6	3644	3646	62	tat1	TGG	TAG	20072	20	1	3g
RIS4	6	3911	3913	60	vpu	TGG	TAG	31330	19	1	3g
RIS4	6	4070	4072	7	vpu	TGG	TAG	33283	37	2	3g
RIS4	6	4107	4109	827	env	TGG	TAG	35901	19	1	3g
RIS4	6	4107	4109	827	env	TGG	TAA	35901	17	1	3g
RIS4	6	4107	4109	827	env	TGG	TAA	35901	17	1	3g
RIS4	6	4137	4139	817	env	TGG	TAG	39862	38	2	3g
RIS4	6	4209	4211	793	env	TGG	TAG	34102	21	1	3g
RIS4	6	4290	4292	766	env	TGG	TAG	39604	20	1	3g
RIS4	6	4338	4340	750	env	TGG	TAG	32656	17	1	3g
RIS4	6	4338	4340	750	env	TGG	TAA	32656	17	1	3g
RIS4	6	4338	4340	750	env	TGG	TAA	32656	17	1	3g
RIS4	6	5427	5429	387	env	TGG	TAA	37554	32	2	3g
RIS4	6	5427	5429	387	env	TGG	TAA	37554	32	2	3g
RIS4	6	5727	5729	287	env	TGG	TAG	36740	36	2	3g
RIS4	6	5802	5804	262	env	TGG	TAA	30321	35	2	3g
RIS4	6	5802	5804	262	env	TGG	TAA	30321	35	2	3g
RIS4	6	5844	5846	248	env	TGG	TAG	29951	19	1	3g
RIS4	6	5856	5858	244	env	TGG	TAA	35615	18	1	3g
RIS4	6	5856	5858	244	env	TGG	TAG	35615	16	1	3g
RIS4	6	5856	5858	244	env	TGG	TAA	35615	18	1	3f
RIS4	6	5883	5885	235	env	TGG	TAG	32574	36	2	3g
RIS4	6	5898	5900	230	env	TGG	TAG	31741	36	2	3g
RIS4	6	5907	5909	227	env	TGG	TAA	29131	20	1	3g
RIS4	6	5907	5909	227	env	TGG	TAG	29131	17	1	3g
RIS4	6	5907	5909	227	env	TGG	TAA	29131	20	1	3g
RIS4	6	6012	6014	192	env	TGG	TAG	30476	35	2	3g
RIS4	6	6024	6026	188	env	TGG	TAG	30676	35	2	3g
RIS4	6	6030	6032	186	env	TGG	TAG	31714	19	1	3g
RIS4	6	6048	6050	180	env	TGG	TAG	24575	18	1	3g
RIS4	6	6227	6229	73	rev2	TGG	TAG	29995	18	1	3g
RIS4	6	6266	6268	60	rev2	TGG	TAG	27705	19	1	3g
RIS4	6	6285	6287	101	env	TGG	TAG	31801	18	1	3g
RIS4	6	6285	6287	101	env	TGG	TAA	31801	15	1	3g
RIS4	6	6285	6287	101	env	TGG	TAA	31801	15	1	3g
RIS4	6	6384	6386	68	env	TGG	TAA	29177	18	1	3g
RIS4	6	6384	6386	68	env	TGG	TAG	29177	17	1	3g
RIS4	6	6384	6386	68	env	TGG	TAA	29177	18	1	3g
RIS4	6	6402	6404	62	env	TGG	TAG	28493	34	2	3g
RIS4	6	6405	6407	61	env	TGG	TAG	29042	17	1	3g
RIS4	6	6423	6425	55	env	TGG	TAG	28375	33	2	3g
RIS4	6	6601	6603	209	nef	TGG	TAG	24444	14	1	3g
RIS4	6	6625	6627	201	nef	TGG	TAG	23547	13	1	3g
RIS4	6	6772	6774	152	nef	TGG	TAG	26536	16	1	3g
RIS4	6	6943	6945	95	nef	TGG	TAG	27620	19	1	3g
RIS4	6	7153	7155	25	nef	TGG	TAG	24263	20	1	3g
RIS4	7	274	276	493	gag	TGG	TAG	2215	9	1	3g
RIS4	7	334	336	473	gag	TGG	TAG	3203	29	1	3g
RIS4	7	703	705	350	gag	TGG	TAG	3864	9	1	3g
RIS4	7	874	876	293	gag	TGG	TAG	5379	9	1	3g
RIS4	7	985	987	256	gag	TGG	TAG	4325	9	1	3g
RIS4	7	1186	1188	189	gag	TGG	TGA	3509	16	1	3f
RIS4	7	1186	1188	189	gag	TGG	TAG	3509	8	1	3g
RIS4	7	1480	1482	91	gag	TGG	TAG	2078	9	1	3g
RIS4	7	1552	1554	67	gag	TGG	TAG	2179	20	1	3g
RIS5	1	1023	1025	241	gag	TGG	TGA	24801	11	1	3f
RIS5	2	5824	5826	827	env	TGG	TAG	21475	20	1	3g
RIS5	2	6025	6027	760	env	TGG	TGA	13410	18	1	3g
RIS5	2	7570	7572	245	env	TGG	TAA	20700	18	1	3g
RIS5	2	7570	7572	245	env	TGG	TAA	20700	18	1	3g
RIS5	2	7624	7626	227	env	TGG	TAG	17610	18	1	3g
RIS5	2	8002	8004	101	env	TGG	TAG	13022	19	1	3g
RIS5	2	8504	8506	154	nef	TGG	TAG	15797	20	1	3g
RIS5	3	7558	7560	249	env	TGG	TAG	20173	24	1	3g
RIS5	3	7570	7572	245	env	TGG	TAG	23579	25	1	3g
RIS5	3	8122	8124	61	env	TGG	TGA	18276	23	1	3f
RIS5	4	276	278	490	gag	TGG	TAG	15901	20	1	3g
RIS5	4	336	338	470	gag	TGG	TAG	19729	22	1	3g
RIS5	4	693	695	351	gag	TGG	TAG	30027	19	1	3g
RIS5	4	864	866	294	gag	TGG	TAA	33733	18	1	3g
RIS5	4	864	866	294	gag	TGG	TAA	33733	18	1	3g
RIS5	4	975	977	257	gag	TGG	TAG	33044	18	1	3g
RIS5	4	1023	1025	241	gag	TGG	TAG	32469	17	1	3g
RIS5	4	1176	1178	190	gag	TGG	TAG	22831	19	1	3g
RIS5	4	1467	1469	93	gag	TGG	TAG	14710	18	1	3g
RIS5	4	7967	7969	4	tat2	TCG	TAG	19735	22	1	rt
RIS5	5	975	977	257	gag	TGG	TGA	20814	15	1	3f
RIS5	5	1023	1025	241	gag	TGG	TGA	20380	15	1	3f
RIS5	5	1176	1178	190	gag	TGG	TGA	15797	15	1	3f
RIS5	5	1467	1469	93	gag	TGG	TAA	9097	12	1	3g
RIS5	5	1467	1469	93	gag	TGG	TAA	9097	12	1	3f
RIS5	5	5313	5315	62	tat1	TGG	TAA	19156	16	1	3g
RIS5	5	5313	5315	62	tat1	TGG	TAA	19156	16	1	3g
RIS5	5	5722	5724	861	env	TGG	TAA	27835	20	1	3g
RIS5	5	5722	5724	861	env	TGG	TAA	27835	20	1	3g
RIS5	5	5734	5736	857	env	TGG	TAG	32990	20	1	3g
RIS5	5	5757	5759	7	vpu	TGG	TAA	32619	20	1	3g
RIS5	5	5757	5759	7	vpu	TGG	TAA	32619	20	1	3g
RIS5	5	5794	5796	837	env	TGG	TAG	36585	21	1	3g
RIS5	5	5824	5826	827	env	TGG	TAG	41207	21	1	3g
RIS5	5	5896	5898	803	env	TGG	TAG	36596	20	1	3g
RIS5	5	5977	5979	776	env	TGG	TAG	31164	21	1	3g
RIS5	5	6025	6027	760	env	TGG	TAG	26458	21	1	3g
RIS5	5	6736	6738	523	env	TGG	TAG	34240	14	1	3g
RIS5	5	7441	7443	288	env	TGG	TAA	36528	18	1	3g
RIS5	5	7441	7443	288	env	TGG	TAA	36528	18	1	3g
RIS5	5	7516	7518	263	env	TGG	TAA	35645	17	1	3g
RIS5	5	7516	7518	263	env	TGG	TAA	35645	17	1	3g
RIS5	5	7558	7560	249	env	TGG	TAG	34971	16	1	3g
RIS5	5	7570	7572	245	env	TGG	TAA	40608	16	1	3g
RIS5	5	7570	7572	245	env	TGG	TAA	40608	16	1	3g
RIS5	5	7600	7602	235	env	TGG	TAA	36736	17	1	3g
RIS5	5	7600	7602	235	env	TGG	TAA	36736	17	1	3g
RIS5	5	7615	7617	230	env	TGG	TAG	35832	18	1	3g
RIS5	5	7624	7626	227	env	TGG	TAG	34958	18	1	3g
RIS5	5	7729	7731	192	env	TGG	TAG	33166	14	1	3g
RIS5	5	7741	7743	188	env	TGG	TAG	33754	15	1	3g
RIS5	5	7747	7749	186	env	TGG	TAG	34446	14	1	3g
RIS5	5	7771	7773	178	env	TGG	TAG	31437	13	1	3g
RIS5	5	7944	7946	73	rev2	TGG	TAG	30650	14	1	3g
RIS5	5	8002	8004	101	env	TGG	TAA	29316	16	1	3g
RIS5	5	8002	8004	101	env	TGG	TAA	29316	16	1	3g
RIS5	5	8101	8103	68	env	TGG	TAA	33991	15	1	3g
RIS5	5	8101	8103	68	env	TGG	TAA	33991	15	1	3g
RIS5	5	8122	8124	61	env	TGG	TAG	36787	16	1	3g
RIS5	5	8140	8142	55	env	TGG	TAG	36944	15	1	3g
RIS5	5	8342	8344	208	nef	TGG	TAG	27508	14	1	3g
RIS5	5	8504	8506	154	nef	TGG	TAG	39129	18	1	3g
RIS5	6	276	278	490	gag	TGG	TAG	7904	20	1	3g
RIS5	6	693	695	351	gag	TGG	TAG	15232	21	1	3g
RIS5	6	864	866	294	gag	TGG	TAG	18422	22	1	3g
RIS5	6	975	977	257	gag	TGG	TAG	16498	21	1	3g
RIS5	6	1176	1178	190	gag	TGG	TAG	11733	22	1	3g
RIS5	6	1467	1469	93	gag	TGG	TAG	7160	23	1	3g
RIS5	10	276	278	490	gag	TGG	TAA	10672	22	1	3g
RIS5	10	276	278	490	gag	TGG	TAA	10672	22	1	3g
RIS5	10	336	338	470	gag	TGG	TAG	13045	26	1	3g
RIS5	10	693	695	351	gag	TGG	TAG	20204	24	1	3g
RIS5	10	864	866	294	gag	TGG	TAA	25651	24	1	3g
RIS5	10	864	866	294	gag	TGG	TAA	25651	24	1	3g
RIS5	10	975	977	257	gag	TGG	TAG	21265	24	1	3g
RIS5	10	1023	1025	241	gag	TGG	TAG	20474	22	1	3g
RIS5	10	1176	1178	190	gag	TGG	TAG	15238	24	1	3g
RIS5	10	1467	1469	93	gag	TGG	TAG	9632	24	1	3g
RIS6	1	569	571	2	vpu	TTG	TAG	12548	25	1	rt
RIS6	1	2220	2222	779	pol	TGG	TGA	6617	18	1	3f
RIS6	1	3237	3239	440	pol	TGG	TGA	9280	20	1	3f
RIS6	1	3744	3746	271	pol	TGG	TGA	9249	19	1	3f
RIS6	1	4392	4394	55	pol	TGG	TGA	8341	20	1	3f
RIS6	1	5020	5022	20	vif	TGG	TGA	6421	19	1	3f
RIS6	2	591	593	830	env	TGG	TAG	20479	12	1	3g
RIS6	2	621	623	820	env	TGG	TAG	22082	13	1	3g
RIS6	2	693	695	796	env	TGG	TAG	20436	14	1	3g
RIS6	2	774	776	769	env	TGG	TGA	22619	13	1	3f
RIS6	2	822	824	753	env	TGG	TAA	20610	11	1	3g
RIS6	2	822	824	753	env	TGG	TAA	20610	11	1	3g
RIS6	2	1506	1508	525	env	TGG	TAG	27450	12	1	3g
RIS6	2	1674	1676	469	env	TGG	TAG	13453	10	1	3g
RIS6	2	2295	2297	262	env	TGG	TAG	20658	12	1	3g
RIS6	2	2337	2339	248	env	TGG	TAG	22379	12	1	3g
RIS6	2	2376	2378	235	env	TGG	TAG	21569	12	1	3g
RIS6	2	2400	2402	227	env	TGG	TAA	21376	11	1	3g
RIS6	2	2400	2402	227	env	TGG	TAA	21376	11	1	3g
RIS6	2	2517	2519	188	env	TGG	TAA	18871	11	1	3g
RIS6	2	2517	2519	188	env	TGG	TAA	18871	11	1	3f
RIS6	2	2759	2761	60	rev2	TGG	TAG	20108	12	1	3g
RIS6	2	2778	2780	101	env	TGG	TAG	19378	12	1	3g
RIS6	2	2877	2879	68	env	TGG	TAA	22045	12	1	3g
RIS6	2	2877	2879	68	env	TGG	TAA	22045	12	1	3g
RIS6	2	2898	2900	61	env	TGG	TAG	21376	12	1	3g
RIS6	2	2916	2918	55	env	TGG	TAG	22132	12	1	3g
RIS6	2	3253	3255	152	nef	TGG	TAG	23755	12	1	3g
RIS6	3	277	279	466	gag	TGG	TAG	4310	13	1	3g
RIS6	3	337	339	446	gag	TGG	TAG	5263	14	1	3g
RIS6	3	694	696	327	gag	TGG	TGA	5249	12	1	3g
RIS6	3	792	794	763	env	GAA	TAA	18435	11	1	rt
RIS6	3	865	867	270	gag	TGG	TAG	6577	13	1	3g
RIS6	3	976	978	233	gag	TGG	TAG	5439	12	1	3g
RIS6	3	1024	1026	217	gag	TGG	TAG	5066	13	1	3g
RIS6	3	1177	1179	166	gag	TGG	TAG	4187	12	1	3g
RIS6	3	1468	1470	69	gag	TGG	TAG	3673	13	1	3g
RIS6	3	1626	1628	16	pol	TGG	TAG	947	12	1	3g
RIS6	3	1836	1838	907	pol	TGG	TAG	9486	10	1	3g
RIS6	3	2220	2222	779	pol	TGG	TAG	11717	12	1	3g
RIS6	3	2220	2222	779	pol	TGG	TGA	11717	12	1	3f
RIS6	3	2271	2273	762	pol	TGG	TAA	14701	11	1	3g
RIS6	3	2271	2273	762	pol	TGG	TAA	14701	11	1	3g
RIS6	3	2466	2468	697	pol	TGG	TAG	20343	14	1	3g
RIS6	3	2643	2645	638	pol	TGG	TAA	19384	13	1	3g
RIS6	3	2643	2645	638	pol	TGG	TAA	19384	13	1	3g
RIS6	3	2805	2807	584	pol	TGG	TAG	20832	14	1	3g
RIS6	3	3156	3158	467	pol	TGG	TGA	18390	16	1	3g
RIS6	3	3201	3203	452	pol	TGG	TAG	17270	16	1	3g
RIS6	3	3210	3212	449	pol	TGG	TAG	17494	16	1	3g
RIS6	3	3237	3239	440	pol	TGG	TAG	16206	15	1	3g
RIS6	3	3249	3251	436	pol	TGG	TAA	15043	16	1	3g
RIS6	3	3249	3251	436	pol	TGG	TAA	15043	16	1	3g
RIS6	3	3285	3287	424	pol	TGG	TAG	16369	16	1	3g
RIS6	3	3612	3614	315	pol	TGG	TAA	13560	12	1	3g
RIS6	3	3612	3614	315	pol	TGG	TAA	13560	12	1	3g
RIS6	3	3744	3746	271	pol	TGG	TAG	15668	13	1	3g
RIS6	3	4080	4082	159	pol	TGG	TAG	12777	15	1	3g
RIS6	3	4083	4085	158	pol	TGG	TAG	12177	15	1	3g
RIS6	3	4561	4563	173	vif	TGG	TAG	13545	14	1	3g
RIS6	3	4708	4710	124	vif	TGG	TAG	16849	15	1	3g
RIS6	4	277	279	466	gag	TGG	TAG	1106	16	1	3g
RIS6	4	554	556	7	vpu	TGG	TAG	39019	20	1	3g
RIS6	4	591	593	830	env	TGG	TAG	38246	20	1	3g
RIS6	4	693	695	796	env	TGG	TAG	34775	23	1	3g
RIS6	4	694	696	327	gag	TGG	TAG	1384	16	1	3g
RIS6	4	822	824	753	env	TGG	TAG	32529	23	1	3g
RIS6	4	865	867	270	gag	TGG	TAG	1595	15	1	3g
RIS6	4	915	917	722	env	TGG	TAG	35293	22	1	3g
RIS6	4	976	978	233	gag	TGG	TAG	1455	17	1	3g
RIS6	4	1024	1026	217	gag	TGG	TAG	1327	17	1	3g
RIS6	4	1177	1179	166	gag	TGG	TAG	1076	16	1	3g
RIS6	4	1468	1470	69	gag	TGG	TAA	953	14	1	3g
RIS6	4	1468	1470	69	gag	TGG	TAA	953	14	1	3f
RIS6	4	1506	1508	525	env	TGG	TAG	46746	20	1	3g
RIS6	4	1543	1545	44	gag	TGG	TAG	707	16	1	3g
RIS6	4	1626	1628	16	pol	TGG	TAA	250	16	1	3g
RIS6	4	1626	1628	16	pol	TGG	TAA	250	16	1	3g
RIS6	4	1944	1946	379	env	TGG	TAG	34757	26	1	3g
RIS6	4	2295	2297	262	env	TGG	TAG	34834	23	1	3g
RIS6	4	2337	2339	248	env	TGG	TAG	37353	21	1	3g
RIS6	4	2376	2378	235	env	TGG	TAG	34449	22	1	3g
RIS6	4	2391	2393	230	env	TGG	TAG	33734	21	1	3g
RIS6	4	2400	2402	227	env	TGG	TAA	33569	20	1	3g
RIS6	4	2400	2402	227	env	TGG	TAA	33569	20	1	3g
RIS6	4	2409	2411	224	env	GAA	TAA	33010	22	1	rt
RIS6	4	2523	2525	186	env	TGG	TAG	31893	20	1	3g
RIS6	4	2547	2549	178	env	TGG	TAG	29951	21	1	3g
RIS6	4	2759	2761	60	rev2	TGG	TAG	34467	20	1	3g
RIS6	4	2877	2879	68	env	TGG	TAG	37401	21	1	3g
RIS6	4	3253	3255	152	nef	TGG	TAA	36626	19	1	3g
RIS6	4	3253	3255	152	nef	TGG	TAA	36626	19	1	3g
RIS6	5	277	279	466	gag	TGG	TGA	2806	18	1	3g
RIS6	5	694	696	327	gag	TGG	TAG	3568	19	1	3g
RIS6	5	1836	1838	907	pol	TGG	TAG	9468	16	1	3g
RIS6	5	2220	2222	779	pol	TGG	TAG	11380	16	1	3g
RIS6	5	2271	2273	762	pol	TGG	TAG	14282	34	2	3g
RIS6	5	2643	2645	638	pol	TGG	TGA	18408	18	1	3g
RIS6	5	2694	2696	621	pol	TGG	TAG	18385	19	1	3g
RIS6	5	3156	3158	467	pol	TGG	TAA	18003	17	1	3g
RIS6	5	3156	3158	467	pol	TGG	TGA	18003	16	1	3g
RIS6	5	3156	3158	467	pol	TGG	TAA	18003	17	1	3g
RIS6	5	3201	3203	452	pol	TGG	TAG	16688	35	2	3g
RIS6	5	3249	3251	436	pol	TGG	TAG	15590	16	1	3g
RIS6	5	3612	3614	315	pol	TGG	TAG	14195	20	1	3g
RIS6	5	3612	3614	315	pol	TGG	TAA	14195	12	1	3g
RIS6	5	3612	3614	315	pol	TGG	TAA	14195	12	1	3g
RIS6	5	3744	3746	271	pol	TGG	TAG	15920	19	1	3g
RIS6	5	4083	4085	158	pol	TGG	TAG	12519	16	1	3g
RIS6	5	5070	5072	80	vpr	TGG	TAG	8016	19	1	3g
RIS6	5	5178	5180	44	vpr	TGG	TAG	2929	17	1	3g
RIS6	6	537	539	848	env	TGG	TAG	31374	20	1	3g
RIS6	6	554	556	7	vpu	TGG	TAG	33979	21	1	3g
RIS6	6	621	623	820	env	TGG	TAG	38260	20	1	3g
RIS6	6	693	695	796	env	TGG	TAG	34839	20	1	3g
RIS6	6	822	824	753	env	TGG	TAG	30635	20	1	3g
RIS6	6	915	917	722	env	TGG	TAA	35338	18	1	3g
RIS6	6	915	917	722	env	TGG	TAA	35338	18	1	3g
RIS6	6	1674	1676	469	env	TGG	TAG	21751	17	1	3g
RIS6	6	1692	1694	463	env	TGG	TAG	11642	16	1	3g
RIS6	6	1944	1946	379	env	TGG	TGA	42772	17	1	3f
RIS6	6	2220	2222	287	env	TGG	TAG	40137	20	1	3g
[truncated: 705 more rows]

## Sheet: Per_library
Progression	Patient	Library	Stop_count	a3g_stop_count	a3f_stop_count	rt_stop_count	a3tot_stop_count	probac	Low-level	recount	tot	High-level	recount	tot	HIST_tot	count	fast	normal	fast	normal
Fast	RIS3	1	28	27	1	0	28	0.76	0	0	28	1	28	104		0	9	10	0.18	0.166667
Fast	RIS5	1	1	0	1	0	1	0.2	1	1	32	0	0	76		10	18	10	0.36	0.166667
Fast	RIS6	1	6	0	5	1	5	0.32	1	5	34	0	0	76		200	23	40	0.46	0.666667
Fast	RIS7	1	18	13	4	1	17	0.62	0	0	29	1	17	108		0	0	0	0	0
Fast	RIS8	1	0	0	0	0	0	0.14	1	0	29	0	0	110		0	0	0	0	0
Fast	RIS3	2	8	7	1	0	8	0.42	1	8		0	0			0	0	0	0	0
Fast	RIS5	2	7	7	0	0	7	0.38	1	7		0	0			0	0	0	0	0
Fast	RIS6	2	22	20	2	0	22	0.72	0	0		1	22			0	0	0	0	0
Fast	RIS7	2	37	36	1	0	37	0.9	0	0		1	37			0	0	0	0	0
Fast	RIS8	2	7	7	0	0	7	0.4	1	7		0	0			0	0	0	0	0
Fast	RIS3	3	4	1	3	0	4	0.26	1	4		0	0			0	0	0	0	0
Fast	RIS5	3	3	2	1	0	3	0.24	1	3		0	0			0	0	0	0	0
Fast	RIS6	3	33	31	1	1	32	0.86	0	0		1	32			0	0	0	0	0
Fast	RIS7	3	20	17	2	1	19	0.68	0	0		1	19			0	0	0	0	0
Fast	RIS8	3	28	27	1	0	28	0.8	0	0		1	28			0	0	0	0	0
Fast	RIS3	4	1	0	0	1	0	0.18	1	0		0	0			0	0	0	0	0
Fast	RIS5	4	10	9	0	1	9	0.48	1	9		0	0
Fast	RIS6	4	31	29	1	1	30	0.84	0	0		1	30
Fast	RIS7	4	26	24	2	0	26	0.74	0	0		1	26
Fast	RIS8	4	4	2	2	0	4	0.28	1	4		0	0
Fast	RIS3	5	18	7	11	0	18	0.6	0	0		1	18
Fast	RIS5	5	42	38	4	0	42	0.94	0	0		1	42
Fast	RIS6	5	21	21	0	0	21	0.7	0	0		1	21
Fast	RIS7	5	0	0	0	0	0	0.1	1	0		0	0
Fast	RIS8	5	18	17	1	0	18	0.64	0	0		1	18
Fast	RIS3	6	2	0	2	0	2	0.22	1	2		0	0
Fast	RIS5	6	6	6	0	0	6	0.3	1	6		0	0
Fast	RIS6	6	37	36	1	0	37	0.88	0	0		1	37
Fast	RIS7	6	10	10	0	0	10	0.54	1	10		0	0
Fast	RIS8	6	12	12	0	0	12	0.58	0	0		1	12
Fast	RIS3	7	29	29	0	0	29	0.82	0	0		1	29
Fast	RIS5	7	0	0	0	0	0	0.04	1	0		0	0
Fast	RIS6	7	44	44	0	0	44	0.96	0	0		1	44
Fast	RIS7	7	0	0	0	0	0	0.12	1	0		0	0
Fast	RIS8	7	0	0	0	0	0	0.16	1	0		0	0
Fast	RIS3	8	7	7	0	0	7	0.36	1	7		0	0
Fast	RIS5	8	0	0	0	0	0	0.06	1	0		0	0
Fast	RIS6	8	10	10	0	0	10	0.52	1	10		0	0
Fast	RIS7	8	11	7	4	0	11	0.56	0	0		1	11
Fast	RIS8	8	19	17	2	0	19	0.66	0	0		1	19
Fast	RIS3	9	40	39	1	0	40	0.92	0	0		1	40
Fast	RIS5	9	10	10	0	0	10	0.5	1	10		0	0
Fast	RIS6	9	55	51	4	0	55	0.98	0	0		1	55
Fast	RIS7	9	28	15	13	0	28	0.78	0	0		1	28
Fast	RIS8	9	6	6	0	0	6	0.34	1	6		0	0
Fast	RIS3	10	0	0	0	0	0	0.02	1	0		0	0
Fast	RIS5	10	0	0	0	0	0	0.08	1	0		0	0
Fast	RIS6	10	9	9	0	0	9	0.46	1	9		0	0
Fast	RIS7	10	56	54	2	0	56	1	0	0		1	56
Fast	RIS8	10	8	7	1	0	8	0.44	1	8		0	0
Normal	P6	1	0	0	0	0	0	0.0166667	1	0	2	0	0	405
Normal	RIS11	1	54	52	1	1	53	0.75	0	0	2	1	53	453
Normal	RIS14	1	15	14	1	0	15	0.383333	0	0	2	1	15	446
Normal	RIS15	1	72	60	12	0	72	0.8	0	0	2	1	72	524
Normal	RIS4	1	2	2	0	0	2	0.233333	1	2	2	0	0	492
Normal	RIS9	1	75	68	7	0	75	0.833333	0	0	0	1	75	536
Normal	P6	2	49	48	1	0	49	0.716667	0	0		1	49
Normal	RIS11	2	19	19	0	0	19	0.416667	0	0		1	19
Normal	RIS14	2	0	0	0	0	0	0.05	1	0		0	0
Normal	RIS15	2	122	118	4	0	122	0.966667	0	0		1	122
Normal	RIS4	2	48	37	11	0	48	0.7	0	0		1	48
Normal	RIS9	2	46	45	1	0	46	0.65	0	0		1	46
Normal	P6	3	93	87	6	0	93	0.916667	0	0		1	93
Normal	RIS11	3	40	39	1	0	40	0.616667	0	0		1	40
Normal	RIS14	3	45	44	0	1	44	0.633333	0	0		1	44
Normal	RIS15	3	74	67	7	0	74	0.816667	0	0		1	74
Normal	RIS4	3	6	6	0	0	6	0.266667	1	6		0	0
Normal	RIS9	3	34	29	4	1	33	0.566667	0	0		1	33
Normal	P6	4	82	70	12	0	82	0.866667	0	0		1	82
Normal	RIS11	4	35	34	0	1	34	0.583333	0	0		1	34
Normal	RIS14	4	82	63	19	0	82	0.85	0	0		1	82
Normal	RIS15	4	164	138	26	0	164	1	0	0		1	164
Normal	RIS4	4	23	16	6	1	22	0.5	0	0		1	22
Normal	RIS9	4	32	31	1	0	32	0.533333	0	0		1	32
Normal	P6	5	69	66	3	0	69	0.783333	0	0		1	69
Normal	RIS11	5	34	21	13	0	34	0.55	0	0		1	34
Normal	RIS14	5	22	20	2	0	22	0.466667	0	0		1	22
Normal	RIS15	5	108	103	5	0	108	0.95	0	0		1	108
Normal	RIS4	5	8	4	4	0	8	0.316667	1	8		0	0
Normal	RIS9	5	0	0	0	0	0	0.116667	1	0		0	0
Normal	P6	6	1	0	1	0	1	0.166667	1	1		0	0
Normal	RIS11	6	1	0	1	0	1	0.183333	1	1		0	0
Normal	RIS14	6	23	20	3	0	23	0.483333	0	0		1	23
Normal	RIS15	6	51	49	2	0	51	0.733333	0	0		1	51
Normal	RIS4	6	59	58	1	0	59	0.766667	0	0		1	59
Normal	RIS9	6	0	0	0	0	0	0.133333	1	0		0	0
Normal	P6	7	0	0	0	0	0	0.0333333	1	0		0	0
Normal	RIS11	7	7	7	0	0	7	0.283333	1	7		0	0
Normal	RIS14	7	24	23	1	0	24	0.516667	0	0		1	24
Normal	RIS15	7	89	88	1	0	89	0.883333	0	0		1	89
Normal	RIS4	7	9	8	1	0	9	0.333333	1	9		0	0
Normal	RIS9	7	1	0	0	1	0	0.216667	1	0		0	0
Normal	P6	8	17	17	0	0	17	0.4	0	0		1	17
Normal	RIS11	8	1	0	1	0	1	0.2	1	1		0	0
Normal	RIS14	8	36	27	9	0	36	0.6	0	0		1	36
Normal	RIS15	8	13	9	4	0	13	0.366667	0	0		1	13
Normal	RIS4	8	0	0	0	0	0	0.0666667	1	0		0	0
Normal	RIS9	8	47	43	4	0	47	0.683333	0	0		1	47
Normal	P6	9	5	2	3	0	5	0.25	1	5		0	0
Normal	RIS11	9	7	7	0	0	7	0.3	1	7		0	0
Normal	RIS14	9	11	11	0	0	11	0.35	0	0		1	11
Normal	RIS15	9	90	65	25	0	90	0.9	0	0		1	90
Normal	RIS4	9	0	0	0	0	0	0.0833333	1	0		0	0
Normal	RIS9	9	0	0	0	0	0	0.15	1	0		0	0
Normal	P6	10	21	15	6	0	21	0.433333	0	0		1	21
Normal	RIS11	10	47	44	2	1	46	0.666667	0	0		1	46
Normal	RIS14	10	22	21	0	1	21	0.45	0	0		1	21
Normal	RIS15	10	151	137	14	0	151	0.983333	0	0		1	151
Normal	RIS4	10	0	0	0	0	0	0.1	1	0		0	0
Normal	RIS9	10	103	96	3	4	99	0.933333	0	0		1	99

## Sheet: Per_patient
patient		RIS_code	progressor	Infection_time	cd4_count	cd4_slope	cd4_slope_sem	Set-point_log10_load	sem_set-point	age	sex	nsmts	NSMT_tot	NSMT_a3g	NSMT_a3f	NSMT_rt_total	NSMT_rt_TGG	stop_total	stop_3g	stop_3f	stop_rt	stop_TGG_rt	total_rate	subrate_3g	subrate_3f	subrate_rt	fraction_3g	fraction_3f	fraction_rt	stops_a3_low_level	low_level_a3_rate	stops_a3_high_level	high_level_a3_rate
RIS3	235915	RAFA_PR- 4	Fast	1.31233	380	-321.159	82.3953	5.37276	0.145821	22	M	73450	73450	5600	1700	66150	1200	137	117	19	1	0	0.00189244	0.00159292	0.000258679	4.08441e-05	84.1727	13.6691	2.15827	21	0.000285909	115	0.00156569
RIS5	114313	RAFA_PR-67	Fast	1.81918	432	-183.297	40.5351	5.05809	0.0867633	37	M	49500	49500	3950	1150	44400	800	79	72	6	1	0	0.00163636	0.00145455	0.000121212	6.06061e-05	88.8889	7.40741	3.7037	36	0.000727273	42	0.000848485
RIS6	40976.1	RAFA_PR-44	Fast	3.09863	218	-243.076	38.9969	4.61253	0.280204	42	M	73500	73500	5900	1750	65850	1250	266	250	14	2	0	0.00367347	0.00340136	0.000190476	8.16327e-05	92.5926	5.18519	2.22222	24	0.000326531	241	0.00327891
RIS7	118987	RAFA_PR-75	Fast	1.6274	291	-458.71	33.1881	5.0755	0.132374	54	M	75300	75300	5800	1800	67700	1300	206	176	28	2	0	0.00278884	0.00233732	0.000371846	7.96813e-05	83.8095	13.3333	2.85714	10	0.000132802	194	0.00257636
RIS8	24760	RAFA_PR-37	Fast	0.99726	338	-159.93	169.804	4.39375		25	M	41100	41100	2950	900	37250	550	100	94	6	0	0	0.00243309	0.0022871	0.000145985	0	94	6	0	25	0.000608273	77	0.00187348
RIS11	10423.7	RAFA_PT-34	Normal	0.958904	689	-86.9117	24.9972	4.01802	0.153267	52	M	74300	74300	5550	1700	67050	1250	245	223	19	3	0	0.0033782	0.00300135	0.00025572	0.000121131	88.8446	7.56972	3.58566	16	0.000215343	226	0.00304172
RIS14	13816.1	RAFA_PT-20	Normal	NA	637	-76.2976	21.5469	4.14039	0.152299	31	M	74400	74400	5750	2000	66650	1250	277	242	35	0	0	0.00372312	0.00325269	0.00047043	0	87.3646	12.6354	0	0	0	278	0.00373656
RIS15	14678	RAFA_PT-37	Normal	1.24384	446	-67.5732	24.7882	4.16667	0.0333333	25	M	73950	73950	6050	1750	66150	1100	931	831	100	0	0	0.0125896	0.0112373	0.00135227	0	89.2589	10.7411	0	0	0	934	0.0126302
RIS4	19653.1	RAFA_PT-38	Normal	2.16164	439	-48.1903	57.1929	4.29343	0.130739	26	M	49350	49350	3850	1300	44200	850	155	131	23	1	1	0.00318136	0.00265451	0.000466059	6.07903e-05	83.4395	14.6497	1.91083	25	0.000506586	129	0.00261398
RIS9	8178.4	RAFA_PT-50	Normal	0.646575	1146	-123.926	111.493	3.91267	0.11872	35	M	73400	73400	5650	1900	65850	1150	338	312	20	6	1	0.00476839	0.00425068	0.00027248	0.000245232	89.1429	5.71429	5.14286	0	0	332	0.00452316
P6	18055.3	none	Normal	20.9397	431	-36.9015	3.8322	4.25661	0.0680268		F	74100	74100	5750	2000	66350	1250	335	304	31	0	0	0.00452092	0.00410256	0.000418354	0	90.7463	9.25373	0	6	8.09717e-05	331	0.00446694
RNA_EnvB													1031812	107924	32432	889669	14801	48	20	15	13	5	7.17185e-05	1.93834e-05	1.45375e-05	3.77976e-05	27.027	20.2703	52.7027
RNA_EnvC													546542	54807	15073	473707	7031	27	10	12	5	2	6.76984e-05	1.82969e-05	2.19562e-05	2.74453e-05	27.027	32.4324	40.5405
RNA_GAG													300863	16976	5240	278647	1320	18	6	0	12	0	0.000139598	1.99426e-05	0	0.000119656	14.2857	0	85.7143

## Sheet: nef_stops
Patient	Library	Stops_clone1	Stops_clone2	Stops_clone3	Stops_clone4	Stops_clone5	Stops_total	Observed_clones_with_no_stops	Poisson_prob_clone_with_no_stops	P-value
P6	3	0	0	0	2	1	3	3	0.548812	0.165299
P6	4	0	0	6	0	0	6	4	0.301194	0.00822975
P6	5	0	0	1	0	2	3	3	0.548812	0.165299
R11	1	0	1	2	0	0	3	3	0.548812	0.165299
R11	3	0	0	0	0	5	5	4	0.367879	0.0183156
R11	4	0	0	0	0	4	4	4	0.449329	0.0407622
R11	5	0	3	0	0	0	3	4	0.548812	0.090718
R14	4	0	1	5	0	0	6	3	0.301194	0.0273237
R15	1	0	0	3	2	0	5	3	0.367879	0.0497871
R15	3	4	0	2	1	2	9	1	0.165299	0.165299
R15	4	2	1	0	4	0	7	2	0.246597	0.0608101
R15	5	4	0	0	0	3	7	3	0.246597	0.0149956
R15	6	0	0	0	4	0	4	4	0.449329	0.0407622
R15	7	1	0	2	1	0	4	2	0.449329	0.201897
R15	9	0	7	0	5	0	12	3	0.090718	0.000746586
R15	10	2	3	0	1	0	6	2	0.301194	0.090718
R3	3	0	2	0	0	0	2	4	0.67032	0.201897
R3	7	0	0	0	3	0	3	4	0.548812	0.090718
R4	2	0	0	5	0	0	5	4	0.367879	0.0183156
R4	3	0	0	0	0	5	5	4	0.367879	0.0183156
R5	5	0	0	2	0	0	2	4	0.67032	0.201897
R6	4	0	0	2	0	0	2	4	0.67032	0.201897
R6	7	3	0	0	0	0	3	4	0.548812	0.090718
R6	9	1	0	0	0	2	3	3	0.548812	0.165299
R7	2	0	0	0	2	0	2	4	0.67032	0.201897
R7	9	0	3	0	0	0	3	4	0.548812	0.090718
R7	10	0	1	0	0	3	4	3	0.449329	0.090718
R9	1	0	0	0	0	5	5	4	0.367879	0.0183156
R9	2	0	0	0	0	2	2	4	0.67032	0.201897
R9	4	0	2	0	0	0	2	4	0.67032	0.201897
R9	10	4	0	0	5	0	9	3	0.165299	0.00451658
