# Supplementary material for: Extremely High Mutation Rate of HIV-1 In Vivo
Source: PLoS Biol. 2015 Sep 16;13(9):e1002251. doi: 10.1371/journal.pbio.1002251 (PMC4574155; doi:10.1371/journal.pbio.1002251)
Supplement: S1 Table — (XLSX) [file pbio.1002251.s011.xlsx]

## Sheet: Hoja1
		F1 Region				F2 Region			F3 Region
Patient		Primer name		sequence	location*	Primer name	sequence	location*	Primer name	sequence	location*
RIS3	1F	HIV440F		agatgctgcatataagcagcygc	416-439	1811U25	ctacactagaagaaatgatgacagc	1811-1834	294TU	atggcttagggcaacatatctatg	5677-5700
	1R	147D		tcttctgtcaatggccattgtttaac	2610-2635	HIV6104R	cacatggctttaggctttga	6562-6582	163U5D	ctgagggatctctagttaccagag	9664-9687
	2F	554U		gtctctcttgttagaccagatctgagcctg	456-485	136PU	aagagagcttcaggtttgggg	2168-2188	551VU	ggaagccataataagaattctgcaacaactgc	5729-5760
	2R	352CsRTD		cagttccttgtcgctcagctcctgcttc	2211-2238	552VD	gcagttgttgcagaattcttattatggcttcc	5729-5760	555U5	ccagagtcacacaaccgcggggcacacactact	9637-9669
RIS5	1F	HIV440F		agatgctgcatataagcagcygc	416-439	1811U25	ctacactagaagaaatgatgacagc	1811-1834	294TU	atggcttagggcaacatatctatg	5677-5700
	1R	147D		tcttctgtcaatggccattgtttaac	2610-2635	HIV6104R	cacatggctttaggctttga	6562-6582	163U5D	ctgagggatctctagttaccagag	9664-9687
	2F	554U		gtctctcttgttagaccagatctgagcctg	456-485	136PU	aagagagcttcaggtttgggg	2168-2188	551VU	ggaagccataataagaattctgcaacaactgc	5729-5760
	2R	136PUrev		ccccaaacctgaagctctctt	2168-2188	552VD	gcagttgttgcagaattcttattatggcttcc	5729-5760	555U5	ccagagtcacacaaccgcggggcacacactact	9637-9669
RIS7	1F	HIV440F		agatgctgcatataagcagcygc	416-439	1811U25	ctacactagaagaaatgatgacagc	1811-1834	294TU	atggcttagggcaacatatctatg	5677-5700
	1R	HIV3804R		ctgrtaccataatttyactaagggagggg	3805-3833	33TD_REV	tctactggctccatttcttg	5825-5844	163U5D	ctgagggatctctagttaccagag	9664-9687
	2F	554U		gtctctcttgttagaccagatctgagcctg	456-485	147D-FW	gttaaacaatggccattgacagaaga	2610-2635	551VU	ggaagccataataagaattctgcaacaactgc	5729-5760
	2R	147D		tcttctgtcaatggccattgtttaac	2610-2635	552VD	gcagttgttgcagaattcttattatggcttcc	5729-5760	2R3.B6R	tgaagcactcaaggcaagctttattgaggc	9607-9636
RIS8	1F	HIV440F		agatgctgcatataagcagcygc	416-439	1811U25	ctacactagaagaaatgatgacagc	1811-1834	3’HIV-O-S	caaaattttcgggtttattacagggaca	4890-4917
	1R	HIV3804R		ctgrtaccataatttyactaagggagggg	3805-3833	33TD_REV	tctactggctccatttcttg	5825-5844	163U5D	ctgagggatctctagttaccagag	9664-9687
	2F	554U		gtctctcttgttagaccagatctgagcctg	456-485	147D-FW	gttaaacaatggccattgacagaaga	2610-2635	551VU	ggaagccataataagaattctgcaacaactgc	5729-5760
	2R	147D		tcttctgtcaatggccattgtttaac	2610-2635	552VD	gcagttgttgcagaattcttattatggcttcc	5729-5760	555U5	ccagagtcacacaaccgcggggcacacactact	9637-9669
RIS9	1F	187U		cacacacaaggctacttccct	55-77	1811U25	ctacactagaagaaatgatgacagc	1811-1834	294TU	atggcttagggcaacatatctatg	5677-5700
	1R	147D		tcttctgtcaatggccattgtttaac	2610-2635	HIV6104R	cacatggctttaggctttga	6562-6582	163U5D	ctgagggatctctagttaccagag	9664-9687
	2F	554U		gtctctcttgttagaccagatctgagcctg	456-485	136PU	aagagagcttcaggtttgggg	2168-2188	551VU	ggaagccataataagaattctgcaacaactgc	5729-5760
	2R	136PUrev		ccccaaacctgaagctctctt	2168-2188	552VD	gcagttgttgcagaattcttattatggcttcc	5729-5760	555U5	ccagagtcacacaaccgcggggcacacactact	9637-9669
RIS11	1F	HIV440F		agatgctgcatataagcagcygc	416-439	1811U25	ctacactagaagaaatgatgacagc	1811-1834	294TU	atggcttagggcaacatatctatg	5677-5700
	1R	HIV3804R		ctgrtaccataatttyactaagggagggg	3805-3833	33TD_REV	tctactggctccatttcttg	5825-5844	163U5D	ctgagggatctctagttaccagag	9664-9687
	2F	554U		gtctctcttgttagaccagatctgagcctg	456-485	136PU	aagagagcttcaggtttgggg	2168-2188	551VU	ggaagccataataagaattctgcaacaactgc	5729-5760
	2R	352CsRTD		cagttccttgtcgctcagctcctgcttc	2211-2238	552VD	gcagttgttgcagaattcttattatggcttcc	5729-5760	555U5	ccagagtcacacaaccgcggggcacacactact	9637-9669
RIS14	1F	HIV440F		agatgctgcatataagcagcygc	416-439	1811U25	ctacactagaagaaatgatgacagc	1811-1834	3’HIV-O-S	caaaattttcgggtttattacagggaca	4890-4917
	1R	HIV3804R		ctgrtaccataatttyactaagggagggg	3805-3833	HIV6104R	cacatggctttaggctttga	6562-6582	163U5D	ctgagggatctctagttaccagag	9664-9687
	2F	554U		gtctctcttgttagaccagatctgagcctg	456-485	147D-FW	gttaaacaatggccattgacagaaga	2610-2635	294TU	atggcttagggcaacatatctatg	5677-5700
	2R	147D		tcttctgtcaatggccattgtttaac	2610-2635	294TUrev	catagatatgttgccctaagccat	5677-5700	555U5	ccagagtcacacaaccgcggggcacacactact	9637-9669
RIS15	1F	HIV440F		agatgctgcatataagcagcygc	416-439	1811U25	ctacactagaagaaatgatgacagc	1811-1834	3’HIV-O-S 3	tacagtgcaggggaaagaataatagacataata	4809-4834
	1R	HIV3804R		ctgrtaccataatttyactaagggagggg	3805-3833	33TD_REV	tctactggctccatttcttg	5825-5844	555U5	ccagagtcacacaaccgcggggcacacactact	9637-9669
	2F	554U		gtctctcttgttagaccagatctgagcctg	456-485	147D-FW	gttaaacaatggccattgacagaaga	2610-2635	551VU	ggaagccataataagaattctgcaacaactgc	5729-5760
	2R	147D		tcttctgtcaatggccattgtttaac	2610-2635	552VD	gcagttgttgcagaattcttattatggcttcc	5729-5760	2R3.B6R	tgaagcactcaaggcaagctttattgaggc	9607-9636
RIS4	1F	HIV440F		agatgctgcatataagcagcygc	416-439	136PU	aagagagcttcaggtttgggg	2168-2188	294TU	atggcttagggcaacatatctatg	5677-5700
	1R	HIV3804R		ctgrtaccataatttyactaagggagggg	3805-3833	HIV6429R	gtacacaggcrtgtgtggccc	6430-6450	163U5D	ctgagggatctctagttaccagag	9664-9687
	2F	554U		gtctctcttgttagaccagatctgagcctg	456-485	351CsRTU	gaagcaggagctgagcgacaaggaactg	2211-2238	551VU	ggaagccataataagaattctgcaacaactgc	5729-5760
	2R	352CsRTD		cagttccttgtcgctcagctcctgcttc	2211-2238	552VD	gcagttgttgcagaattcttattatggcttcc	5729-5760	555U5	ccagagtcacacaaccgcggggcacacactact	9637-9669
RIS6	1F	HIV440F		agatgctgcatataagcagcygc	416-439	1811U25	ctacactagaagaaatgatgacagc	1811-1834	294TU	atggcttagggcaacatatctatg	5677-5700
	1R	HIV3804R		ctgrtaccataatttyactaagggagggg	3805-3833	HIV6104R	cacatggctttaggctttga	6562-6582	163U5D	ctgagggatctctagttaccagag	9664-9687
	2F	554U		gtctctcttgttagaccagatctgagcctg	456-485	136PU	aagagagcttcaggtttgggg	2168-2188	551VU	ggaagccataataagaattctgcaacaactgc	5729-5760
	2R	352CsRTD		cagttccttgtcgctcagctcctgcttc	2211-2238	552VD	gcagttgttgcagaattcttattatggcttcc	5729-5760	555U5	ccagagtcacacaaccgcggggcacacactact	9637-9669
P6	1F	HIV440F		agatgctgcatataagcagcygc	416-439	1811U25	ctacactagaagaaatgatgacagc	1811-1834	294TU	atggcttagggcaacatatctatg	5677-5700
	1R	HIV3804R		ctgrtaccataatttyactaagggagggg	3805-3833	33TD_REV	tctactggctccatttcttg	5825-5844	163U5D	ctgagggatctctagttaccagag	9664-9687
	2F	554U		gtctctcttgttagaccagatctgagcctg	456-485	351CsRTU	gaagcaggagctgagcgacaaggaactg	2211-2238	551VU	ggaagccataataagaattctgcaacaactgc	5729-5760
	2R	352CsRTD		cagttccttgtcgctcagctcctgcttc	2211-2238	552VD	gcagttgttgcagaattcttattatggcttcc	5729-5760	555U5	ccagagtcacacaaccgcggggcacacactact	9637-9669
*according to HXB2 reference sequence
1 denotes external primers for nested PCR and 2 internal
